# Supplementary material for: The landscape of human p53‐regulated long non‐coding RNAs reveals critical host gene co‐regulation
Source: Mol Oncol. 2023 Mar 9;17(7):1263–79. doi: 10.1002/1878-0261.13405 (PMC10323904; doi:10.1002/1878-0261.13405)
Supplement: Supplementary file 1 — Fig. S1. LncRNAs most recurrently up‐ and down‐regulated by p53. Fig. S2. LncRNAs recurrently down‐regulated by p53 and bound by DREAM/RB but not clearly regulated through p21. Fig. S3. Nested lncRNAs that do not display a significant positive expression correlation with their host genes. Table S1. Meta‐analysis of 44 RNA‐seq analyses of p53‐dependent gene expression from human cell lines. [file MOL2-17-1263-s001.zip › Supplementary Table S1.xlsx]

## Sheet: Tabelle1
Gene_ID	Gene_biotype	Gene_Pos	DESeq_Expression_Observation	hosted_by_ID	hosted_by_name	p53_TSS	p53_enhancer	E2F4+p130p107_TSS	RB_TSS	potential proliferation inducing (Mitra et al 2022)	potential proliferation suppressing (Mitra et al 2022)	GSE128711_sgRB1_doxo_l2FC	GSE128711_sgRB1_doxo_FDR	GSE135842_sgp130sip107_doxo_l2FC	GSE135842_sgp130sip107_doxo_FDR	Gene_Name	ES_RNAseq	median_log2FC_RNAseq	fc.PRJEB31044.HCT116_LIN37_KO.DMSO-vs-HCT116_LIN37_KO.MDM2_inhibition.Nutlin	qval.PRJEB31044.HCT116_LIN37_KO.DMSO-vs-HCT116_LIN37_KO.MDM2_inhibition.Nutlin	sig.PRJEB31044.HCT116_LIN37_KO.DMSO-vs-HCT116_LIN37_KO.MDM2_inhibition.Nutlin	fc.PRJEB31044.HCT116_LIN37_KO.LIN37.DMSO-vs-HCT116_LIN37_KO.LIN37.MDM2_inhibition.Nutlin	qval.PRJEB31044.HCT116_LIN37_KO.LIN37.DMSO-vs-HCT116_LIN37_KO.LIN37.MDM2_inhibition.Nutlin	sig.PRJEB31044.HCT116_LIN37_KO.LIN37.DMSO-vs-HCT116_LIN37_KO.LIN37.MDM2_inhibition.Nutlin	fc.GSE162163.U2OS.DMSO.siCtr-vs-U2OS.MDM2_inhibition.Nutlin.siCtr	qval.GSE162163.U2OS.DMSO.siCtr-vs-U2OS.MDM2_inhibition.Nutlin.siCtr	sig.GSE162163.U2OS.DMSO.siCtr-vs-U2OS.MDM2_inhibition.Nutlin.siCtr	fc.20181030_405_MF.MCF7.DMSO-vs-MCF7.MDM2_inhibition.Nutlin	qval.20181030_405_MF.MCF7.DMSO-vs-MCF7.MDM2_inhibition.Nutlin	sig.20181030_405_MF.MCF7.DMSO-vs-MCF7.MDM2_inhibition.Nutlin	fc.GSE162161.RPE1.DMSO.siCtr-vs-RPE1.MDM2_inhibition.Nutlin.siCtr	qval.GSE162161.RPE1.DMSO.siCtr-vs-RPE1.MDM2_inhibition.Nutlin.siCtr	sig.GSE162161.RPE1.DMSO.siCtr-vs-RPE1.MDM2_inhibition.Nutlin.siCtr	fc.GSE162162.U2OS.DMSO.siCtr-vs-U2OS.MDM2_inhibition.Nutlin.siCtr	qval.GSE162162.U2OS.DMSO.siCtr-vs-U2OS.MDM2_inhibition.Nutlin.siCtr	sig.GSE162162.U2OS.DMSO.siCtr-vs-U2OS.MDM2_inhibition.Nutlin.siCtr	fc.GSE173483.U2OS.DMSO-vs-U2OS.MDM2_inhibition.Nutlin	qval.GSE173483.U2OS.DMSO-vs-U2OS.MDM2_inhibition.Nutlin	sig.GSE173483.U2OS.DMSO-vs-U2OS.MDM2_inhibition.Nutlin	fc.GSE162160.HCT116.DMSO.siCtr-vs-HCT116.MDM2_inhibition.Nutlin.siCtr	qval.GSE162160.HCT116.DMSO.siCtr-vs-HCT116.MDM2_inhibition.Nutlin.siCtr	sig.GSE162160.HCT116.DMSO.siCtr-vs-HCT116.MDM2_inhibition.Nutlin.siCtr	fc.GSE104917.NB1691.DMSO-vs-NB1691.MDM2_inhibition.RG7388.24h	qval.GSE104917.NB1691.DMSO-vs-NB1691.MDM2_inhibition.RG7388.24h	sig.GSE104917.NB1691.DMSO-vs-NB1691.MDM2_inhibition.RG7388.24h	fc.GSE104917.NB1691.DMSO-vs-NB1691.MDM2_inhibition.RG7388.72h	qval.GSE104917.NB1691.DMSO-vs-NB1691.MDM2_inhibition.RG7388.72h	sig.GSE104917.NB1691.DMSO-vs-NB1691.MDM2_inhibition.RG7388.72h	fc.GSE111009.AG22153.DMSO-vs-AG22153.MDM2_inhibition.Nutlin
ENSG00000260912	lncRNA	chr9:19453209-19455173	44	NA	NA	0	0	0	0	0	0	0.251146	0.87401	3.9787	1.26198e-12	AL158206.1	44	2.48061	2.39422	6.65143e-54	1	2.32286	8.37394e-51	1	2.3476	1.60107e-54	1	3.53446	0	1	3.8295	9.04279e-57	1	2.29182	4.01238e-49	1	2.77249	1.828e-44	1	2.69265	5.77942e-80	1	0.669426	0.00590259	1	0.850627	0.000311837	1	2.07573
ENSG00000249859	lncRNA	chr8:127794526-128187101	44	NA	NA	1	1	0	0	0	0	-0.292809	0.754312	1.21873	0.0557696	PVT1	38	0.896037	1.17556	3.3804e-16	1	1.27861	4.39402e-19	1	0.5113	1.789e-23	1	1.65072	2.09943e-224	1	0.950515	2.92812e-18	1	0.724852	4.86111e-38	1	0.91694	1.44756e-41	1	0.941033	9.20771e-71	1	1.47934	8.80814e-46	1	0.896037	6.9649e-16	1	0.555933
ENSG00000234546	lncRNA	chr1:9182004-9196284	43	NA	NA	1	0	0	0	0	1	0.033468	0.986381	1.17795	0.0916006	LNCTAM34A	37	2.54235	2.31278	3.52473e-19	1	2.48132	3.97508e-20	1	2.30008	8.01777e-39	1	4.48427	0	1	2.55082	1.20556e-26	1	1.69221	3.95599e-23	1	1.67628	8.44176e-15	1	2.29576	1.12736e-11	1	3.97107	8.58238e-82	1	2.97546	4.96574e-43	1	3.05414
ENSG00000228526	lncRNA	chr1:9148011-9198906	43	NA	NA	1	0	0	0	0	1	0.470999	0.487163	1.11506	0.256592	MIR34AHG	37	2.06572	1.26216	9.15634e-06	1	1.50771	8.30348e-08	1	1.67829	3.60523e-46	1	3.32215	0	1	2.92442	1.21826e-29	1	1.79469	1.02928e-30	1	2.05163	2.65114e-36	1	1.68893	3.33523e-09	1	3.33787	1.52412e-156	1	3.13477	6.32231e-137	1	2.91246
ENSG00000266680	lncRNA	chr6:63571005-63572408	44	NA	NA	1	0	0	0	0	1	0.476314	0.536796	3.03354	1.63855e-06	AL135905.1	37	2.01592	1.43395	2.76416e-10	1	1.30225	2.48074e-08	1	3.3335	3.24935e-23	1	5.27403	0	1	3.16697	4.16073e-68	1	3.24081	2.65084e-25	1	3.17472	3.70184e-26	1	2.80909	2.63212e-37	1	2.97932	4.66167e-15	1	1.44281	0.00166603	1	1.77997
ENSG00000285756	lncRNA	chrX:3817528-3937855	44	NA	NA	0	0	0	0	0	0	-0.158371	0.900894	0.842243	0.3008	BX890604.1	36	0.781147	1.2616	2.70506e-09	1	1.2471	5.17556e-09	1	0.358903	2.28764e-05	1	1.42531	1.10288e-125	1	0.781147	4.18151e-06	1	0.872153	1.42445e-18	1	0.715713	2.53801e-12	1	1.2345	3.8194e-44	1	0.495845	1.97427e-05	1	0.52588	6.80569e-06	1	0.3418
ENSG00000233695	lncRNA	chr13:113815630-113845744	42	NA	NA	0	1	0	0	0	0	-0.260754	0.915086	3.90583	1.0403e-08	GAS6-AS1	34	2.02798	1.49649	8.36319e-05	1	1.57304	3.63319e-05	1	2.31056	2.15693e-69	1	7.34056	4.66525e-224	1	1.10231	0.0231687	1	1.8168	6.37644e-159	1	1.62937	5.64474e-106	1	2.02798	3.72158e-53	1	4.03007	5.83935e-146	1	2.75407	2.80682e-65	1	2.32417
ENSG00000245025	lncRNA	chr8:22984596-23019335	42	NA	NA	0	0	0	0	0	0	0.627217	0.643569	1.34892	0.344554	AC107959.1	34	1.80284	1.34601	2.51352e-07	1	1.31488	9.39525e-07	1	0.934389	1.73934e-23	1	5.20904	3.09081e-297	1	2.31235	4.13891e-09	1	1.0866	1.28764e-19	1	1.00246	2.72072e-15	1	1.46884	4.89896e-13	1	2.99734	2.6752e-07	1	1.23073	0.0975372	0	0.451014
ENSG00000267106	lncRNA	chr19:9621249-9647203	44	NA	NA	1	1	0	1	0	0	-0.375588	0.848304	0.557404	0.597487	ZNF561-AS1	34	1.20018	1.92054	2.87705e-32	1	1.81782	6.7974e-30	1	1.20018	1.95197e-16	1	2.72783	1.13426e-190	1	0.905875	1.32867e-05	1	1.79271	7.44172e-32	1	1.71626	1.77268e-22	1	2.02206	1.30121e-45	1	0.96821	8.33818e-20	1	0.802561	2.62271e-13	1	0.345903
ENSG00000237512	lncRNA	chr10:71217224-71218228	34	NA	NA	1	1	0	0	0	1	-0.361641	0.908465	2.54427	3.64718e-05	UNC5B-AS1	32	3.223	2.48217	1.5655e-27	1	2.414	8.13413e-26	1	3.79442	1.80289e-53	1	7.64865	2.7521e-54	1	3.98914	0.00314077	1	3.40178	1.23829e-110	1	4.0335	6.28289e-127	1	3.17818	7.31621e-36	1	1.73648	0.358686	0	3.01857	0.0528809	0	1.55318
ENSG00000250337	lncRNA	chr5:27217714-27496994	35	NA	NA	1	0	0	0	0	0	-0.32978	0.913421	2.6585	3.28185e-05	PURPL	32	2.84424	3.23814	3.02173e-08	1	1.83367	0.000829474	1	2.27843	3.62064e-184	1	6.14953	1.33235e-131	1	2.3285	0.0555084	0	2.15855	8.54559e-109	1	2.47526	3.39244e-145	1	2.84424	1.46343e-10	1	5.56308	0	1	4.22062	3.87563e-230	1	3.30797
ENSG00000251095	lncRNA	chr4:89410960-89726752	35	NA	NA	1	0	0	0	0	0	-1.34216	NA	5.41895	NA	TRINGS	32	2.68601	2.27684	1.89185e-15	1	1.89976	4.41519e-11	1	3.0102	8.88057e-36	1	5.24754	2.29452e-171	1	4.75007	0.00725459	1	2.42785	1.95396e-48	1	2.97673	8.91306e-48	1	2.59996	9.84345e-85	1	5.60237	2.40863e-29	1	3.78393	1.92852e-12	1	2.62152
ENSG00000277287	lncRNA	chr20:3239705-3245382	42	NA	NA	1	0	0	0	0	0	-0.173237	0.84912	2.68291	1.28372e-08	AL109976.1	32	2.51654	2.20296	2.59274e-19	1	2.20501	8.77991e-19	1	2.2786	1.08784e-15	1	0.73368	0.015287	1	0.83774	0.349287	0	2.61402	1.04378e-19	1	2.51654	1.42117e-13	1	2.95883	7.52692e-23	1	6.02206	1.07314e-06	1	2.103	0.260007	0	2.73469
ENSG00000260032	lncRNA	chr20:36045618-36051018	44	NA	NA	0	0	0	0	0	1	0.118722	0.835854	0.239354	0.886586	NORAD	31	0.416571	1.0321	3.36998e-71	1	0.846277	2.28568e-48	1	0.517238	1.83509e-25	1	0.793562	2.16975e-68	1	1.00995	8.35627e-18	1	0.946905	2.98637e-149	1	0.874167	6.06137e-136	1	1.43607	0	1	0.472736	5.93455e-10	1	-0.01255	0.923007	0	0.155377
ENSG00000253878	lncRNA	chr8:94950037-94951396	38	ENSG00000156170	NDUFAF6	1	0	0	0	0	0	0.250956	0.935776	2.23018	0.263642	AC087752.3	30	2.0801	0.96929	0.00323349	1	1.09479	0.00111582	1	2.29856	1.73786e-10	1	4.77141	0	1	1.69489	0.00326388	1	1.47142	0.00010648	1	1.93874	5.26539e-05	1	1.1509	0.0699764	0	2.13875	1.54867e-08	1	1.51366	0.000267372	1	2.0801
ENSG00000224294	lncRNA	chrX:43176994-43226598	29	NA	NA	1	0	0	0	0	0	-0.254695	NA	6.77309	0.000252368	PINCR	29	4.60089	4.76126	3.28272e-16	1	4.60089	1.24995e-17	1	4.23198	4.38814e-19	1	8.25494	7.10758e-15	1	6.7995	7.45875e-07	1	3.83076	2.41001e-57	1	4.96946	6.81194e-35	1	4.70051	1.95843e-11	1	7.79188	1.40452e-17	1	6.02228	3.1132e-10	1	2.75622
ENSG00000261659	lncRNA	chr16:689001-692554	43	NA	NA	1	0	0	0	0	0	-0.530393	0.870983	1.54958	0.271861	Z92544.1	29	1.50422	2.06078	1.32531e-16	1	2.59323	2.03432e-24	1	0.88717	0.000381646	1	3.55862	1.42713e-217	1	0.926934	0.163323	0	1.97691	1.40339e-09	1	1.34936	9.69719e-06	1	2.6475	1.48375e-29	1	0.972604	0.00361557	1	0.548405	0.158065	0	0.6053
ENSG00000237975	lncRNA	chr1:152168125-152445456	34	NA	NA	1	1	0	0	0	0	0.549757	0.502135	1.97205	0.00287548	FLG-AS1	28	2.55393	3.50938	8.44039e-13	1	3.23968	7.65544e-10	1	2.76973	7.17514e-299	1	7.57491	4.95438e-30	1	4.6027	2.87555e-33	1	3.4108	8.90693e-105	1	3.42793	0	1	4.52743	5.04469e-20	1	3.57024	0.0298947	1	4.24034	0.00718491	1	0.197609
ENSG00000260193	lncRNA	chr9:136107808-136109424	36	NA	NA	1	0	0	0	0	0	-1.16087	NA	2.98043	0.0786171	LINC02846	28	2.16769	2.38901	3.93663e-16	1	2.50213	2.67037e-17	1	2.16769	2.95048e-07	1	4.53736	0	1	1.57013	0.0274664	1	2.4911	9.88655e-14	1	2.91674	9.4054e-16	1	2.68892	4.1313e-14	1	3.4503	1.48487e-10	1	1.7538	0.00566488	1	1.04506
ENSG00000246263	lncRNA	chr8:102239394-102253750	39	NA	NA	0	1	0	1	0	0	0.460093	NA	2.15703	0.28359	UBR5-AS1	28	1.19859	1.94138	3.67733e-09	1	1.91438	1.11941e-08	1	2.11179	3.84462e-37	1	2.04084	7.698e-88	1	0.389897	0.390476	0	2.18721	2.23085e-38	1	2.03643	1.91043e-24	1	2.18562	3.43137e-19	1	1.07527	1.10135e-07	1	1.14443	1.73813e-08	1	0.949935
ENSG00000186594	lncRNA	chr17:1711493-1717174	44	NA	NA	0	0	0	0	0	0	0.725055	0.0142615	-0.207174	0.904668	MIR22HG	28	0.805993	0.595311	0.485842	0	0.759806	0.361187	0	0.579282	1.19066e-12	1	2.8232	0	1	1.62819	3.27343e-41	1	1.49346	1.32344e-30	1	1.51426	4.10646e-34	1	1.53357	1.92859e-11	1	0.485082	0.000809283	1	0.141592	0.455108	0	-0.0584799
ENSG00000286811	lncRNA	chr6:48069213-48111078	30	NA	NA	1	0	0	0	0	0	-0.153171	0.972294	1.76927	0.108843	AL353138.1	27	2.78032	2.78032	1.95465e-17	1	2.29305	2.04482e-12	1	3.20709	7.85416e-26	1	9.27929	8.3878e-19	1	2.59143	2.2044e-26	1	2.01758	2.87402e-09	1	2.05524	4.56179e-10	1	3.60826	4.10944e-11	1	4.93092	1.19952e-44	1	4.00819	4.65931e-28	1	3.43733
ENSG00000266208	lncRNA	chr17:40360655-40364693	32	NA	NA	0	0	0	0	0	0	0.00421167	0.99739	1.52409	0.00854844	AC080112.1	27	1.15536	1.50783	2.44028e-22	1	1.43626	6.82739e-20	1	1.90431	1.56313e-27	1	0.695204	1.19693e-54	1	1.41796	3.10891e-36	1	2.32965	7.7164e-56	1	1.96178	9.80629e-25	1	1.70253	1.83277e-50	1	1.04446	4.30038e-10	1	0.536358	0.00417677	1	0.538193
ENSG00000245532	lncRNA	chr11:65422774-65445540	44	NA	NA	1	1	0	0	0	1	0.353338	0.3981	0.44329	0.587135	NEAT1	27	0.905305	0.8533	3.09324e-06	1	1.02777	1.18397e-08	1	1.06932	3.65366e-07	1	2.80072	4.41806e-129	1	1.37957	1.35255e-17	1	1.55975	1.56219e-41	1	1.5401	1.08209e-43	1	0.173987	0.105409	0	0.790976	0.0636205	0	1.51104	0.000108268	1	0.255086
ENSG00000280798	lncRNA	chr11:33076149-33079454	44	ENSG00000176148	TCP11L1	0	0	0	0	0	0	0.52732	0.442337	0.317539	0.813106	LINC00294	27	0.431382	0.785683	8.21101e-06	1	0.683127	0.000139646	1	0.343588	3.88419e-06	1	0.654576	4.54262e-10	1	1.11792	3.12946e-22	1	0.691228	7.7166e-16	1	0.16654	0.0722385	0	0.964388	1.62695e-15	1	-0.0327954	0.783902	0	-0.00874744	0.946533	0	0.378818
ENSG00000246640	lncRNA	chr17:50050349-50055739	31	NA	NA	0	1	0	0	0	1	-0.70995	NA	2.69095	0.316642	PICART1	26	2.04818	2.41826	2.97386e-26	1	2.22102	9.43289e-21	1	1.33095	1.58223e-08	1	5.59315	3.86709e-61	1	0.91944	0.0674834	0	2.59454	2.34796e-27	1	2.55952	7.82021e-19	1	2.04454	6.5204e-06	1	1.46518	0.545187	0	2.05182	NA	0	0.7852
ENSG00000176912	lncRNA	chr18:630886-658340	41	NA	NA	1	0	1	1	0	0	-0.630456	0.716375	1.85513	0.0714207	TYMSOS	25	1.12158	1.42145	2.84473e-06	1	1.28955	5.9347e-05	1	0.905706	8.26409e-08	1	3.24558	0	1	0.534469	0.13648	0	1.17038	5.49666e-29	1	0.841388	7.19123e-10	1	0.859629	0.00198601	1	1.68544	3.69927e-07	1	0.694371	0.0885506	0	1.67837
ENSG00000256325	lncRNA	chr12:68828118-68828553	28	ENSG00000135679	MDM2	0	0	0	0	0	0	0.121947	NA	-0.351195	0.966116	AC025423.1	24	3.24489	4.46097	2.30943e-07	1	3.57536	1.42853e-05	1	5.32586	5.223e-05	1	5.01232	6.16682e-56	1	4.85018	0.013329	1	3.39573	0.0257511	1	4.26213	0.0092528	1	6.04498	3.83911e-05	1	2.55871	8.38654e-27	1	1.90647	2.73055e-14	1	1.6869
ENSG00000287263	lncRNA	chr5:42983636-42993276	37	NA	NA	0	0	0	0	0	0	-0.339674	0.587054	1.04413	0.0739956	AC008875.3	24	1.19611	1.84073	0.0562303	0	2.22662	0.0186659	1	0.96454	1.74458e-06	1	1.16977	0.00366929	1	-0.423308	0.720398	0	1.61934	2.23009e-05	1	1.19611	0.00598936	1	1.76294	1.42595e-10	1	2.24727	NA	0	0.497764	NA	0	0.365184
ENSG00000249673	lncRNA	chr4:2934882-2961738	44	NA	NA	1	1	0	0	0	0	0.17114	0.890678	0.761206	0.343202	NOP14-AS1	24	0.479289	0.880316	1.12962e-07	1	0.685994	6.4731e-05	1	1.07723	1.93168e-36	1	1.2621	2.30111e-131	1	0.958244	5.23642e-24	1	1.38157	9.06225e-55	1	1.23638	1.20517e-39	1	1.85672	3.11889e-102	1	0.442547	0.019602	1	0.261505	0.229847	0	0.100206
ENSG00000262580	lncRNA	chr17:80200673-80205949	37	NA	NA	0	0	0	0	0	0	-0.36758	NA	1.46783	0.657879	AC087741.1	23	0.873467	1.76849	2.06962e-17	1	1.53301	3.01776e-13	1	0.873467	2.87741e-13	1	2.32219	4.53404e-90	1	1.04508	NA	0	1.36028	1.18302e-06	1	1.56733	6.30941e-07	1	1.48149	2.56507e-10	1	0.569928	0.000285373	1	1.0075	1.71109e-11	1	-0.159023
ENSG00000226965	lncRNA	chr7:110108031-110534757	29	NA	NA	1	1	0	0	0	0	0.660872	NA	0.525572	0.893674	AC073114.1	22	2.85739	3.33578	2.7219e-07	1	3.17266	2.74644e-06	1	3.86088	0.000368819	1	5.14473	1.64382e-41	1	6.28347	3.08846e-06	1	4.1931	8.54172e-05	1	2.87516	0.00156015	1	4.12395	7.99339e-06	1	4.23656	2.0704e-14	1	2.22747	0.000532187	1	2.60406
ENSG00000187013	lncRNA	chr17:61411751-61413280	32	NA	NA	1	1	0	0	0	0	-0.845467	0.325363	1.87945	0.129852	LINC02875	22	1.8053	1.79374	0.213489	0	0.967269	0.595556	0	2.6461	9.33653e-15	1	4.30349	0	1	1.8053	0.13064	0	2.7968	3.22416e-36	1	2.59674	1.56286e-23	1	2.69871	2.73158e-05	1	0.774972	0.176993	0	0.554095	0.385564	0	1.75284
ENSG00000237886	lncRNA	chr9:136546212-136549893	35	NA	NA	1	1	0	0	0	0	0.269992	NA	2.50161	0.492329	NALT1	22	1.49489	1.46153	9.64485e-20	1	1.49489	3.40851e-20	1	1.84518	1.41228e-06	1	2.65585	7.05006e-195	1	1.21343	0.016584	1	1.52767	0.000656712	1	1.64366	0.0029033	1	1.76502	0.00015686	1	1.03168	NA	0	0	NA	0	0.726025
ENSG00000182165	lncRNA	chr7:87322943-87345528	29	NA	NA	1	1	0	0	0	0	0.558646	0.430643	1.45301	0.0164993	TP53TG1	22	1.12601	0.759649	NA	0	0	NA	0	1.40905	7.1186e-32	1	2.52208	0	1	2.30665	2.7218e-25	1	2.15024	6.45069e-104	1	1.90395	2.22953e-81	1	0.977008	NA	0	1.10769	8.48104e-16	1	0.349496	0.0355889	1	0.421754
ENSG00000244649	lncRNA	chr17:48646923-48707346	33	NA	NA	1	0	0	0	0	0	-0.333392	0.935565	4.73576	0.00286433	LINC02086	22	1.10733	0.906668	1.39226e-07	1	0.882031	4.67426e-07	1	0.0350707	0.841977	0	9.51651	3.46551e-20	1	1.78098	4.12036e-09	1	0.828116	1.10713e-10	1	0.517651	0.000482071	1	0.915526	6.58272e-07	1	4.4215	0.0505758	0	0	NA	0	0.827045
ENSG00000258602	lncRNA	chr14:76959638-76965802	25	NA	NA	1	1	0	0	0	0	-0.141888	0.970891	1.97904	0.509556	LINC01629	21	2.4585	3.26261	0.0074869	1	2.81973	0.0459889	1	3.39663	NA	0	5.27518	4.00275e-73	1	1.75881	0.00808544	1	4.28161	0.0011662	1	4.22242	0.00145107	1	3.67627	0.11918	0	2.30982	NA	0	0.921505	NA	0	0.921074
ENSG00000248429	lncRNA	chr4:158170752-158202877	27	NA	NA	1	1	0	0	0	1	-0.703381	0.0656276	5.32247	1.54753e-21	FAM198B-AS1	21	2.05029	1.6725	0.000229221	1	2.05029	1.4839e-05	1	2.15075	5.46019e-45	1	3.81594	0	1	2.25606	NA	0	1.69623	1.25568e-23	1	1.66367	2.49751e-18	1	2.44266	3.29099e-06	1	1.95375	NA	0	-0.979349	NA	0	3.35423
ENSG00000227811	lncRNA	chr1:111739579-111747798	34	NA	NA	1	1	0	0	0	0	0.084907	0.967019	1.62835	0.0788589	INKA2-AS1	21	1.34608	2.18315	1.07945e-07	1	1.82786	2.48967e-06	1	0.850247	0.0401394	1	4.96112	2.8287e-151	1	0.288935	0.536295	0	0.883134	0.0550207	0	1.38138	0.00154204	1	1.38918	0.0544405	0	1.45217	3.50575e-26	1	1.02948	1.48135e-12	1	0.383737
ENSG00000248932	lncRNA	chr3:139389761-139782699	43	NA	NA	1	0	0	0	0	0	0.428471	NA	-0.0950056	0.97903	AC046134.2	21	0.700843	0.764221	0.000632176	1	0.636946	0.00464933	1	0.523858	0.157355	0	1.04033	2.05847e-21	1	1.56747	0.000160252	1	0.91438	0.00197882	1	0.723889	0.0435774	1	0.782188	0.0202472	1	1.01805	1.55681e-20	1	1.04825	2.39361e-21	1	0.175055
ENSG00000179406	lncRNA	chr7:66376044-66493566	43	NA	NA	0	0	0	0	0	0	-0.606864	NA	-0.87351	0.784465	LINC00174	21	0.43996	0.649829	0.000833596	1	0.640263	0.00107893	1	0.348327	0.00110414	1	0.0565852	0.498111	0	1.19912	0.000317208	1	0.417063	0.0359615	1	1.0638	3.53065e-07	1	0.133326	0.666339	0	0.498676	8.4782e-05	1	0.024986	0.906607	0	0.0932077
ENSG00000248008	lncRNA	chr12:120488079-120495946	44	NA	NA	0	0	0	0	0	0	0.747787	0.543428	-0.607664	0.511528	NRAV	21	0.414394	0.949039	6.35532e-09	1	0.86957	1.51788e-07	1	0.417901	1.77465e-12	1	1.01977	1.18525e-57	1	0.180875	0.203357	0	0.648217	1.06067e-19	1	0.764152	4.18766e-17	1	0.725694	9.93618e-14	1	0.381618	0.00223223	1	0.224832	0.111821	0	0.371513
ENSG00000230590	lncRNA	chrX:73940435-74293574	44	NA	NA	0	0	0	0	0	0	0.315818	0.814655	-0.569452	0.663505	FTX	21	0.336756	0.430315	0.00729208	1	0.496399	0.00161341	1	0.624071	7.06348e-12	1	-0.050503	0.554656	0	0.775998	5.87667e-05	1	0.940451	1.18216e-09	1	0.812357	3.502e-12	1	0.807137	7.69705e-08	1	0.170735	0.236039	0	0.279624	0.0339234	1	0.036467
ENSG00000275620	lncRNA	chr20:63253978-63261615	25	NA	NA	1	0	0	0	0	0	-0.582728	NA	3.70661	NA	FLJ16779	20	3.77819	3.16412	0.0410398	1	4.07636	0.00593065	1	4.23091	6.0777e-19	1	8.67048	7.06075e-55	1	4.52033	NA	0	4.82791	2.14631e-33	1	4.0694	3.5352e-21	1	3.87341	0.0830422	0	6.15966	1.37005e-09	1	4.3498	9.38752e-05	1	1.84931
ENSG00000230943	lncRNA	chr6:113616927-113650090	26	NA	NA	1	1	0	0	0	1	-0.402524	NA	0.567236	0.86838	LINC02541	20	2.60711	3.85044	2.70172e-08	1	4.53932	1.41589e-05	1	1.29624	4.84164e-05	1	6.60356	2.39087e-35	1	2.60711	0.000756047	1	3.1568	2.78504e-17	1	2.33396	3.53132e-07	1	4.77434	0.000145059	1	-1.82641	NA	0	-0.941139	NA	0	-0.629643
ENSG00000266473	lncRNA	chr17:67244837-67245806	26	NA	NA	1	0	0	0	0	0	0.125	NA	2.74076	NA	AC007448.4	20	2.37238	2.02898	0.00755977	1	2.25708	0.00325351	1	1.31462	0.0242184	1	3.97015	7.98631e-121	1	2.6258	0.0165367	1	2.32269	3.94065e-06	1	2.54092	5.81934e-06	1	2.28497	0.0256256	1	0.282404	0.899402	0	0.492116	0.808893	0	1.73455
ENSG00000261804	lncRNA	chr16:53373479-53385019	26	NA	NA	1	0	0	0	0	0	-0.910437	NA	2.90094	NA	AC007342.4	20	1.92435	2.03477	9.5037e-07	1	1.92435	1.28912e-05	1	5.52548	2.96159e-05	1	0.447023	0.0224106	1	3.26758	NA	0	7.26394	2.23931e-11	1	5.90647	1.45761e-10	1	2.10979	5.39327e-06	1	6.52654	8.40855e-09	1	4.9715	5.24717e-05	1	0.827045
ENSG00000266904	lncRNA	chr19:19757366-19776423	39	NA	NA	1	1	1	0	0	0	0.14542	NA	-0.612983	0.914686	LINC00663	20	1.20952	1.35255	1.83407e-05	1	1.20952	0.000113849	1	1.62361	0.131933	0	2.62244	3.2935e-44	1	2.32476	0.00755008	1	2.45892	0.0572274	0	1.53359	0.551123	0	1.4992	0.00060858	1	0.936138	0.00142205	1	0.67787	0.0341848	1	0.726607
ENSG00000260267	lncRNA	chr16:31456711-31459736	44	NA	NA	0	0	1	1	0	0	0.0920319	0.953981	0.049331	0.987108	AC026471.1	20	0.422929	0.76747	4.58903e-08	1	0.863949	4.86111e-10	1	1.03766	2.86119e-05	1	0.467674	2.48106e-05	1	0.365609	0.0656574	0	1.70542	2.04571e-20	1	1.26706	1.00362e-09	1	1.22046	3.66333e-12	1	0.796291	5.82013e-05	1	0.386721	0.0966785	0	0.422929
ENSG00000273033	lncRNA	chr3:122886941-122892416	44	NA	NA	0	0	0	0	0	1	0.371128	0.666395	1.2019	0.209695	LINC02035	20	0.40044	0.547818	0.00425213	1	0.620843	0.00104438	1	0.244613	0.103135	0	0.951924	1.20049e-08	1	0.973116	1.50035e-06	1	0.25471	0.437525	0	0.286157	0.422256	0	1.24184	2.9672e-19	1	0.877111	6.51562e-18	1	0.976767	7.27117e-22	1	0.1352
ENSG00000204054	lncRNA	chr9:129476946-129513687	44	NA	NA	0	0	0	0	0	1	0.303439	0.466702	0.527539	0.529278	LINC00963	20	0.245071	-0.0531988	0.855712	0	-0.160713	0.534705	0	0.244687	2.72198e-07	0	1.20985	1.29618e-251	1	0.329075	0.00458015	1	0.586894	5.3865e-45	1	0.81455	1.52494e-73	1	0.292073	0.000127948	1	0.0945122	0.621166	0	-0.116251	0.534621	0	-0.0782507
ENSG00000265702	lncRNA	chr17:62699244-62754973	26	NA	NA	0	1	0	0	0	0	-0.273422	NA	2.03469	0.450442	AC005821.1	19	2.10202	4.00657	6.41516e-07	1	3.692	7.09714e-06	1	5.25638	9.61055e-05	1	1.99462	3.16454e-29	1	1.40257	NA	0	2.30697	0.0371258	1	2.60841	0.0611809	0	3.57592	4.9162e-05	1	2.10202	0.00588814	1	0.66585	0.53656	0	-0.0279362
ENSG00000286116	lncRNA	chr10:88990045-88994249	34	NA	NA	0	0	0	0	0	0	-0.117287	NA	0.33698	0.950262	AL157394.3	19	1.66291	1.35092	0.0287118	1	1.79636	0.00387961	1	2.13827	6.103e-12	1	4.24881	7.01416e-07	1	-0.331356	0.619813	0	1.38899	0.000109176	1	1.8244	5.2742e-07	1	0.848388	0.441444	0	3.08829	2.42711e-09	1	2.81026	1.54876e-07	1	0.68224
ENSG00000178977	lncRNA	chr17:8220642-8224043	33	NA	NA	0	0	0	0	0	0	0.1071	0.9777	0.784719	0.662367	LINC00324	19	1.01797	1.94827	9.02055e-08	1	1.78511	1.59999e-06	1	0.636888	0.437828	0	4.34784	4.1283e-97	1	2.13586	2.24116e-05	1	0.792032	0.406049	0	1.27799	0.130185	0	1.39066	0.00443743	1	1.23963	2.86563e-06	1	0.378717	0.291456	0	0.356333
ENSG00000257556	lncRNA	chr14:105093609-105100131	34	NA	NA	0	0	0	0	0	0	0.191863	0.936225	1.07696	0.51464	LINC02298	19	0.900466	1.59226	7.30113e-13	1	1.17849	3.19559e-07	1	0.855648	0.0255584	1	3.56602	3.48215e-07	1	0.173428	0.890534	0	1.16739	0.00067483	1	1.40691	0.000222755	1	1.12703	0.000112749	1	-0.929941	NA	0	-1.97369	NA	0	0.419881
ENSG00000246090	lncRNA	chr4:99088805-99301356	41	NA	NA	0	1	0	0	0	0	-0.0537941	NA	0.328903	0.927602	AP002026.1	19	0.730784	1.58326	1.59715e-11	1	1.36571	9.24645e-09	1	0.520679	0.124288	0	4.0082	1.33874e-188	1	-0.569418	0.448267	0	1.39684	9.52992e-05	1	1.23269	0.00242244	1	0.715974	0.113434	0	0.77174	3.88229e-05	1	0.970487	1.16664e-07	1	0.281297
ENSG00000270194	lncRNA	chr3:37241789-37244177	38	NA	NA	0	0	0	0	0	0	0.272924	0.841581	2.36429	0.00147696	AC097359.2	19	0.725753	0.588452	0.110136	0	0.598833	0.0699678	0	0.716366	0.0119686	1	0.836877	5.02766e-08	1	1.07197	2.03299e-05	1	1.46993	4.7941e-06	1	1.61183	3.28839e-05	1	1.00351	0.0549776	0	1.41734	0.0127644	1	-0.0286404	0.97796	0	0.0130375
ENSG00000214900	lncRNA	chr14:49927571-50105043	43	NA	NA	0	1	0	0	0	0	-0.77733	0.63732	0.908856	0.688534	LINC01588	19	0.589225	0.589225	0.0143087	1	0.581246	0.0172486	1	0.443814	0.000698276	1	0.902058	1.41151e-17	1	0.25343	0.378112	0	0.871941	3.8425e-05	1	0.608077	0.0288954	1	0.653376	0.0219769	1	0.655093	0.248511	0	0.179994	0.810897	0	-0.0340348
ENSG00000267858	lncRNA	chr19:58559129-58574797	42	NA	NA	0	0	0	0	0	0	-0.0096104	0.996497	1.0075	0.419482	MZF1-AS1	19	0.557632	0.953705	6.43583e-05	1	0.851383	0.000587379	1	0.762511	0.000553036	1	1.00569	8.69209e-42	1	0.46267	0.23731	0	1.30723	1.23165e-05	1	1.22732	0.000363005	1	1.23522	1.50722e-07	1	0.756511	0.00203015	1	0.00375664	0.992606	0	0.0366629
ENSG00000256940	lncRNA	chr11:64245961-64248218	39	NA	NA	0	0	0	0	0	0	-0.0260546	0.988678	1.98391	0.00492849	PPP1R14B-AS1	19	0.542855	0.521931	0.0306508	1	0.886616	8.59252e-05	1	0.489613	0.00256699	1	1.36589	3.17045e-34	1	0.54554	0.0228595	1	1.04207	8.74116e-10	1	1.56356	5.16287e-14	1	0.542855	0.0954443	0	0.682339	0.689392	0	-0.541189	0.788681	0	0.166663
ENSG00000271643	lncRNA	chr3:33793644-33798539	44	NA	NA	0	0	0	0	0	0	0.349837	0.712805	0.946995	0.422494	AC112220.2	19	0.505592	0.601349	0.0114351	1	0.456426	0.0712026	0	0.414334	0.00080772	1	0.474681	2.48305e-10	1	0.948454	8.12934e-08	1	0.973216	1.88817e-09	1	1.00616	7.20656e-11	1	0.680292	0.0187601	1	0.999984	2.5652e-06	1	1.33753	8.35737e-11	1	0.0846223
ENSG00000267317	lncRNA	chr19:1457670-1458580	44	NA	NA	0	0	0	0	0	0	0.166082	0.910146	0.920807	0.210987	AC027307.2	19	0.488965	0.711395	6.27075e-06	1	0.757069	1.73839e-06	1	0.208332	0.00272458	0	1.06262	1.83999e-24	1	0.646788	0.000438131	1	0.241216	0.0294591	0	0.202488	0.0769102	0	0.976224	3.27362e-08	1	0.853538	0.011536	1	-1.16677	0.00426928	-1	-0.183787
ENSG00000253716	lncRNA	chr8:143280161-143281690	42	NA	NA	0	0	0	1	0	0	0.240039	NA	0.188758	0.969736	MINCR	19	0.467116	1.0276	5.86218e-10	1	0.950805	1.2568e-08	1	0.511481	8.1489e-09	1	1.23757	1.33637e-35	1	-0.126836	0.771801	0	0.695174	3.5889e-09	1	0.656966	9.08671e-07	1	0.921513	6.90316e-12	1	0.812418	0.000304059	1	0.135845	0.691992	0	-0.137312
ENSG00000247081	lncRNA	chr8:103153394-103298772	43	NA	NA	0	1	0	0	0	0	-0.823334	0.555831	0.451919	0.730284	BAALC-AS1	19	0.438808	0.875446	1.78786e-05	1	0.568897	0.00971092	1	0.638836	1.71383e-08	1	2.2943	0	1	0.847728	7.31907e-07	1	0.93065	4.61483e-14	1	0.776177	1.53335e-08	1	0.764923	3.12597e-07	1	0.629058	0.078365	0	0.751245	0.030422	1	0.102716
ENSG00000225377	lncRNA	chr20:316860-348490	43	NA	NA	0	0	0	0	0	0	0.0167035	0.994571	0.237472	0.9034	NRSN2-AS1	19	0.406934	0.104699	0.712308	0	0.232641	0.353172	0	0.777931	2.17778e-12	1	0.0513329	0.719203	0	0.756298	0.00554795	1	0.817756	1.0277e-06	1	1.04346	7.5347e-09	1	0.449072	0.0189045	1	0.823283	6.0778e-13	1	0.409575	0.00141819	1	-0.214138
ENSG00000270069	lncRNA	chrX:45745211-45770274	42	NA	NA	1	0	0	0	0	0	1.29532	0.448317	-0.863848	0.693784	MIR222HG	19	0.39976	0.703502	0.0369565	1	0.695119	0.04403	1	0.714541	5.38506e-16	1	2.19201	0.000759593	1	0.510169	0.0355626	1	1.58367	1.86746e-10	1	2.19837	7.53737e-17	1	0.321413	0.389262	0	0.28687	0.907281	0	0.733572	0.728677	0	0.218902
ENSG00000231312	lncRNA	chr2:39436530-39665343	44	NA	NA	0	1	0	0	0	1	0.521253	0.631319	0.801974	0.379341	MAP4K3-DT	19	0.35342	0.447379	0.0379108	1	0.1612	0.559157	0	0.662614	0.0017829	1	0.677688	1.79465e-12	1	0.530979	0.00388323	1	0.587042	0.00841838	1	0.687854	0.00284682	1	0.35342	0.106657	0	0.214089	0.394082	0	0.469953	0.027455	1	-0.0305951
ENSG00000256654	lncRNA	chr12:4909867-5026012	19	NA	NA	0	0	0	0	0	0	NA	NA	0.929223	NA	AC005906.2	18	4.63242	5.08263	4.64274e-15	1	5.80532	9.87547e-13	1	0.403208	NA	0	9.99629	1.00673e-21	1	NA	NA	0	2.16857	0.307548	0	5.26973	0.00134186	1	6.65197	1.33016e-06	1	-0.443022	NA	0	-0.49845	NA	0	NA
ENSG00000189275	lncRNA	chr10:131772398-131790199	22	NA	NA	1	0	0	0	0	0	0.0962639	NA	3.94268	NA	LINC01164	18	3.30917	2.54365	0.0219884	1	3.30917	0.0207374	1	3.67161	8.67504e-27	1	9.84057	0	1	5.62331	6.49458e-05	1	5.65178	2.40133e-15	1	3.45253	2.30479e-11	1	NA	NA	0	1.36186	0.328013	0	-0.616117	0.755991	0	1.66325
ENSG00000286048	lncRNA	chr5:53024924-53035884	26	NA	NA	0	0	0	0	0	0	-0.691401	0.835854	2.56378	NA	AC008966.3	18	2.54436	3.23323	4.91233e-06	1	3.04761	3.29914e-05	1	3.31397	5.70472e-06	1	4.60825	8.5893e-21	1	2.67394	0.146777	0	4.17991	1.55255e-08	1	6.53146	6.97222e-07	1	2.46246	0.0609216	0	NA	NA	0	NA	NA	0	1.44804
ENSG00000287712	lncRNA	chr12:3300698-3318677	26	NA	NA	1	0	0	0	0	0	0.276837	0.950194	5.6438	0.0846778	AC005865.2	18	1.52443	1.1648	0.00354177	1	1.35851	0.000980542	1	1.04351	3.09511e-05	1	-0.313884	0.522303	0	0.628244	0.553885	0	2.6173	6.31807e-06	1	3.25535	5.0036e-08	1	2.51538	0.00135208	1	0	NA	0	0.92136	NA	0	2.2705
ENSG00000273084	lncRNA	chr7:5428731-5429672	33	NA	NA	1	0	0	0	0	0	-0.606118	0.660947	1.16718	0.444448	AC092171.5	18	1.36102	2.28802	6.3233e-07	1	1.97825	3.88751e-05	1	0.0728863	NA	0	2.54147	5.28842e-112	1	1.28367	0.0132131	1	0.991438	0.694982	0	0.717676	0.784863	0	1.62447	0.00288931	1	0.994314	0.201841	0	1.00629	0.199577	0	1.20879
ENSG00000242242	lncRNA	chr3:110888384-111071553	36	NA	NA	0	0	0	0	0	0	0.986298	NA	0.783697	0.834663	NECTIN3-AS1	18	1.12855	0.0617601	0.963005	0	0.0986309	0.937557	0	1.10053	3.31809e-178	1	2.82174	3.38821e-72	1	0.544315	0.214871	0	1.93881	0	1	2.26745	0	1	1.30286	1.54074e-08	1	1.62208	0.0040409	1	1.65551	0.0036697	1	0.819487
ENSG00000262903	lncRNA	chr17:3655621-3658092	35	NA	NA	0	0	0	0	0	1	-0.328527	0.908253	1.79881	0.173317	AC027796.4	18	1.02571	1.24053	8.86084e-09	1	1.58166	5.60079e-12	1	0.534431	0.118705	0	2.39135	2.37095e-64	1	2.1687	1.67749e-06	1	1.67312	0.00146965	1	1.35624	0.044487	1	1.59616	0.214746	0	0.182918	0.691529	0	0.675458	0.0478176	1	-0.25597
ENSG00000237310	lncRNA	chr7:66493607-66495758	40	NA	NA	0	0	0	0	0	0	-0.733637	NA	1.7016	0.429833	GS1-124K5.4	18	0.89168	1.54623	5.67391e-12	1	1.39311	3.25219e-10	1	1.10437	2.52483e-07	1	1.55879	1.01817e-25	1	0.370642	0.424553	0	1.81152	6.87371e-16	1	1.44002	1.42905e-07	1	1.51872	3.53568e-09	1	0.66194	0.0153472	1	0.0818729	0.847902	0	0.187686
ENSG00000272668	lncRNA	chr1:159854870-159867685	38	NA	NA	0	1	0	0	0	1	-0.0451421	NA	0.307495	0.943939	AL590560.3	18	0.758719	0.700301	0.110583	0	0.307199	0.574604	0	1.45859	6.78264e-20	1	4.25447	3.17004e-13	1	0.754077	0.575976	0	1.70628	5.09631e-11	1	1.64044	1.9338e-09	1	0.470505	0.646173	0	0.997383	8.32013e-05	1	0.76336	0.00481597	1	-0.212017
ENSG00000278709	lncRNA	chr20:57710156-57712780	32	NA	NA	0	0	0	0	0	0	-0.45836	0.732222	1.65154	0.0556966	NKILA	18	0.751779	-0.494893	NA	0	1.137	NA	0	0.782558	5.00757e-14	1	1.93084	0	1	-0.00962214	0.979384	0	0.979313	2.6662e-40	1	0.921235	5.08805e-42	1	1.85847	NA	0	0.6846	0.0622704	0	-0.238742	0.634299	0	-0.0333047
ENSG00000214049	lncRNA	chr19:15828206-15836328	25	NA	NA	0	0	0	0	0	0	-2.87232	NA	0.929223	NA	UCA1	18	0.703962	0.994796	0.00126631	1	0.919879	0.00356593	1	0.421023	3.05893e-06	1	1.96797	4.50845e-05	1	-0.878476	NA	0	2.1315	7.77685e-18	1	1.52541	2.55191e-05	1	2.59495	0	1	NA	NA	0	NA	NA	0	NA
ENSG00000230487	lncRNA	chr7:1570073-1589626	44	NA	NA	0	0	0	0	0	0	0.0329909	0.983506	0.889815	0.43036	PSMG3-AS1	18	0.444015	0.202817	0.475323	0	0.338103	0.191849	0	0.842715	1.04605e-09	1	1.22168	1.0673e-194	1	1.66748	1.32461e-13	1	0.685299	4.01486e-06	1	0.760727	6.29562e-07	1	0.444015	0.0315225	1	0.966787	5.4627e-10	1	0.772841	2.04927e-06	1	-0.186073
ENSG00000223745	lncRNA	chr1:93262186-93346025	44	NA	NA	1	1	1	0	0	0	0.0424084	0.990963	0.0976205	0.967768	CCDC18-AS1	18	0.420172	0.881388	6.12873e-08	1	0.865877	1.15633e-07	1	0.507609	0.00281361	1	1.77296	1.49891e-52	1	1.62155	9.31519e-10	1	0.85167	3.50836e-05	1	0.786856	0.000960226	1	0.168701	0.529104	0	0.627746	1.06941e-05	1	1.31061	1.76213e-22	1	0.0107199
ENSG00000243701	lncRNA	chr3:107220744-107348464	43	NA	NA	1	0	0	0	0	0	0.00645268	0.99739	1.11119	0.0855214	DUBR	18	0.374517	0.182172	0.515467	0	0.264831	0.311325	0	0.554337	4.08835e-09	1	-0.0365886	0.773406	0	0.286444	0.0467646	1	0.334485	0.00405208	1	0.27149	0.00869652	1	0.371908	0.195336	0	0.301078	0.000203608	1	0.157102	0.0899246	0	0.219176
ENSG00000251562	lncRNA	chr11:65497688-65506516	44	NA	NA	0	0	0	0	0	1	0.661473	0.00109159	-0.989972	0.160614	MALAT1	18	0.335728	0.465549	0.034075	1	0.481646	0.0301806	1	0.404562	0.0485151	1	1.74662	1.00461e-140	1	0.30837	0.651838	0	0.707214	2.66958e-07	1	0.863092	1.27585e-78	1	-0.472457	0.00677101	-1	0.212978	0.619568	0	1.21389	9.42141e-05	1	-0.0569959
ENSG00000223768	lncRNA	chr21:45288050-45297806	44	NA	NA	0	0	0	0	0	0	0.720428	0.0772964	0.0710499	0.968918	LINC00205	18	0.258401	0.147553	0.464092	0	0.194034	0.318435	0	0.2706	3.57501e-06	1	0.598776	3.40063e-56	1	0.616237	0.000828999	1	0.255662	0.00062496	1	0.258401	0.000802595	1	0.302278	0.000249855	1	0.280812	0.000691244	1	0.254404	0.00286913	1	0.0992177
ENSG00000269893	lncRNA	chr4:118278709-118285316	44	NA	NA	0	0	0	0	0	0	0.300289	0.681749	0.909517	0.165775	SNHG8	18	0.194608	0.517447	0.00117298	1	0.476014	0.00357313	1	0.347822	5.45319e-08	1	0.272376	1.27341e-08	1	0.252947	0.343684	0	0.397115	2.01593e-14	1	0.424938	7.74799e-13	1	0.605286	7.81709e-27	1	0.595344	3.47193e-05	1	0.15118	0.42619	0	-0.0787637
ENSG00000280744	lncRNA	chr2:234682668-234717764	22	NA	NA	1	0	0	0	0	0	-0.125656	NA	5.37335	0.000713697	LINC01173	17	2.83969	4.04152	0.0213655	1	1.18536	0.624708	0	2.15902	1.74422e-47	1	NA	NA	0	3.73117	1.39729e-09	1	2.48282	1.06053e-62	1	2.65753	6.16084e-43	1	3.22497	0.121509	0	5.66441	2.05696e-13	1	4.77801	2.84283e-09	1	3.92267
ENSG00000229272	lncRNA	chr10:118784563-119029544	23	NA	NA	1	0	0	0	0	0	3.27296	NA	4.27203	NA	AL157388.1	17	2.31407	3.11682	3.72619e-06	1	2.72631	0.000162861	1	0.338503	0.829271	0	7.90883	3.50563e-20	1	1.66884	0.2455	0	2.28653	0.0424161	1	1.0676	0.474711	0	4.32389	4.8879e-05	1	2.33204	0.00515277	1	2.2961	0.00694568	1	NA
ENSG00000262714	lncRNA	chr16:53386944-53389085	24	NA	NA	0	0	0	0	0	0	0.486533	NA	0.185206	NA	AC007342.5	17	2.25837	2.07276	0.000276914	1	1.6402	0.00750973	1	5.99929	9.36274e-07	1	0.263302	0.448106	0	3.24586	NA	0	7.29757	2.81957e-08	1	5.02899	3.78929e-05	1	2.38572	7.91039e-06	1	7.05662	6.47939e-12	1	5.8205	7.59133e-08	1	0.827045
ENSG00000270605	lncRNA	chr1:28239509-28241453	33	NA	NA	1	1	0	0	0	0	0.406634	NA	1.13894	NA	AL353622.1	17	1.06048	1.4968	0.00140828	1	1.32948	0.00662413	1	1.71024	1.3379e-11	1	4.40798	1.85163e-155	1	1.1314	0.202102	0	2.3192	2.03096e-17	1	2.22687	2.04515e-12	1	1.06048	0.200186	0	0.903948	0.00138248	1	0.756793	0.0109739	1	1.19885
ENSG00000229980	lncRNA	chr17:50866679-50910774	34	NA	NA	0	0	1	0	0	0	0.159801	NA	0.790871	NA	TOB1-AS1	17	0.971996	0.908544	0.000891651	1	0.811376	0.00616885	1	1.06172	0.00060783	1	2.94304	6.12462e-223	1	-0.00282529	0.996244	0	1.23216	9.21639e-07	1	1.59047	8.2407e-09	1	1.25182	0.00033902	1	0.992819	1.62487e-10	1	0.639632	0.000157873	1	1.91293
ENSG00000225339	lncRNA	chr6:34248535-34286768	37	NA	NA	0	0	0	0	0	0	-0.0240887	0.991005	0.353762	0.893674	AL354740.1	17	0.797296	1.05039	0.000157494	1	1.0141	0.000316243	1	1.32771	0.000112346	1	0.786441	9.02773e-14	1	1.32001	7.20382e-05	1	0.700996	0.232014	0	0.164872	0.729612	0	1.49531	1.27776e-07	1	0.370028	0.392994	0	2.13602	2.46734e-13	1	0.151595
ENSG00000258727	lncRNA	chr14:23561097-23568073	42	NA	NA	0	0	0	0	0	0	0.0262885	0.994784	0.842651	0.655413	AL135999.1	17	0.744799	1.11531	1.60877e-10	1	0.90215	3.81243e-07	1	0.542095	0.00286272	1	2.43946	2.23543e-107	1	1.72892	2.10791e-05	1	0.835138	0.00284431	1	0.780687	0.0143042	1	0.466974	0.57258	0	0.940086	1.08519e-05	1	0.33686	0.201024	0	0.0251751
ENSG00000285106	lncRNA	chr7:130791264-131110161	43	NA	NA	0	0	0	0	0	0	0.035865	0.992801	-1.13431	0.475104	AC016831.6	17	0.67289	0.695282	0.0114271	1	0.673359	0.016265	1	0.710282	0.000440092	1	2.02456	1.17416e-07	1	0.446265	0.153256	0	1.54883	0.00155308	1	1.23893	0.01899	1	0.78622	0.0844405	0	1.2288	0.391932	0	-0.950905	0.612577	0	0.04376
ENSG00000224660	lncRNA	chr3:15254184-15264515	42	NA	NA	0	0	0	0	0	0	0.592497	0.743822	0.186657	0.960094	SH3BP5-AS1	17	0.528581	0.884274	9.64273e-06	1	0.974707	1.07599e-06	1	-0.00848391	0.969645	0	1.12487	1.04554e-24	1	0.72556	0.0446247	1	0.128407	0.759545	0	0.144021	0.627921	0	0.0720473	0.886642	0	-0.133527	0.66635	0	0.473283	0.0414935	1	0.00400278
ENSG00000285230	lncRNA	chr20:33980679-33994357	43	NA	NA	0	0	0	0	0	0	-0.334333	0.827271	0.939937	0.553413	RALY-AS1	17	0.426813	0.149288	0.618666	0	0.195311	0.500747	0	0.460995	0.0082301	1	1.3074	1.06647e-40	1	0.718617	0.0157546	1	0.685809	0.000416545	1	0.624006	0.00369931	1	0.531855	0.141193	0	0.705137	0.00918471	1	0.9446	0.000278631	1	0.381671
ENSG00000267080	lncRNA	chr17:44175968-44186723	44	NA	NA	0	1	1	1	0	0	-0.255918	0.820087	0.951617	0.20185	ASB16-AS1	17	0.340169	0.641891	3.40045e-09	1	0.516168	3.83529e-06	1	0.155788	0.139359	0	1.14116	4.51776e-75	1	0.0721973	0.745758	0	0.287739	0.0296068	1	0.0653879	0.754296	0	0.200642	0.205032	0	-0.370152	0.0201897	-1	0.516991	0.000571421	1	-0.0181682
ENSG00000259178	lncRNA	chr15:52082302-52086574	19	NA	NA	0	1	0	0	0	0	-1.05765	NA	3.36795	0.202429	AC023906.2	16	3.75371	2.7228	0.00372045	1	4.23898	0.000508205	1	3.36424	0.0053345	1	7.01008	3.39988e-10	1	3.25127	NA	0	4.48627	0.000479076	1	5.32224	0.00079906	1	4.02992	0.0634893	0	NA	NA	0	NA	NA	0	0.827045
ENSG00000228528	lncRNA	chr2:104702650-104705813	20	NA	NA	1	0	0	0	0	0	-0.968632	NA	3.11407	NA	AC068057.1	16	3.51235	2.55742	0.0185382	1	4.21644	0.00140117	1	3.61558	1.00555e-14	1	8.12824	2.24254e-14	1	3.2615	NA	0	4.29564	2.89778e-21	1	4.03996	1.11966e-19	1	5.55646	7.45773e-05	1	3.84739	3.16703e-86	1	2.90086	4.46154e-46	1	NA
ENSG00000285244	lncRNA	chr6:36677609-36678559	23	NA	NA	1	0	0	0	0	0	-0.231918	0.853863	1.96204	NA	DINOL	16	2.32171	1.68176	0.178874	0	1.63945	0.180654	0	1.64414	0.113269	0	8.38997	5.08671e-37	1	0.083309	NA	0	3.1657	0.0112917	1	1.33398	0.416853	0	-0.00242894	NA	0	5.06317	2.92507e-05	1	2.73131	0.0698026	0	-0.31616
ENSG00000268621	lncRNA	chr19:46189029-46203160	21	NA	NA	0	0	0	0	0	1	0.358683	NA	5.68521	0.0718819	IGFL2-AS1	16	2.31975	3.77111	5.93709e-08	1	2.67721	0.000244086	1	1.88864	7.66006e-48	1	6.71239	3.35343e-09	1	NA	NA	0	2.22736	4.02228e-81	1	2.3915	1.56624e-90	1	4.55981	0.00374415	1	NA	NA	0	NA	NA	0	-1.09651
ENSG00000248964	lncRNA	chr8:29815004-29854543	23	NA	NA	0	0	0	0	0	0	0.232565	NA	6.06132	0.0302805	AC131254.1	16	2.12883	3.50004	1.22533e-07	1	3.08421	1.87908e-06	1	0.65933	0.586171	0	3.75609	1.02876e-10	1	0.145844	0.904013	0	1.92534	0.136754	0	3.45002	0.00317935	1	4.61405	0.00304423	1	2.89397	0.0471577	1	1.97754	0.242166	0	1.30811
ENSG00000287054	lncRNA	chr5:133025847-133050178	24	NA	NA	0	0	0	0	0	0	-1.08963	NA	2.16138	NA	AC113410.5	16	1.86779	2.06891	0.0212556	1	2.84972	0.0086702	1	0.115279	0.69027	0	5.28269	4.19881e-06	1	2.41941	NA	0	1.10238	0.00198709	1	0.0136544	0.982019	0	2.34694	0.0771876	0	3.44488	0.0204098	1	1.78448	0.341279	0	0.827045
ENSG00000268460	lncRNA	chr19:46201552-46214838	21	NA	NA	1	1	0	0	0	1	-1.46509	NA	1.05439	NA	AC006262.1	16	1.82303	2.05405	0.000432953	1	1.54608	0.0142416	1	0.453979	0.0141416	1	8.08564	5.76486e-14	1	NA	NA	0	1.30734	8.42793e-13	1	1.19066	1.78701e-07	1	1.76018	0.337659	0	2.20395	0.0988344	0	2.36305	0.0753716	0	-0.65552
ENSG00000288533	lncRNA	chr18:623743-626492	24	NA	NA	0	0	0	0	0	0	0.194146	NA	0.48417	NA	AP001178.4	16	1.7349	1.81732	0.138375	0	1.55461	0.362801	0	-1.9484	NA	0	4.77952	2.60475e-123	1	4.37334	0.00638804	1	0.958222	NA	0	0.915352	NA	0	0.910807	NA	0	2.86592	0.10037	0	0.626703	0.814449	0	1.76932
ENSG00000267128	lncRNA	chr17:76138432-76154650	19	NA	NA	0	0	0	0	0	0	-0.968631	NA	2.37925	NA	RNF157-AS1	16	1.71018	3.22457	1.21666e-54	1	3.40634	8.88101e-56	1	3.8775	NA	0	5.70391	4.16694e-39	1	NA	NA	0	2.70529	0.00449303	1	2.53472	0.000229181	1	4.4726	1.55931e-22	1	-2.79708	0.16423	0	-0.928742	0.637483	0	NA
ENSG00000215458	lncRNA	chr21:43805758-43812567	24	NA	NA	0	0	0	0	0	0	-2.56576	NA	1.4249	NA	AATBC	16	1.66731	3.62726	0.006806	1	3.26901	0.0201023	1	3.07817	4.62758e-05	1	6.40626	1.80201e-08	1	2.53977	NA	0	6.40844	4.33277e-06	1	5.05508	0.000526547	1	4.67225	0.010885	1	0	NA	0	0.987225	NA	0	1.72483
ENSG00000251257	lncRNA	chr5:38460925-38468339	19	NA	NA	0	0	0	0	0	0	-1.92807	NA	4.47617	NA	AC010457.1	16	1.34423	2.10617	0.0050035	1	1.36965	0.115779	0	1.4171	3.37151e-117	1	NA	NA	0	1.33714	1.6475e-06	1	2.8008	4.2777e-143	1	2.84901	6.21331e-146	1	3.46779	NA	0	NA	NA	0	NA	NA	0	0.827045
ENSG00000272482	lncRNA	chr1:12618900-12619244	28	NA	NA	1	0	0	0	0	1	-2.17029	NA	5.26805	NA	AC254633.1	16	1.29394	2.1922	1.08506e-12	1	1.72627	1.61509e-07	1	2.44253	0.0229562	1	4.6187	3.68355e-33	1	1.76599	0.152912	0	3.54771	0.000336074	1	2.09369	0.0309197	1	1.29184	0.000707698	1	NA	NA	0	NA	NA	0	0.375033
ENSG00000257219	lncRNA	chr12:76259836-76305969	17	NA	NA	0	0	0	0	0	0	-0.596354	0.360397	1.9803	0.000276476	LNCOG	16	1.05602	0	NA	0	0.727996	NA	0	0.1686	0.348989	0	2.35817	NA	0	0.588544	9.27494e-06	1	1.03678	0.0125362	1	1.11995	0.0193949	1	1.8726	NA	0	NA	NA	0	NA	NA	0	0.585904
ENSG00000233452	lncRNA	chr6:146824539-147204614	31	NA	NA	0	0	0	0	0	0	1.17852	0.131555	0.569277	0.717663	STXBP5-AS1	16	0.927378	1.75435	0.143033	0	0.75823	0.53389	0	1.06232	0.00141555	1	3.17947	1.77448e-48	1	0.916707	2.33745e-11	1	1.43555	0.0439698	1	0.966782	0.273497	0	0.93805	NA	0	1.13778	0.00555419	1	0.259705	0.668002	0	-0.051914
ENSG00000258457	lncRNA	chr14:22982698-22999078	34	NA	NA	1	1	0	0	0	1	0.375604	0.847532	2.51454	0.000579653	AL132780.2	16	0.875172	0.978154	0.0241618	1	1.13802	0.00982038	1	0.36813	0.304582	0	-0.241963	0.358537	0	1.85258	6.14999e-13	1	1.4307	8.09029e-06	1	0.931329	0.010756	1	1.3251	0.0806695	0	-0.743746	0.695641	0	-0.811755	0.66891	0	-0.195005
ENSG00000229647	lncRNA	chr2:207166120-207248668	24	NA	NA	0	0	0	0	0	1	-0.630476	0.871495	0.722615	0.616128	MYOSLID	16	0.731909	0.759643	NA	0	-0.426149	NA	0	0.704176	1.27903e-17	1	7.78213	7.87571e-13	1	0.685062	0.00132838	1	2.64803	4.25797e-127	1	3.14939	4.26653e-136	1	NA	NA	0	2.85297	0.00383198	1	-0.385151	0.839658	0	0.582596
ENSG00000255310	lncRNA	chr8:11107788-11109726	26	ENSG00000171044	XKR6	0	0	0	0	0	0	0.32143	0.868784	1.2776	0.308989	AF131215.5	16	0.715355	0.182597	NA	0	0	NA	0	0.671743	0.00614614	1	1.92245	2.95974e-50	1	1.37572	1.81592e-14	1	1.02804	0.00484089	1	1.10776	0.00242244	1	NA	NA	0	0.754335	4.7587e-10	1	0.835986	4.92975e-12	1	0.0226833
ENSG00000248323	lncRNA	chr5:91054834-91314547	40	NA	NA	0	0	0	0	0	0	0.124756	0.951389	1.44825	0.224562	LUCAT1	16	0.699166	0.064615	0.921434	0	0.120408	0.85331	0	0.677634	1.06986e-26	1	3.36183	4.80407e-23	1	-0.393992	0.489948	0	0.60951	2.46736e-06	1	1.49283	2.11013e-33	1	-1.09641	0.0586753	0	0.688859	0.0105345	1	0.602445	0.0323397	1	-0.0351294
ENSG00000274605	lncRNA	chr13:100053074-100088950	43	NA	NA	0	0	0	0	0	0	-0.464556	0.833559	0.00125228	0.999593	PCCA-DT	16	0.416336	0.768626	2.37139e-07	1	0.758905	3.66017e-07	1	0.325955	0.00374951	1	0.934668	3.86606e-12	1	-0.206617	0.531115	0	0.434971	0.0110752	1	0.253278	0.216013	0	0.517545	0.000114689	1	-0.358113	0.359736	0	-0.437165	0.251854	0	-0.260658
ENSG00000239665	lncRNA	chr10:13631143-13668445	44	NA	NA	0	1	0	0	0	0	0.596149	0.684503	0.044328	0.98792	AL157392.3	16	0.394847	0.878019	6.35968e-05	1	0.725964	0.00131307	1	0.121312	0.683034	0	0.703532	1.11044e-06	1	0.664016	0.0395769	1	0.630364	0.110011	0	0.394847	0.32882	0	0.508133	0.0554421	0	0.0586166	0.684746	0	0.198996	0.0776247	0	-0.10454
ENSG00000232098	lncRNA	chr19:58404238-58408484	43	NA	NA	0	1	1	0	0	0	-0.290314	0.686829	1.14824	0.145863	AC012313.1	16	0.264128	0.919275	4.36512e-05	1	0.730615	0.00180804	1	0.161125	0.127036	0	0.0827573	0.263621	0	0.47296	0.0288921	1	0.353247	0.00254744	1	0.429256	0.000829592	1	1.07077	9.34839e-26	1	0.46301	0.021925	1	0.30469	0.177613	0	-0.0814681
ENSG00000278730	lncRNA	chr17:68126666-68129586	44	NA	NA	0	0	0	0	0	0	0.188919	0.7695	0.371899	0.715996	AC005332.6	16	0.237106	0.251091	0.00685742	1	0.243462	0.00970355	0	0.237106	5.25801e-06	0	-0.149989	0.000418103	0	0.552847	1.55709e-06	1	0.210648	0.000130974	0	0.196468	0.000139599	0	0.151837	0.0422603	0	0.0758872	0.311492	0	0.272535	5.57579e-06	1	0.102785
ENSG00000263072	lncRNA	chr16:3100696-3143734	44	NA	NA	0	0	1	0	0	0	0.133462	0.93078	0.538578	0.731557	ZNF213-AS1	16	0.229724	0.928995	2.20616e-05	1	0.780109	0.000567254	1	0.229724	0.0359171	0	1.09499	9.87327e-53	1	-0.0525678	0.826722	0	0.695788	3.43002e-07	1	0.354179	0.0149611	1	0.698236	0.00117007	1	0.54397	0.000267608	1	0.465644	0.00274191	1	0.0853483
ENSG00000224592	lncRNA	chr1:38047314-38119025	18	NA	NA	1	0	0	0	0	0	-0.143875	0.972294	7.62308	0.000185179	MIR3659HG	15	3.24569	3.52813	6.66608e-08	1	3.24569	2.64782e-06	1	NA	NA	0	9.66527	2.3319e-20	1	4.0212	0.000178015	1	NA	NA	0	NA	NA	0	4.69313	8.75581e-10	1	0.981354	0.412446	0	0.624708	0.644228	0	0.827045
ENSG00000226859	lncRNA	chr3:186476727-186478370	18	NA	NA	1	0	0	0	0	0	0.430433	NA	3.20371	NA	LINC02051	15	3.13587	2.136	0.177722	0	3.15466	0.0291801	1	5.99932	9.59036e-08	1	4.20312	0.00787878	1	3.89384	0.00456305	1	3.8467	3.98072e-10	1	4.51652	5.67819e-09	1	4.04001	0.0571068	0	5.23061	1.14345e-08	1	3.52723	0.000537202	1	3.04991
ENSG00000286570	lncRNA	chr3:46647171-46661507	15	NA	NA	1	0	0	0	0	0	-3.29606	NA	3.90078	NA	AC104304.3	15	2.63183	4.60952	4.84871e-12	1	4.10357	1.48478e-09	1	0.869269	NA	0	6.02245	3.7028e-52	1	5.02233	0.000841434	1	3.17162	NA	0	0.915352	NA	0	5.40637	1.33384e-08	1	2.95581	NA	0	0	NA	0	1.84931
ENSG00000246130	lncRNA	chr8:23068229-23083619	23	NA	NA	1	0	0	0	0	0	0.310562	0.925894	2.02136	NA	AC107959.2	15	1.9704	0.0656397	0.947582	0	1.53681	0.0254717	1	0.0986664	NA	0	3.84991	5.57357e-10	1	1.9704	0.0720793	0	9.49742e-05	0.999968	0	2.65901	NA	0	-0.573659	NA	0	5.4768	6.69045e-32	1	4.41071	1.02661e-19	1	3.12226
ENSG00000268812	lncRNA	chr22:30246205-30246998	27	NA	NA	1	1	0	0	0	1	-0.830996	NA	5.90991	0.0432039	AC004264.1	15	1.77328	0.556881	0.70719	0	0.621667	0.666505	0	0.869269	NA	0	6.50707	0	1	2.56253	5.60412e-07	1	0.958222	NA	0	0.945791	NA	0	0.752667	0.768373	0	1.77328	0.474385	0	1.02214	NA	0	0.827045
ENSG00000204666	lncRNA	chr19:50050589-50066793	25	NA	NA	1	0	0	0	0	0	-0.685571	NA	4.77348	0.0987403	AC010624.1	15	1.74333	1.20053	0.0712209	0	0.545473	0.490847	0	4.98684	3.93262e-05	1	6.17238	1.40243e-107	1	-0.811292	NA	0	4.36157	3.22124e-08	1	5.04444	1.28834e-09	1	-0.842437	0.673405	0	2.83458	0.0181027	1	0.325259	0.8769	0	2.51241
ENSG00000277496	lncRNA	chr20:62648961-62650767	26	NA	NA	0	0	0	0	0	0	-0.386869	NA	0.323155	0.925574	AL357033.4	15	1.6893	1.9124	0.015483	1	1.6026	0.0388524	1	3.055	0.00104899	1	2.86904	4.06228e-13	1	1.29167	0.0502783	0	5.01671	0.000787526	1	2.00744	0.0647096	0	4.32719	0.0278148	1	NA	NA	0	NA	NA	0	0.665727
ENSG00000236908	lncRNA	chr12:3318718-3325343	24	NA	NA	0	0	0	0	0	0	-0.162469	NA	3.18135	NA	LINC02827	15	1.50762	1.08737	0.0093486	1	1.73039	0.000152752	1	1.58458	2.46163e-06	1	0.591692	0.309283	0	1.40375	NA	0	3.07952	0.000400381	1	3.16144	3.59912e-05	1	3.47554	0.0206495	1	0	NA	0	0.92136	NA	0	-1.87221
ENSG00000232936	lncRNA	chr10:89645272-89652144	28	NA	NA	1	0	0	0	0	0	1.05049	NA	1.78231	NA	AL157400.2	15	1.12466	1.53508	6.25143e-05	1	1.29404	0.00296561	1	0.552721	0.291859	0	4.13866	1.66023e-24	1	-1.52961	NA	0	1.61018	0.00199576	1	1.54003	0.0230577	1	0.500612	0.441364	0	0.308319	0.499932	0	0.0995012	0.857275	0	-0.999804
ENSG00000253438	lncRNA	chr8:126556323-127419050	28	ENSG00000212993	POU5F1B	1	0	0	0	0	1	-0.673054	NA	6.17237	0.0222021	PCAT1	15	0.954621	1.23057	0.00608766	1	0.787168	0.129377	0	1.61503	0.000372294	1	1.53417	8.62171e-32	1	1.37869	0.0644632	0	2.56959	2.06769e-05	1	1.38705	0.00241504	1	0.913438	0.222231	0	0.925757	NA	0	-0.0370803	NA	0	-1.4763
ENSG00000130600	lncRNA	chr11:1995176-2001470	38	NA	NA	0	0	0	0	0	0	1.36949	NA	3.2	4.8119e-14	H19	15	0.717268	5.14357	3.23177e-17	1	4.0169	1.11485e-10	1	-0.625307	0.00163692	-1	0.604013	9.81933e-33	1	-2.13175	0.0988199	0	-0.104418	0.801896	0	-0.470456	0.0401374	-1	2.64107	3.32858e-81	1	0.589244	0.569413	0	-0.938029	0.396749	0	-0.273999
ENSG00000260641	lncRNA	chr4:98658904-98664550	35	NA	NA	0	0	0	0	0	1	-0.237598	0.887963	1.61883	0.29755	AC114811.2	15	0.706942	-0.833627	0.00961896	-1	-0.470804	0.184969	0	0.884151	8.51619e-05	1	2.16029	0.00976178	1	0.753593	0.0142226	1	2.80335	2.08691e-09	1	2.7925	8.0703e-13	1	0.327681	0.66234	0	1.10834	0.000179142	1	1.39489	1.08352e-06	1	0.244398
ENSG00000272695	lncRNA	chr13:113864112-113866834	41	NA	NA	0	0	0	0	0	1	-0.230238	0.904603	-0.163668	0.941627	GAS6-DT	15	0.675465	0.751136	0.00637448	1	-0.228452	0.567195	0	0.253605	0.0195553	1	1.46616	0.00239791	1	0.620735	3.81549e-10	1	-0.0446417	0.805313	0	0.0337351	0.869208	0	0.736328	0.0188791	1	-0.115252	0.923531	0	0.634506	0.4774	0	0.128811
ENSG00000228288	lncRNA	chr1:202810954-202812156	34	NA	NA	0	0	0	0	0	1	0.182181	0.965506	0.0440451	0.98796	PCAT6	15	0.58729	0.911774	0.000413266	1	0.58729	0.0287865	1	1.341	1.27298e-10	1	2.32075	9.82346e-109	1	0.879492	0.00283771	1	1.60957	2.27569e-10	1	1.6905	6.30706e-10	1	1.51385	0.0127024	1	0.430831	0.476692	0	0.269204	0.69047	0	-0.0141364
ENSG00000206195	lncRNA	chr22:15784959-15829984	33	NA	NA	0	0	0	0	0	0	0	NA	1.13894	NA	DUXAP8	15	0.524897	0.97669	0.000715598	1	0.582932	0.0567018	0	0.376199	1.66293e-07	1	0.489557	2.75876e-07	1	1.91482	NA	0	0.525664	7.23047e-14	1	0.624128	7.90378e-21	1	0.885216	8.93721e-08	1	0.552604	1.8114e-06	1	0.387617	0.00170721	1	2.43516
ENSG00000278041	lncRNA	chr20:21499261-21502934	28	NA	NA	0	0	0	0	0	0	1.33588	NA	3.951	NA	AL133325.3	15	0.478134	1.45016	3.0362e-10	1	1.13918	1.54239e-06	1	0.983909	0.00501124	1	-0.402547	NA	0	-0.60731	0.569594	0	1.58275	0.00121798	1	1.40295	0.00678853	1	0.589083	0.0351724	1	NA	NA	0	NA	NA	0	-0.134725
ENSG00000277534	lncRNA	chr18:26542971-26545791	43	ENSG00000134504	KCTD1	0	0	0	0	0	0	0.644095	0.751048	1.01152	0.545934	AC007996.1	15	0.388365	0.324863	0.278834	0	0.376879	0.207086	0	0.392204	0.00269563	1	0.410722	3.91674e-06	1	0.0832153	0.812113	0	0.367128	0.0594505	0	0.360131	0.0133647	1	0.870786	8.4112e-10	1	0.312925	0.190138	0	-0.259983	0.321731	0	0.358276
ENSG00000247796	lncRNA	chr5:53109816-53127673	43	NA	NA	0	0	0	0	0	0	-0.737095	0.696557	1.36776	0.107021	AC008966.1	15	0.340385	0.771949	2.67237e-05	1	0.683489	0.000298744	1	0.496948	2.50552e-06	1	-0.476518	0.000223424	-1	0.554306	0.00722749	1	0.372917	0.00615883	1	0.530472	0.000554436	1	0.737227	1.27407e-07	1	0.447744	0.0749748	0	0.417624	0.107518	0	0.277287
ENSG00000267519	lncRNA	chr19:13823880-13842928	44	NA	NA	0	0	0	0	0	1	0.160308	0.930053	-0.746254	0.492714	AC020916.1	15	0.305763	0.395906	0.721013	0	-0.133887	0.919478	0	0.109616	0.447702	0	1.23663	6.42423e-32	1	-0.0497497	0.868862	0	0.761845	8.05239e-07	1	0.434549	0.0322948	1	-0.233525	0.484992	0	0.31184	0.205882	0	0.252727	0.335174	0	-0.181601
ENSG00000281649	lncRNA	chr9:37079645-37090928	44	NA	NA	0	0	0	0	0	0	0.155882	0.889483	0.0794395	0.970022	EBLN3P	15	0.202837	0.367293	0.000323042	1	0.327868	0.00172317	1	0.230441	1.58159e-05	0	0.471556	1.34786e-34	1	0.196915	0.211939	0	0.36091	9.17488e-16	1	0.36553	4.29842e-17	1	0.473339	2.12188e-17	1	0.302875	9.88519e-06	1	0.191317	0.0102758	0	0.140531
ENSG00000284640	lncRNA	chr1:35141515-35146435	16	NA	NA	0	0	0	0	0	0	-1.9797	NA	2.17712	NA	AL590434.1	14	2.7999	4.73042	1.33264e-09	1	3.87904	1.72589e-06	1	1.66684	NA	0	6.64767	3.61078e-14	1	NA	NA	0	5.9038	7.084e-05	1	3.1214	NA	0	7.06574	1.21421e-07	1	1.42162	NA	0	-0.498457	NA	0	1.7299
ENSG00000286389	lncRNA	chr1:227786753-227792179	27	NA	NA	1	0	0	0	0	0	-0.139979	NA	0.724142	0.889628	AL731702.1	14	1.7297	1.98531	7.95119e-08	1	1.54353	0.000204925	1	1.28416	0.00105178	1	3.74905	3.11644e-09	1	2.94485	NA	0	2.66368	6.78817e-07	1	1.74254	0.00220112	1	2.03399	0.00614516	1	1.71686	3.37411e-07	1	1.77693	1.49944e-07	1	0.135807
ENSG00000183784	lncRNA	chr9:212824-215893	24	NA	NA	1	0	0	0	0	0	0.290099	NA	4.96143	0.00775194	DOCK8-AS1	14	1.46308	2.25818	0.0192825	1	1.53426	0.146227	0	1.6468	3.10874e-06	1	0.626967	1.69532e-07	1	NA	NA	0	2.36339	7.3328e-13	1	2.00086	8.40361e-09	1	2.57091	0.00986687	1	NA	NA	0	NA	NA	0	NA
ENSG00000223855	lncRNA	chr7:520391-525238	32	NA	NA	0	0	0	0	0	1	-2.65372	NA	1.5406	0.590157	HRAT92	14	1.22425	1.31504	4.59812e-07	1	1.27759	4.55895e-06	1	1.42561	0.0156631	1	1.33577	5.46909e-33	1	0.776593	0.565968	0	1.73201	0.00148877	1	0.636261	0.326269	0	1.1919	0.066454	0	NA	NA	0	NA	NA	0	1.063
ENSG00000272081	lncRNA	chr5:72955206-72955699	30	NA	NA	1	1	0	0	0	1	-0.268543	0.896682	3.28204	0.000683151	AC008972.2	14	1.19946	1.10857	0.219698	0	0.887877	0.356643	0	1.11054	0.193619	0	3.18443	3.92824e-47	1	0.821897	0.137662	0	1.4232	0.0943564	0	2.56386	0.0486692	1	0.93639	0.52449	0	3.59785	0.0335442	1	0.995259	0.714702	0	0.982589
ENSG00000234432	lncRNA	chr7:5426277-5428927	34	NA	NA	1	0	0	0	0	0	-0.876881	0.502135	1.2322	0.482211	AC092171.3	14	1.04914	1.39544	0.00130081	1	1.34334	0.00272793	1	-0.35097	0.802959	0	2.85248	1.1082e-161	1	-0.668916	0.479663	0	1.17618	0.3868	0	-0.554103	0.752015	0	2.17926	9.86011e-14	1	1.38132	0.371285	0	0.932768	0.592616	0	0.674449
ENSG00000286162	lncRNA	chr9:5457477-5629748	35	NA	NA	0	0	0	0	0	0	0.0963281	0.983135	1.09058	0.445671	AL162253.2	14	0.738552	0.196834	0.769759	0	0.090441	0.909452	0	0.236219	0.558251	0	1.88744	2.50491e-16	1	1.13707	0.106498	0	0.544407	0.503227	0	-0.0292702	0.977369	0	-0.255101	0.801727	0	1.49627	0.0388491	1	0.980355	0.239407	0	0.358715
ENSG00000245648	lncRNA	chr12:10363638-10398506	30	NA	NA	1	1	0	0	0	0	1.09967	NA	0.415501	NA	KLRK1-AS1	14	0.644456	1.71148	0.00190569	1	1.14727	0.0549902	0	0.649141	0.00422849	1	6.7965	8.89121e-15	1	1.50168	NA	0	0.711827	0.00103752	1	1.03865	1.12228e-20	1	1.24302	2.1342e-09	1	0.536818	0.702281	0	-0.28477	0.862203	0	-0.134725
ENSG00000276900	lncRNA	chr12:31729117-31731204	35	NA	NA	0	0	0	0	0	0	0.0612241	0.984539	0.560205	0.747353	AC023157.2	14	0.618341	0.538784	0.270219	0	0.287636	0.635179	0	1.45016	4.3821e-37	1	3.303	0	1	0.594585	0.187825	0	2.25934	1.90113e-95	1	2.48213	8.58461e-134	1	1.63033	0.0109303	1	0.501736	0.296333	0	0.510624	0.291168	0	0.711189
ENSG00000260231	lncRNA	chr7:140177184-140179640	40	NA	NA	0	0	0	0	0	0	-0.116472	0.925894	1.03133	0.411593	KDM7A-DT	14	0.465843	0.747565	0.00300004	1	0.226387	0.495212	0	0.412136	0.116958	0	1.80562	1.73638e-112	1	-0.290987	0.602796	0	1.08469	2.21677e-05	1	0.856486	0.00379372	1	0.0436301	0.932657	0	1.34008	1.92471e-08	1	1.24582	3.4921e-07	1	-0.0925465
ENSG00000241288	lncRNA	chr3:125827238-125916384	36	NA	NA	0	0	0	0	0	1	0.0888158	0.981102	-0.578273	0.766711	LINC02614	14	0.45076	1.26238	0.000827471	1	0.80852	0.0377641	1	0.39683	0.023765	1	1.64082	2.94102e-25	1	0.6927	0.0280415	1	1.45959	4.38164e-09	1	1.89689	1.64163e-13	1	2.61171	0.000869069	1	0.45076	0.241056	0	0.660622	0.0618808	0	-0.111318
ENSG00000177406	lncRNA	chr12:630858-664196	40	NA	NA	1	1	0	0	0	0	-0.117354	0.95226	0.899351	0.315992	NINJ2-AS1	14	0.430276	-0.248668	0.363036	0	-0.394551	0.127436	0	0.592549	7.77479e-14	1	-0.101952	0.504802	0	-0.878476	NA	0	0.761881	5.15951e-17	1	0.691522	1.17751e-12	1	-0.199155	0.719206	0	0.893942	2.23196e-06	1	0.498521	0.0205265	1	0.00204636
ENSG00000225138	lncRNA	chr5:473236-480884	44	NA	NA	0	0	0	0	0	0	-0.291274	0.789791	1.07857	0.152466	SLC9A3-AS1	14	0.416244	0.178628	0.206753	0	0.148082	0.330021	0	0.730547	5.02882e-15	1	1.22683	3.02144e-52	1	0.574266	0.00126526	1	0.649201	2.5881e-09	1	0.687965	7.99406e-10	1	0.478172	0.000349038	1	0.418037	0.068826	0	0.516735	0.0210548	1	-0.267758
ENSG00000177337	lncRNA	chr18:3593732-3598363	43	NA	NA	0	0	0	0	0	0	-0.591931	0.80285	0.758622	0.463096	DLGAP1-AS1	14	0.388775	0.625353	0.024292	1	0.366473	0.257082	0	0.563364	1.41291e-17	1	1.47129	2.94854e-19	1	-0.438505	0.189331	0	0.850746	6.41115e-25	1	0.781569	6.21014e-16	1	0.389027	0.126807	0	0.346658	0.363065	0	-0.40702	0.313153	0	-0.106237
ENSG00000256628	lncRNA	chr3:101676475-101679217	44	NA	NA	0	1	1	0	0	0	-0.337951	0.827271	0.999294	0.36549	ZBTB11-AS1	14	0.382234	0.762462	0.000404335	1	0.450693	0.0572661	0	0.346025	0.000268432	1	-0.0625823	0.590711	0	0.567496	0.00257029	1	0.439174	5.37082e-05	1	0.398926	0.000301991	1	0.778113	4.26784e-07	1	0.518006	0.00700433	1	-0.0467303	0.876983	0	-0.0994387
ENSG00000226200	lncRNA	chr10:50623466-50641451	44	NA	NA	0	0	0	0	0	0	0.485189	0.655616	-0.0270642	0.99413	SGMS1-AS1	14	0.327183	0.018854	0.966024	0	-0.0422585	0.918504	0	0.649998	8.89415e-10	1	0.421399	0.000175111	1	0.65896	0.00300885	1	0.733759	2.59222e-11	1	0.79198	8.70575e-12	1	0.133118	0.663657	0	0.848856	0.000374204	1	0.620679	0.0164855	1	0.202522
ENSG00000268858	lncRNA	chr20:63861212-63864293	44	NA	NA	0	0	1	1	0	0	-0.197326	0.866314	0.322062	0.827574	AL118506.1	14	0.313662	0.787529	0.000314198	1	0.760026	0.000638215	1	0.313662	0.000738619	1	0.0667642	0.239946	0	0.017566	0.937462	0	0.994911	1.41239e-13	1	0.890216	1.15951e-10	1	1.16343	1.61903e-14	1	0.0250221	0.934356	0	0.248892	0.249742	0	0.294716
ENSG00000260565	lncRNA	chr16:2660348-2682379	44	NA	NA	1	1	0	0	0	0	-0.123903	0.969172	0.0172302	0.995615	ERVK13-1	14	0.283301	0.221017	0.486339	0	0.12997	0.724515	0	0.283301	0.00555557	1	0.401022	4.86173e-05	1	0.511156	0.0741607	0	0.252491	0.084959	0	0.421258	0.000271458	1	-0.0968849	0.800315	0	0.236876	0.035284	0	0.425086	3.55779e-05	1	-0.134994
ENSG00000268287	lncRNA	chr19:49064259-49064856	18	NA	NA	0	0	0	0	0	1	-0.637093	NA	-2.07131	NA	AC008687.3	13	2.26942	2.79218	1.63478e-05	1	1.86042	0.00721094	1	1.49923	0.0128494	1	4.30462	7.9617e-08	1	2.98422	NA	0	4.05799	0.0193088	1	0.826963	0.605677	0	0.0072622	NA	0	1.77156	NA	0	0	NA	0	0.573881
ENSG00000205488	lncRNA	chr10:5510036-5526246	21	NA	NA	0	1	0	0	0	1	-0.595503	NA	1.13894	NA	CALML3-AS1	13	1.58728	1.23478	0.0157976	1	0.501316	0.43201	0	4.2916	3.48267e-05	1	1.32697	3.38161e-48	1	1.07684	0.502124	0	5.0965	3.12563e-07	1	3.24074	2.51911e-07	1	2.14225	0.017469	1	1.98957	NA	0	2.31185	NA	0	1.38546
ENSG00000242147	lncRNA	chr10:5594984-5632566	27	NA	NA	0	0	0	0	0	0	-0.0891751	0.977319	1.97665	0.00663116	LASTR	13	1.5479	2.03828	0.00602234	1	2.05542	0.00387268	1	0.650402	0.117462	0	4.15507	1.38755e-24	1	-0.611042	0.0299888	-1	0.927483	0.0514555	0	2.01311	0.00175658	1	4.95713	0.00368283	1	0	NA	0	2.96633	NA	0	1.16778
ENSG00000276851	lncRNA	chr17:50094065-50094647	21	NA	NA	0	0	0	0	0	0	-0.320342	NA	-0.542824	0.795454	AC002401.4	13	1.36405	1.5694	5.50135e-05	1	2.26205	2.27287e-08	1	2.00756	1.15424e-16	1	3.60145	0.000864984	1	2.09885	3.23298e-27	1	2.20194	1.78076e-06	1	3.94628	3.67783e-26	1	3.02386	0.0198713	1	1.53781	NA	0	0	NA	0	1.34153
ENSG00000223382	lncRNA	chr1:30824217-30834864	24	NA	NA	1	0	0	0	0	0	0.133399	0.974311	4.83195	0.0826011	LINC01778	13	1.34481	1.40615	0.199574	0	-0.530832	0.752959	0	1.08269	0.00767303	1	3.77033	2.03813e-22	1	1.50988	0.0385049	1	3.21027	7.15998e-06	1	2.88327	1.84098e-08	1	2.42612	NA	0	0.304157	0.861033	0	0.657374	0.660423	0	1.56814
ENSG00000231638	lncRNA	chr7:43508728-43522542	25	NA	NA	0	1	0	0	0	0	-2.15131	NA	1.58938	0.716982	LUARIS	13	1.21842	3.55972	0.000775228	1	2.86897	0.00582627	1	-0.0870882	0.582808	0	3.36904	0.108508	0	1.83522	0.0315926	1	-0.0815664	0.806474	0	-0.271819	0.558762	0	4.17686	0.0491706	1	2.0288	0.000961985	1	1.12987	0.125962	0	-2.0584
ENSG00000223685	lncRNA	chr13:38050817-38350259	30	NA	NA	0	0	0	1	0	1	1.01181	NA	-0.693205	NA	LINC00571	13	1.11618	0.657103	0.391757	0	1.58493	0.017588	1	1.12265	0.191929	0	1.05256	0.00017404	1	1.53061	0.00980172	1	2.40293	0.121759	0	2.17604	0.043832	1	1.78147	0.0515126	0	3.98213	0.00933483	1	5.07013	0.000408397	1	-0.543589
ENSG00000250999	lncRNA	chr5:179657762-179665136	32	NA	NA	0	0	0	0	0	0	2.07032	NA	1.95018	NA	AC136604.2	13	1.09057	1.96272	7.21119e-07	1	2.63308	1.75639e-08	1	0.755014	0.282967	0	3.31794	1.13673e-37	1	0.162424	0.901111	0	1.54839	0.00155567	1	0.60175	0.352014	0	1.9199	6.51547e-05	1	0.638536	0.526025	0	0.518017	0.626661	0	0.399126
ENSG00000182912	lncRNA	chr21:44517216-44525952	28	NA	NA	0	0	0	0	0	0	0.861309	NA	2.30171	0.112124	TSPEAR-AS2	13	0.954842	0.455789	0.266291	0	0.814646	0.0275039	1	1.36705	1.36021e-05	1	1.54593	0.13164	0	NA	NA	0	1.45323	0.00320304	1	1.54609	0.000691709	1	0.954842	0.0476025	1	2.6855	6.51654e-05	1	3.54887	3.15512e-08	1	-2.11701
ENSG00000267577	lncRNA	chr19:55158939-55177540	31	NA	NA	0	0	0	0	0	0	-1.89838	NA	-0.408633	0.901381	AC010327.4	13	0.787132	1.60133	3.28424e-11	1	1.4226	3.85165e-09	1	1.14867	1.86772e-09	1	2.56838	0.00414729	1	-0.256935	0.570321	0	1.93491	0.000225329	1	1.40052	0.000481731	1	1.17958	0.00914876	1	0.49677	0.679386	0	2.63185	0.000352451	1	-0.0323011
ENSG00000256417	lncRNA	chr12:5290480-5383653	24	NA	NA	0	0	0	0	0	0	NA	NA	NA	NA	AC006206.2	13	0.757129	1.16664	2.62881e-09	1	1.09519	2.53808e-08	1	0.882798	0.000302921	1	-0.108257	0.542146	0	-3.35947	NA	0	0.621918	0.0387509	1	1.08465	0.000340941	1	1.48532	3.96693e-06	1	0.993055	1.44621e-06	1	0.503454	0.0368736	1	3.12318
ENSG00000251432	lncRNA	chr4:128292751-128519398	37	NA	NA	0	1	0	0	0	1	0.0604441	NA	4.33508	0.0584329	LINC02615	13	0.72107	0.688362	0.0610554	0	0.118981	0.828319	0	-0.168196	0.36868	0	3.60144	1.89155e-112	1	0.834203	0.000888024	1	-0.553471	0.000390644	-1	-0.900531	5.52529e-08	-1	-0.783863	0.37352	0	1.3565	2.22358e-07	1	1.47251	1.72926e-08	1	0.273662
ENSG00000286760	lncRNA	chr6:166342632-166351466	38	NA	NA	0	0	0	0	0	0	-0.911392	NA	-0.60323	0.887842	AL022069.3	13	0.670034	1.2332	0.000310858	1	1.1352	0.001251	1	0.68185	0.291515	0	1.64499	3.1536e-13	1	0.797426	0.151592	0	1.91689	0.0298029	1	1.21396	0.101998	0	1.82209	2.06251e-05	1	1.95663	2.63412e-05	1	0.537682	0.410437	0	-0.143887
ENSG00000287787	lncRNA	chr16:85227203-85309176	36	ENSG00000131149	GSE1	0	0	0	0	0	0	-0.279296	0.902034	1.76421	0.133451	AC092275.1	13	0.565317	-0.091337	0.848313	0	-0.206311	0.650328	0	0.0140669	0.978799	0	1.35468	6.73498e-07	1	1.65579	0.204958	0	0.725084	0.338467	0	-0.390881	0.689898	0	0.348344	0.557153	0	0.648024	0.0364917	1	-0.67676	0.0512203	0	-0.104373
ENSG00000261286	lncRNA	chr16:84459259-84467361	40	NA	NA	0	0	0	0	0	0	1.94019	NA	-1.37829	0.637519	ATP2C2-AS1	13	0.513463	0.937738	0.00378844	1	1.21962	0.000118034	1	0.611414	0.00121279	1	1.43655	2.22312e-13	1	0.664523	0.132407	0	0.832539	0.146758	0	1.59251	0.00161531	1	1.46014	0.000784041	1	0.2784	0.755635	0	0.990275	0.129994	0	0.0585735
ENSG00000214548	lncRNA	chr14:100779410-100861031	21	NA	NA	0	0	0	0	0	0	-0.107629	0.898548	-0.374792	0.720172	MEG3	13	0.493143	-0.394473	NA	0	-1.15384	NA	0	-1.323	NA	0	3.07741	0.129812	0	0.942923	4.64583e-07	1	0.958222	NA	0	-1.0082	NA	0	0.93805	NA	0	0.553491	1.0205e-05	1	1.24989	1.19099e-25	1	-0.0298767
ENSG00000258744	lncRNA	chr14:24443016-24508688	42	NA	NA	0	0	0	0	0	0	-0.928664	0.794601	0.212348	0.967286	AL132800.1	13	0.433249	0.991198	9.59643e-08	1	0.793951	2.53652e-05	1	0.433249	0.127854	0	1.36293	5.12639e-30	1	1.23431	0.000108168	1	0.481195	0.225927	0	0.627609	0.0956514	0	0.377466	0.0705404	0	0.920496	1.2901e-09	1	0.648239	6.1137e-05	1	-0.775532
ENSG00000230074	lncRNA	chr9:34665607-34681981	43	NA	NA	0	0	1	0	0	0	-0.0377165	0.990153	1.0712	0.179894	AL162231.2	13	0.415694	0.716974	0.00177016	1	0.595646	0.013779	1	0.33978	0.00806718	1	0.7689	1.05694e-09	1	0.315528	0.300748	0	0.227017	0.20375	0	-0.346873	0.0217339	-1	0.0890111	0.745566	0	-0.586929	0.00922095	-1	0.0527028	0.874044	0	0.313145
ENSG00000262001	lncRNA	chr18:3603000-3608336	42	NA	NA	0	0	0	0	0	0	-0.08785	0.965506	0.719232	0.744136	DLGAP1-AS2	13	0.394473	0.804778	0.0206679	1	0.353507	0.407127	0	0.46035	3.84577e-10	1	2.96511	5.88944e-48	1	-0.876753	0.00852681	-1	0.518442	0.000153306	1	0.881122	6.99775e-12	1	0.115501	0.545159	0	0.222286	0.669012	0	0.0471878	0.938462	0	-0.311052
ENSG00000272405	lncRNA	chr1:156641666-156644887	37	NA	NA	0	0	0	0	0	0	-1.66465	NA	2.04098	0.239485	AL365181.3	13	0.338867	-0.141891	0.406092	0	-0.0314287	0.890113	0	0.654013	1.64004e-45	1	-2.05425	1.87736e-125	-1	0.84417	2.85597e-10	1	0.986241	5.37826e-61	1	1.41217	3.64904e-148	1	0.417529	1.85637e-13	1	0.671985	2.52445e-05	1	0.338867	0.0635821	0	1.25598
ENSG00000259972	lncRNA	chr16:74305127-74335346	43	NA	NA	0	0	0	0	0	0	-0.640633	0.82463	-0.0521494	0.989133	AC009120.2	13	0.276535	0.76602	0.00368351	1	0.546597	0.0552928	0	0.0455204	0.886156	0	0.708821	1.87922e-09	1	1.01971	0.00224985	1	0.261395	0.555027	0	-0.00688416	0.987343	0	0.0425894	0.932112	0	0.224404	0.290124	0	0.626207	0.000344599	1	-0.0696854
ENSG00000196295	lncRNA	chr7:30516309-30595286	44	NA	NA	1	1	1	0	0	0	-0.437788	0.831444	-0.100193	0.967286	GARS1-DT	13	0.259113	0.628133	1.99247e-09	1	0.585901	3.7653e-08	1	0.185724	0.0823007	0	0.63942	4.43024e-16	1	0.452643	0.0325468	1	0.183497	0.38192	0	0.292701	0.0816832	0	-0.110033	0.693407	0	0.333719	0.00116259	1	0.747471	4.68952e-15	1	-0.104873
ENSG00000236333	lncRNA	chr12:72249964-72276954	35	NA	NA	1	1	0	0	0	0	-0.206059	0.841932	0.467477	0.69326	TRHDE-AS1	13	0.249967	1.32245	0.00232575	1	0.919276	0.0518526	0	0.815646	6.94059e-10	1	-1.14166	NA	0	0.355155	0.0205444	1	2.17587	1.00369e-31	1	2.40569	7.82127e-45	1	1.20136	0.0285507	1	-0.719603	0.000332468	-1	-0.100023	0.721958	0	-0.0581694
ENSG00000227128	lncRNA	chr10:101229577-101270148	14	NA	NA	0	0	0	0	0	0	-1.83893	NA	0.929223	NA	LBX1-AS1	12	2.62561	4.66812	7.14104e-06	1	3.93999	5.52855e-06	1	3.42831	0.0177411	1	10.347	3.81148e-23	1	4.10684	NA	0	7.49718	8.42071e-09	1	4.13611	7.06481e-06	1	6.20347	4.35539e-06	1	0.982427	NA	0	0	NA	0	1.58932
ENSG00000288086	lncRNA	chr20:57116566-57119543	17	NA	NA	0	0	0	0	0	0	NA	NA	NA	NA	AL157414.4	12	1.90234	2.19056	9.37202e-07	1	1.32366	0.00517273	1	2.70072	0.00248266	1	1.70715	3.17206e-12	1	1.04508	NA	0	4.80495	0.00168503	1	4.74744	0.00170539	1	2.40171	7.47726e-05	1	1.3866	0.139765	0	0.20498	0.885298	0	NA
ENSG00000253190	lncRNA	chr8:66112667-66126632	24	NA	NA	1	0	0	0	0	0	-0.354966	NA	0.184268	NA	AC084082.1	12	1.85372	1.15471	NA	0	1.89948	NA	0	1.85372	0.0030617	1	10.6781	3.17911e-25	1	2.29353	NA	0	2.48391	0.0248367	1	0.263115	0.924063	0	1.59469	0.336595	0	3.97908	1.39282e-05	1	1.33055	0.321993	0	1.71724
ENSG00000251191	lncRNA	chr8:29673922-29748109	21	NA	NA	1	0	0	0	0	0	1.10442	NA	4.24299	NA	LINC00589	12	1.6709	2.23945	0.00670628	1	2.37079	0.00701087	1	1.38541	NA	0	5.10521	0	1	1.90042	0.120218	0	1.32218	0.336931	0	0.418213	0.787764	0	2.93534	0.0841835	0	3.69881	1.12824e-10	1	1.51719	0.0324122	1	1.58932
ENSG00000249279	lncRNA	chr5:61201304-61304811	22	NA	NA	0	0	0	0	0	0	0.49381	NA	-2.46425	NA	LINC02057	12	1.37905	2.26485	0.00168811	1	1.96903	0.0152347	1	0.830269	1.74661e-09	1	6.71354	2.83341e-09	1	0.832549	0.00267267	1	1.49925	0.000116776	1	1.86087	2.16e-08	1	3.20057	NA	0	4.71346	0.0291172	1	0	NA	0	1.37905
ENSG00000227076	lncRNA	chr10:127934698-127936167	26	ENSG00000132334	PTPRE	0	0	0	0	0	0	-2.0142	NA	2.37925	NA	AL158166.1	12	1.28798	2.06186	1.56689e-05	1	2.13907	1.96698e-05	1	1.31544	0.112472	0	0.581319	0.024659	1	-0.269613	0.68439	0	1.8306	2.40652e-06	1	1.31479	0.00171611	1	0.93309	0.162244	0	-1.37935	NA	0	0.604104	NA	0	-1.09651
ENSG00000245904	lncRNA	chr12:92145573-92226557	30	NA	NA	0	0	1	0	0	0	-0.980139	0.699086	1.09609	0.724451	AC025164.1	12	1.09465	1.36851	0.223154	0	1.23003	0.271764	0	0.437601	0.755856	0	2.83023	1.5279e-25	1	1.0174	0.303853	0	1.17259	0.348644	0	0.729006	0.587339	0	1.24808	0.395323	0	1.27276	0.0116144	1	1.02244	0.0590547	0	0.030814
ENSG00000233237	lncRNA	chr6:71343427-71420745	28	NA	NA	0	0	0	1	0	1	1.02633	0.655454	-1.13353	0.38887	LINC00472	12	0.850213	0.759677	NA	0	2.87543	NA	0	0.457343	0.529	0	2.73705	4.91476e-53	1	1.11512	1.2946e-09	1	1.58981	0.34818	0	3.1045	NA	0	0.977008	NA	0	0.397432	0.0706709	0	0.567997	0.00660083	1	-0.0923303
ENSG00000231131	lncRNA	chr10:52450874-52755507	32	NA	NA	0	1	0	0	0	0	-1.68036	NA	2.66736	0.00733478	LNCAROD	12	0.836125	0.698103	0.586768	0	0.469252	0.74609	0	1.94096	4.034e-15	1	0.836125	6.67034e-69	1	0.975876	NA	0	3.64184	8.03786e-11	1	2.40754	1.79349e-11	1	1.43099	1.89725e-06	1	NA	NA	0	NA	NA	0	0.572236
ENSG00000261888	lncRNA	chr17:83104255-83106910	30	NA	NA	0	0	0	0	0	1	1.10009	0.00981562	1.15822	0.226373	AC144831.1	12	0.701284	1.89795	1.94085e-09	1	1.60529	2.4307e-07	1	0.292379	0.765273	0	2.61871	3.7988e-231	1	0.851475	0.045602	1	-0.0793943	0.950015	0	0.951696	0.127782	0	1.78753	0.0032274	1	1.77156	NA	0	0	NA	0	-0.0401061
ENSG00000262155	lncRNA	chr16:25066937-25088618	32	NA	NA	0	0	0	0	0	0	0.7755	0.791856	1.28864	0.686678	LINC02175	12	0.62236	1.13972	0.14059	0	1.18683	0.129087	0	0.553737	0.174907	0	1.27467	4.15024e-11	1	0.00896769	0.9928	0	1.17783	0.00620631	1	-0.0721273	0.923892	0	-0.20699	0.925677	0	0.985989	0.00942252	1	1.54913	1.07133e-05	1	0.12729
ENSG00000267757	lncRNA	chr19:45641494-45642840	26	NA	NA	0	0	0	0	0	0	-0.511269	0.526808	2.00215	0.00584443	EML2-AS1	12	0.587341	0.756217	0.032083	1	0.587341	0.123357	0	0.764785	0.020498	1	3.66329	3.16181e-203	1	0.115123	0.723269	0	0.80211	0.0298029	1	1.22889	0.00685816	1	1.02857	0.00042454	1	1.03168	NA	0	0	NA	0	0.9838
ENSG00000270820	lncRNA	chr2:61471188-61484130	36	NA	NA	0	0	0	0	0	0	-0.151867	0.965727	0.984139	0.626221	AC016727.1	12	0.586278	0.857306	0.342489	0	0.414959	0.637996	0	1.03	2.2668e-06	1	1.01116	3.86656e-13	1	1.00591	0.00163443	1	1.17473	6.02622e-08	1	1.38772	3.66668e-10	1	0.0433162	0.950869	0	1.35256	2.01363e-05	1	0.707521	0.0580476	0	-0.163429
ENSG00000246228	lncRNA	chr8:127289817-127482139	31	NA	NA	0	0	0	0	0	0	-1.79093	NA	2.05195	NA	CASC8	12	0.570082	0.700413	0.038371	1	0.632189	0.0724363	0	0.301961	1.70656e-05	1	4.12069	1.8171e-06	1	-0.183676	0.746163	0	1.05215	8.72963e-31	1	1.20375	4.64525e-30	1	1.07884	2.61475e-10	1	1.66341	NA	0	-0.498457	NA	0	NA
ENSG00000205913	lncRNA	chr16:2737076-2752600	41	NA	NA	1	0	0	0	0	0	0.0627972	0.989209	0.383929	0.957044	SRRM2-AS1	12	0.543884	1.14739	1.32372e-08	1	0.916937	7.547e-06	1	0.482964	0.358363	0	0.987081	5.38746e-25	1	-0.156907	0.828722	0	0.350588	0.453213	0	0.231127	0.636045	0	0.634357	0.200967	0	1.49775	6.70093e-06	1	0.709307	0.075534	0	0.331287
ENSG00000254860	lncRNA	chr11:8964510-8977527	43	NA	NA	0	1	0	0	0	0	0.835445	0.791856	-0.42969	0.924261	TMEM9B-AS1	12	0.539489	0.660826	0.000163407	1	0.671057	0.000198522	1	0.497713	0.00592065	1	1.49304	2.15004e-14	1	0.766659	0.156139	0	1.32099	2.90409e-07	1	0.822064	0.00720494	1	0.0487665	0.917002	0	0.789435	0.00150044	1	0.681347	0.00880155	1	-0.43683
ENSG00000255224	lncRNA	chr8:144078002-144079265	38	NA	NA	0	0	0	0	0	0	-0.326867	0.905429	0.27395	0.951008	AC109322.1	12	0.530412	0.539112	0.0511355	0	0.380944	0.188619	0	0.609257	0.00660163	1	1.76387	2.38383e-36	1	0.478361	0.507562	0	1.14966	6.64128e-06	1	0.998314	0.000193223	1	0.574743	0.223201	0	0.550956	0.364092	0	0.471045	0.458488	0	-0.132162
ENSG00000280594	lncRNA	chr21:17611744-17633199	33	NA	NA	0	0	0	0	0	0	-0.397843	0.841711	0.952133	0.513527	BTG3-AS1	12	0.524965	1.21582	0.00102972	1	1.18761	0.00147284	1	0.0484996	0.848688	0	2.78984	5.39679e-07	1	0.914578	0.00134732	1	0.777477	5.02136e-05	1	0.524965	0.00542387	1	1.35071	0.000916574	1	-0.296677	0.627558	0	0.864748	0.0519876	0	0.208573
ENSG00000283959	lncRNA	chr8:102656464-102687118	33	NA	NA	0	0	1	0	0	0	-0.366896	0.880959	0.0466007	0.994382	AP002851.1	12	0.495939	-1.04018	0.112191	0	-1.30936	0.0357589	-1	0.892122	0.0262956	1	1.22108	1.12661e-12	1	0.966909	0.0265913	1	1.66489	0.00247188	1	1.76493	0.000687544	1	1.05923	0.320875	0	0.758941	0.235036	0	-0.231205	0.791993	0	0.392202
ENSG00000259642	lncRNA	chr15:79922771-79926993	41	NA	NA	0	0	0	0	0	0	-0.0648573	0.984441	0.530107	0.768309	ST20-AS1	12	0.447434	0.506631	0.114981	0	0.660651	0.0200769	1	0.613111	0.00534559	1	0.197028	0.0269337	0	0.711874	0.00026916	1	0.790452	0.000734222	1	0.447434	0.0582012	0	0.906701	0.00117967	1	0.336495	0.281713	0	0.300619	0.354281	0	-0.0623181
ENSG00000230454	lncRNA	chr3:50260303-50263358	33	NA	NA	0	0	0	0	0	0	-0.468321	NA	-0.666335	0.857937	U73166.1	12	0.445196	0.540624	0.0470066	1	0.554618	0.0482261	1	0.916421	0.00517442	1	1.13431	1.12943e-13	1	0.671761	0.548362	0	1.09126	0.00650677	1	1.19207	0.000187647	1	1.02442	0.476099	0	0.742402	0.0136116	1	0.835037	0.00500171	1	-0.237806
ENSG00000231770	lncRNA	chr3:194584004-194590260	43	NA	NA	0	0	0	0	0	0	-1.24936	0.574795	1.25566	0.561653	TMEM44-AS1	12	0.432693	0.307213	0.248673	0	0.600344	0.010088	1	0.560547	2.03241e-07	1	0.243914	0.00218107	0	0.014078	0.981773	0	0.642407	3.37021e-07	1	0.742448	1.74311e-08	1	0.560526	0.0275706	1	1.01265	1.81876e-17	1	0.467595	0.000451386	1	0.110136
ENSG00000261087	lncRNA	chr8:101166805-101169629	39	NA	NA	0	0	0	0	0	0	0.877831	0.675299	1.49908	0.356797	ZNNT1	12	0.415063	0.333174	0.455432	0	0.415063	0.342201	0	0.119622	0.714228	0	3.07546	1.27092e-90	1	1.0021	0.033739	1	-0.0371748	0.966598	0	-0.288017	0.610618	0	1.17391	0.00204732	1	0.317818	0.124494	0	0.259706	0.238699	0	0.266697
ENSG00000255874	lncRNA	chr13:110863987-110870251	42	NA	NA	1	1	0	0	0	1	-0.553645	0.660197	0.602337	0.661019	PRECSIT	12	0.393292	-0.0166531	0.978421	0	-0.0777668	0.886199	0	0.54284	0.00623712	1	-0.985756	1.87704e-05	-1	-0.164125	0.694465	0	0.995852	0.000209637	1	1.60679	1.89299e-16	1	1.0945	9.21029e-23	1	2.98392	NA	0	0.923587	NA	0	0.254514
ENSG00000264920	lncRNA	chr17:47891229-47895812	42	NA	NA	0	0	1	1	0	0	-0.812489	0.728569	0.730307	0.680189	AC018521.5	12	0.39204	0.1756	0.611512	0	-0.0906406	0.828751	0	0.431096	0.0618583	0	0.274739	0.0468875	1	0.581964	0.0473951	1	0.679903	0.00278799	1	0.939544	0.000146379	1	0.770652	0.0121591	1	0.39204	0.0849027	0	0.102203	0.737964	0	0.253367
ENSG00000286388	lncRNA	chr5:1345197-1350786	44	NA	NA	0	0	0	0	0	0	-0.407218	0.664844	0.0473543	0.98318	AC026748.7	12	0.309775	0.407235	0.0129217	1	0.309775	0.0734101	0	0.403752	9.53006e-05	1	0.834627	5.50875e-23	1	0.634892	0.000238125	1	0.370462	0.00277909	1	0.500862	9.59753e-06	1	0.791256	4.63577e-08	1	1.20156	1.81732e-10	1	0.144376	0.636949	0	0.234342
ENSG00000213742	lncRNA	chr20:25624045-25689032	43	NA	NA	0	0	1	1	0	0	-0.327345	0.905091	1.05499	0.704323	ZNF337-AS1	12	0.268091	0.703354	0.0199344	1	0.88952	0.0024032	1	0.831141	0.11584	0	0.485071	6.08012e-05	1	0.60029	0.103605	0	0.344555	0.65655	0	-0.111164	0.894951	0	0.597136	0.120796	0	0.473284	0.131836	0	0.494785	0.11628	0	0.467603
ENSG00000287151	lncRNA	chr2:131647990-131767404	43	NA	NA	0	0	0	0	0	0	-0.902713	0.526808	0.673289	0.675365	C2orf27A	12	0.201032	0.0275903	0.93599	0	0.483344	0.0282029	1	0.373336	1.19712e-05	1	-0.0584083	0.576593	0	0.876812	3.20838e-09	1	0.3324	0.000237686	1	0.423108	1.20969e-07	1	0.0440414	0.888646	0	0.144406	0.477889	0	-0.293743	0.111151	0	0.299372
ENSG00000175061	lncRNA	chr17:16438767-16478678	44	NA	NA	0	0	1	0	0	0	0.306951	0.261117	0.721568	0.239485	SNHG29	12	0.177661	0.534967	0.00315683	1	0.466031	0.0130568	1	0.439799	1.46794e-21	1	-0.0954909	0.00604725	0	0.0195788	0.932576	0	0.417025	1.45527e-37	1	0.448744	1.05013e-53	1	0.477783	5.65037e-49	1	0.493688	6.37418e-11	1	-0.138972	0.13357	0	0.0690511
ENSG00000230551	lncRNA	chr5:149494314-149504670	44	ENSG00000113712	CSNK1A1	0	0	0	0	0	0	0.129202	0.960231	-1.22656	0.0375413	AC021078.1	12	0.155539	0.246721	0.0519996	0	-0.0423696	0.817903	0	0.0103801	0.947059	0	1.20027	1.09971e-30	1	0.468515	0.0526302	0	0.506657	0.000349737	1	0.417487	0.00380092	1	-0.335203	0.116483	0	-0.046382	0.888317	0	0.540715	0.0101015	1	-0.151876
ENSG00000234684	lncRNA	chr20:1325405-1378735	43	NA	NA	0	0	0	0	0	0	1.04962	0.367068	0.805524	0.633168	SDCBP2-AS1	12	0.142026	0.124803	0.611014	0	-0.0796491	0.77439	0	0.295603	0.0130391	1	0.732515	8.25065e-07	1	0.407109	0.141846	0	0.389825	0.0314627	1	0.495939	0.0254959	1	-0.262488	0.351174	0	0.863843	4.04238e-09	1	0.341549	0.0532215	0	-0.176104
ENSG00000286339	lncRNA	chr6:118565660-118576840	13	NA	NA	0	0	0	0	0	0	1.86798	NA	4.04639	NA	Z99496.1	11	2.7988	0.759638	NA	0	1.30507	NA	0	3.43429	NA	0	8.91774	8.52228e-18	1	1.04508	NA	0	3.17133	0.0444719	1	3.20957	0.0397162	1	NA	NA	0	2.85409	0.0753017	0	1.68294	0.388297	0	0.543003
ENSG00000223883	lncRNA	chr1:69055838-69229607	17	NA	NA	1	0	0	0	0	0	1.91261	NA	NA	NA	LINC01707	11	2.62472	3.32936	0.0107685	1	2.3309	0.0500533	0	2.66244	0.00635436	1	5.67199	4.77389e-06	1	2.49894	NA	0	2.69106	0.136845	0	2.99605	0.0247077	1	4.33525	0.026841	1	6.19702	2.91244e-09	1	5.37294	8.30263e-07	1	-1.09651
ENSG00000258616	lncRNA	chr14:45706250-45715952	11	NA	NA	1	0	0	0	0	0	-3.71153	NA	4.32021	0.200959	LINC02303	11	2.57329	5.29898	0.00116052	1	4.57437	0.00737381	1	3.53638	NA	0	10.7518	4.72602e-25	1	NA	NA	0	6.06762	2.92348e-05	1	5.19804	0.00158838	1	0.977008	NA	0	1.53781	NA	0	0	NA	0	NA
ENSG00000230109	lncRNA	chr10:21340233-21372950	14	NA	NA	0	0	0	0	0	0	3.82828	NA	4.31171	NA	LINC02643	11	2.21924	3.51808	2.38555e-06	1	2.34667	0.000698881	1	1.44076	NA	0	5.4138	1.97448e-06	1	3.25376	NA	0	2.31181	0.231501	0	-1.951	NA	0	2.74123	0.0486912	1	NA	NA	0	NA	NA	0	NA
ENSG00000225420	lncRNA	chr2:88538720-88575610	15	NA	NA	1	0	0	0	0	0	-1.11479	NA	2.99938	NA	AC104134.1	11	2.18243	2.06584	NA	0	1.82876	NA	0	4.46188	0.00124198	1	2.18243	0.000499858	1	2.95573	NA	0	2.94643	0.000330246	1	3.24774	0.000340552	1	3.69294	0.122122	0	3.90983	9.41796e-05	1	2.73105	0.0153664	1	0.827045
ENSG00000265907	lncRNA	chr18:2948238-2960756	15	NA	NA	0	0	0	0	0	0	-4.22774	NA	-1.39189	NA	AP000919.1	11	2.02394	5.53395	2.20072e-12	1	5.30679	1.18598e-09	1	2.62185	NA	0	2.24816	0.0244296	1	0.994566	NA	0	5.93685	1.21479e-05	1	2.56258	2.60102e-05	1	5.3351	2.50228e-08	1	0.256148	NA	0	-2.49764	NA	0	NA
ENSG00000268108	lncRNA	chr19:49060613-49061132	22	NA	NA	0	0	0	0	0	1	-1.2102	NA	2.56872	NA	AC008687.2	11	1.92596	2.67075	0.000109323	1	2.1859	0.00335131	1	0.918155	0.115115	0	3.59958	2.27941e-08	1	-0.482986	NA	0	1.56973	0.336087	0	1.67533	0.381794	0	0.0232394	NA	0	3.32648	NA	0	0.924199	NA	0	-1.24386
ENSG00000267551	lncRNA	chr19:3141576-3155175	15	NA	NA	1	0	0	0	0	0	-1.34202	NA	4.48565	NA	AC005264.1	11	1.81267	1.81267	NA	0	-1.00322	NA	0	3.2819	NA	0	6.2841	7.49503e-08	1	4.67893	0.00242657	1	5.71731	0.000162996	1	2.85589	0.20169	0	0.977008	NA	0	2.91868	0.0148558	1	1.58031	0.291424	0	1.03067
ENSG00000265096	lncRNA	chr17:79018131-79027673	17	NA	NA	0	0	0	0	0	0	0.204472	0.939997	4.92209	7.00062e-08	C1QTNF1-AS1	11	1.76367	2.26596	NA	0	0	NA	0	0.401311	0.784953	0	1.76367	NA	0	-0.878476	NA	0	1.32436	NA	0	2.19622	NA	0	3.23071	0.114957	0	1.87117	0.0932513	0	2.42943	0.0191157	1	-1.14093
ENSG00000254718	lncRNA	chr14:60240121-60248765	23	NA	NA	0	0	0	0	0	0	1.08368	NA	2.57282	NA	AL157756.1	11	1.73514	2.12905	0.00197777	1	1.55196	0.0301318	1	0.959073	0.334418	0	5.11546	4.76594e-110	1	1.78747	0.121904	0	1.88056	0.0486476	1	1.74327	0.0577829	0	1.73514	0.325163	0	3.19061	0.0832213	0	2.62282	0.190752	0	1.71569
ENSG00000231105	lncRNA	chr1:21293290-21299874	23	NA	NA	0	0	0	0	0	0	0.373169	NA	2.51953	NA	ECE1-AS1	11	1.66922	1.72147	0.0327275	1	1.84471	0.0368531	1	2.19814	NA	0	5.38274	1.80012e-05	1	1.93714	0.129373	0	2.5001	0.0791802	0	5.06943	0.00222595	1	2.86573	NA	0	1.31401	0.049832	1	0.113555	0.918265	0	1.75579
ENSG00000285802	lncRNA	chr1:23576436-23593621	17	NA	NA	1	0	0	0	0	0	-0.0809735	NA	3.24024	NA	AL450043.1	11	1.65455	0.182596	NA	0	-1.00787	NA	0	1.90761	0.00323103	1	4.6189	1.00654e-23	1	0.573473	NA	0	5.44482	3.93138e-06	1	3.85115	0.00507135	1	3.6718	0.126346	0	2.54991	0.0135706	1	1.40148	0.27526	0	-0.920935
ENSG00000287600	lncRNA	chr5:904319-912587	16	NA	NA	1	0	0	0	0	0	0	NA	NA	NA	AC122719.3	11	1.54975	1.22181	0.0473721	1	1.17357	0.0220264	1	3.18181	1.13192e-15	1	1.79101	NA	0	NA	NA	0	2.8201	0.0424545	1	4.91743	0.0047416	1	4.09067	0.0172345	1	NA	NA	0	NA	NA	0	NA
ENSG00000258976	lncRNA	chr14:74614693-74616647	27	NA	NA	0	0	0	0	0	0	-0.147359	NA	2.37925	NA	AC013451.2	11	1.2219	1.93857	0.00395964	1	1.19158	0.152959	0	1.03257	9.97157e-08	1	3.10685	0.0378767	1	0.941886	0.0464468	1	1.87209	1.31161e-12	1	1.95197	3.47977e-09	1	1.93519	0.0236607	1	-0.195427	0.951147	0	1.90118	0.371572	0	0.774335
ENSG00000235927	lncRNA	chr1:77881348-77889539	25	NA	NA	0	0	0	0	0	0	-0.244693	0.89864	0.648421	0.706133	NEXN-AS1	11	1.21099	-0.432867	0.812588	0	1.67115	0.226896	0	0.49445	0.0777915	0	4.54432	7.5536e-08	1	0.840849	0.0398513	1	1.78416	0.000531986	1	2.10946	3.14787e-07	1	3.21267	NA	0	2.94996	NA	0	-0.97935	NA	0	-0.342787
ENSG00000285744	lncRNA	chr8:78805293-78956082	21	NA	NA	0	0	0	0	0	0	-0.206339	0.902014	1.65973	0.0215392	AC083837.1	11	1.15976	2.04817	0.0344132	1	2.74745	0.0421208	1	1.12404	0.0337974	1	1.04013	NA	0	0.285573	0.631582	0	1.3842	0.10945	0	1.57429	0.183019	0	3.26324	0.034765	1	-0.0401651	0.976793	0	1.48387	0.0766808	0	0.360219
ENSG00000233791	lncRNA	chr1:203298758-203305309	22	NA	NA	1	0	0	0	0	0	-2.39855	NA	NA	NA	LINC01136	11	1.14607	1.28179	0.00222278	1	0.749636	0.101577	0	1.05522	0.00695607	1	3.03587	3.52966e-17	1	1.04508	NA	0	2.1344	3.08911e-05	1	2.50182	0.000198766	1	1.65804	0.136172	0	1.08616	0.321092	0	1.85736	0.045952	1	NA
ENSG00000254231	lncRNA	chr8:86333274-86343429	27	NA	NA	1	0	0	0	0	0	-1.40271	NA	2.735	NA	AC103760.1	11	0.977008	3.3477	0.016384	1	0.1554	0.93327	0	0.780974	NA	0	0.103451	0.47631	0	1.24758	0.444617	0	1.32883	0.462445	0	1.36617	0.507656	0	0.977008	NA	0	0.251956	0.912125	0	0.225815	0.919986	0	2.35137
ENSG00000248587	lncRNA	chr5:37811589-37953827	24	NA	NA	0	0	0	0	0	0	0.456021	NA	0.980542	NA	GDNF-AS1	11	0.871081	0.0168624	0.992565	0	-0.696251	0.622418	0	0.826699	NA	0	6.20861	1.29428e-08	1	1.48028	0.0174239	1	-0.228494	0.917466	0	0.982881	NA	0	-2.39559	NA	0	1.54905	2.14161e-11	1	2.37432	8.03558e-27	1	0.617538
ENSG00000236204	lncRNA	chr2:18986451-19348067	30	NA	NA	0	0	0	0	0	1	-0.367496	NA	2.54576	NA	LINC01376	11	0.857018	0.881087	0.0954732	0	0.728981	0.199953	0	0.562837	0.400316	0	4.56119	0	1	1.78234	0.00052559	1	1.72005	0.0122363	1	0.864985	0.212446	0	1.36489	0.0944283	0	1.4778	1.12667e-05	1	0.902895	0.0177483	1	-0.0853987
ENSG00000232774	lncRNA	chr14:61570405-61658696	28	NA	NA	0	1	0	0	0	1	0.642784	0.198853	3.1113	0.348814	AL355916.1	11	0.80001	0.35393	0.732186	0	-0.756106	0.443275	0	0.609838	3.87416e-21	1	3.22729	1.51935e-19	1	1.13938	0.00319354	1	1.98882	5.38387e-199	1	2.22574	0	1	0.089471	0.944559	0	0.947729	0.552702	0	-0.00816072	0.996718	0	-0.267844
ENSG00000232586	lncRNA	chr1:180949699-180954887	34	NA	NA	0	0	0	0	0	0	-0.241422	NA	0.320825	0.946797	KIAA1614-AS1	11	0.71571	1.58493	5.825e-10	1	1.25335	2.14425e-06	1	0.520643	0.00492477	1	1.4399	1.3562e-16	1	0.512432	0.215638	0	0.435371	0.125541	0	0.609163	0.0134638	1	1.55178	1.27499e-07	1	0.702848	0.0489319	1	0.872081	0.0115485	1	0.284405
ENSG00000261474	lncRNA	chr16:31449535-31453493	32	NA	NA	0	0	0	0	0	0	0.693242	0.764056	-0.0756495	0.984032	AC026471.4	11	0.689297	0.923556	0.00502727	1	1.00276	0.00257955	1	0.713442	NA	0	0.756921	3.15817e-07	1	1.16717	0.0313998	1	0.797846	0.584951	0	1.83152	0.299028	0	1.90232	0.0103868	1	1.09093	0.00469308	1	0.767654	0.0708237	0	0.100146
ENSG00000280213	lncRNA	chr20:63953384-63956985	31	NA	NA	0	0	0	0	0	0	-1.94743	NA	0.728319	NA	UCKL1-AS1	11	0.672081	0.690171	0.180657	0	1.14571	0.0132696	1	1.11872	0.0857541	0	4.38529	1.44886e-88	1	1.52504	0.170001	0	1.73372	0.332988	0	1.27106	0.271298	0	1.17055	0.32953	0	1.11921	0.3116	0	-0.0968942	0.951781	0	0.260426
ENSG00000243155	lncRNA	chr1:180944042-180976482	37	NA	NA	0	0	0	0	0	0	0.860516	NA	0.711375	0.839443	AL162431.1	11	0.669377	1.71108	6.74186e-10	1	1.62222	2.49028e-08	1	0.319771	0.257348	0	1.84716	2.46498e-24	1	0.48021	0.394888	0	-0.56649	0.203662	0	0.485866	0.314348	0	1.81219	1.65717e-08	1	0.409289	0.199856	0	0.84433	0.00198635	1	-0.196395
ENSG00000186056	lncRNA	chr1:30718504-30726827	38	NA	NA	0	0	0	1	0	1	0.536859	0.898388	0.977268	0.808266	MATN1-AS1	11	0.663635	0.163318	0.512939	0	0.387221	0.0622127	0	0.810064	0.0028733	1	-0.0319612	0.856705	0	0.0719039	0.891935	0	0.688429	0.064294	0	1.03439	0.0100346	1	0.518492	0.170498	0	0.918473	0.0762872	0	0.565214	0.348599	0	-0.31761
ENSG00000248671	lncRNA	chr11:71673885-71818238	31	NA	NA	0	0	0	0	0	0	-0.256466	NA	1.86334	NA	ALG1L9P	11	0.580464	3.04633	1.01742e-06	1	3.10504	1.69739e-06	1	0.580464	0.586729	0	1.73599	2.82907e-19	1	1.08581	0.432485	0	3.25253	7.56464e-10	1	1.66452	0.00321988	1	3.03224	2.4725e-07	1	-0.1207	0.822396	0	0.301982	0.495527	0	-0.22012
ENSG00000233559	lncRNA	chr7:130853720-130930682	33	NA	NA	1	0	0	0	0	0	-0.687338	0.869759	1.95289	0.627458	LINC00513	11	0.507199	-0.276284	0.543239	0	0.0299333	0.959976	0	0.884844	4.7946e-05	1	5.10643	1.01737e-05	1	0.426413	0.595814	0	1.22759	0.000231556	1	0.790558	0.0520477	0	0.609434	0.00337908	1	0.28705	0.931567	0	0.656365	NA	0	-0.305079
ENSG00000262468	lncRNA	chr16:4243943-4253817	41	NA	NA	0	0	0	1	0	0	-0.941056	NA	0.594356	0.886203	LINC01569	11	0.470665	0.400522	0.0187691	1	0.370424	0.0360302	1	0.66672	0.0355787	1	-0.0312837	0.814028	0	0.575998	0.207314	0	0.703783	0.0173932	1	1.03344	0.0042686	1	0.776084	0.0580675	0	0.771854	0.0148292	1	0.507043	0.154053	0	0.0998271
ENSG00000255182	lncRNA	chr8:144495458-144505444	36	NA	NA	0	0	0	0	0	0	0.0818157	0.984441	0.538222	0.928603	AC084125.2	11	0.459623	1.06963	0.0044639	1	0.80654	0.046614	1	0.520648	0.0499747	1	1.57833	7.48533e-33	1	2.0652	0.000729039	1	0.850917	0.0360495	1	0.459623	0.232681	0	1.04121	0.147365	0	0.554892	0.0260489	1	0.55647	0.0274428	1	-0.244605
ENSG00000247679	lncRNA	chr5:177611240-177619754	41	NA	NA	0	0	0	0	0	0	-0.136944	0.954786	1.82461	0.239807	AC139795.2	11	0.432981	0.586212	0.0477994	1	0.756589	0.00846299	1	0.461295	0.0775168	0	1.3518	1.00737e-17	1	0.988221	0.0732886	0	-0.032602	0.96021	0	-0.0969938	0.873247	0	0.472325	0.215342	0	0.685717	0.412703	0	0.141973	0.896576	0	-0.359066
ENSG00000244055	lncRNA	chr7:92457564-92495601	40	NA	NA	0	0	0	0	0	0	-0.305869	NA	-1.08453	0.655413	AC007566.1	11	0.412806	0.592189	0.0333636	1	0.32628	0.323169	0	0.137388	0.675308	0	0.959286	1.41597e-08	1	0.643336	0.255935	0	0.375955	0.262619	0	0.182062	0.650273	0	-0.128221	0.848218	0	0.449804	0.144766	0	0.943271	0.000343041	1	0.0996389
ENSG00000287574	lncRNA	chr7:44582519-44583676	30	NA	NA	0	0	0	0	0	0	-0.440573	NA	0.290116	NA	AC004938.2	11	0.391508	1.17089	0.00516594	1	0.413883	0.421457	0	0.305909	0.641426	0	1.56497	1.2292e-20	1	-0.407819	0.73891	0	0.25233	0.686201	0	0.0409953	0.960909	0	0.731879	0.307298	0	0.901194	0.000709689	1	0.728333	0.0101015	1	1.11427
ENSG00000236778	lncRNA	chr13:51452364-51554678	37	NA	NA	0	0	0	0	0	0	-0.495124	0.900894	0.375387	0.924261	INTS6-AS1	11	0.378628	0.788827	0.0834989	0	0.585476	0.241625	0	0.530201	0.281651	0	2.28175	1.86332e-28	1	0.361249	0.577783	0	0.0887926	0.915673	0	-0.00810974	0.99246	0	-0.41135	0.579418	0	0.993216	7.52502e-05	1	0.950716	0.000211015	1	-0.306053
ENSG00000204682	lncRNA	chr10:21492658-21497260	44	NA	NA	0	0	0	0	0	0	-0.136192	0.916114	1.77564	0.00132778	MIR1915HG	11	0.346148	1.98362	1.03491e-22	1	1.68103	3.92819e-16	1	-0.151387	0.0642826	0	1.61374	1.16973e-72	1	0.384384	0.0656574	0	-0.488108	5.39049e-17	-1	-0.641567	2.25619e-26	-1	2.05806	3.95597e-114	1	0.150356	0.348681	0	-0.150431	0.361782	0	-0.095037
ENSG00000249087	lncRNA	chr1:23368997-23371839	42	NA	NA	0	0	1	0	0	0	-0.739418	NA	1.23492	0.705606	ZNF436-AS1	11	0.308823	0.734643	0.0587373	0	0.6096	0.143761	0	0.089813	0.839675	0	1.89328	3.4718e-39	1	0.50911	0.186498	0	0.695762	0.0542073	0	0.308823	0.532431	0	0.0280802	0.961506	0	0.379263	0.072202	0	0.594215	0.00224527	1	0.232475
ENSG00000227252	lncRNA	chr2:236910797-237085838	42	NA	NA	0	0	1	1	0	0	0.305737	0.853863	1.31293	0.311032	AC012063.1	11	0.289178	0.866532	0.005832	1	1.06405	0.000621616	1	0.0380321	0.939146	0	0.0470182	0.874957	0	0.544827	0.168712	0	-0.175945	0.690435	0	-0.1421	0.758674	0	1.30543	1.74593e-06	1	0.209052	0.73321	0	0.332898	0.552902	0	0.172956
ENSG00000281207	lncRNA	chr1:41014590-41043890	41	NA	NA	0	0	0	0	0	0	1.38228	0.479105	-1.53714	0.672616	SLFNL1-AS1	11	0.281508	0.849506	0.00991481	1	0.793798	0.0205602	1	0.423387	0.00212782	1	0.802943	0.0113267	1	0.165891	0.883786	0	2.14718	3.87999e-24	1	1.22612	4.49737e-05	1	0.32001	0.562563	0	-0.733359	0.0613872	0	-0.222313	0.639828	0	-0.257472
ENSG00000232533	lncRNA	chr7:143379692-143380495	44	NA	NA	0	0	0	0	0	0	0.259616	0.778903	0.0721202	0.979785	AC093673.1	11	0.265533	0.255131	0.275605	0	0.126814	0.652602	0	0.498954	8.52413e-10	1	0.177992	0.188029	0	0.131531	0.622592	0	0.910679	8.25464e-23	1	1.06506	1.86413e-24	1	0.437776	0.0935685	0	0.487292	0.118446	0	0.745405	0.00902025	1	0.129278
ENSG00000251136	lncRNA	chr8:89585872-89757812	44	NA	NA	0	0	0	0	0	0	0.731336	0.751048	-0.709376	0.664834	AF117829.1	11	0.255083	0.03323	0.924754	0	0.0592738	0.867404	0	0.364449	0.00429052	1	0.215633	0.019338	0	0.365932	0.116008	0	0.437507	0.0923153	0	0.812924	0.000148566	1	0.255083	0.426754	0	-0.134163	0.606163	0	0.706636	9.71369e-05	1	-0.160307
ENSG00000224032	lncRNA	chr5:112160526-112164818	44	NA	NA	1	1	1	1	0	0	-0.011809	0.995161	0.444708	0.693784	EPB41L4A-AS1	11	0.164786	0.413313	0.113854	0	0.482579	0.0611443	0	0.174718	0.103116	0	0.622007	1.49685e-19	1	0.328356	0.276207	0	0.252792	0.03977	1	0.477761	8.02136e-05	1	0.868955	2.7477e-18	1	0.6199	1.05621e-13	1	0.560788	4.88232e-11	1	-0.216669
ENSG00000244879	lncRNA	chr15:50354959-50372202	44	NA	NA	0	0	1	1	0	0	0.0179432	0.990959	0.429817	0.736418	GABPB1-AS1	11	0.147045	0.425156	0.0701637	0	0.37139	0.132191	0	0.345672	0.00187506	1	0.847815	1.76187e-23	1	-0.54232	0.000953079	-1	0.179679	0.361327	0	-0.321243	0.0735636	0	-0.438177	1.6859e-05	-1	0.818125	5.52951e-09	1	1.17862	1.60407e-17	1	-0.372346
ENSG00000283436	lncRNA	chr2:156655224-156695659	13	NA	NA	0	0	0	0	0	0	NA	NA	NA	NA	LINC01958	10	2.71073	2.90021	0.0897051	0	3.83678	0.0177776	1	3.62974	NA	0	NA	NA	0	1.98884	NA	0	6.2781	9.53643e-06	1	4.28916	0.00100317	1	5.04307	0.00262837	1	NA	NA	0	NA	NA	0	NA
ENSG00000230098	lncRNA	chr10:131095218-131095777	19	NA	NA	1	0	0	0	0	0	3.53392	NA	1.80071	NA	TCERG1L-AS1	10	2.24074	0.445379	0.741049	0	1.10084	0.302549	0	2.75474	2.21494e-11	1	6.77938	5.25227e-63	1	1.04508	NA	0	1.76507	5.16591e-09	1	1.54514	8.06241e-06	1	1.22461	0.428036	0	5.31791	5.47158e-05	1	4.08482	0.00519916	1	NA
ENSG00000277453	lncRNA	chr19:40426115-40426702	24	NA	NA	1	0	0	0	0	0	-1.85757	NA	0.675395	NA	AC010271.2	10	1.85135	0.907303	NA	0	2.29571	NA	0	1.79227	0.0066517	1	4.92362	2.6612e-59	1	1.09287	NA	0	0.80773	0.337459	0	1.49741	0.076021	0	3.60541	0.0557145	0	2.74344	0.0236608	1	1.65815	0.248675	0	2.75622
ENSG00000272457	lncRNA	chr8:53876150-53876649	16	NA	NA	0	0	0	0	0	0	-0.689028	NA	4.24299	NA	AC113194.1	10	1.80519	0.592845	NA	0	1.35467	NA	0	NA	NA	0	7.49901	3.33531e-12	1	1.66484	0.257003	0	NA	NA	0	NA	NA	0	0.977008	NA	0	NA	NA	0	NA	NA	0	1.25413
ENSG00000286369	lncRNA	chr11:68272102-68284879	23	NA	NA	0	0	0	0	0	0	-0.16285	NA	1.41883	NA	AP002813.1	10	1.66911	-1.14129	0.432151	0	-0.316081	0.808263	0	2.83613	NA	0	3.18511	3.46172e-30	1	2.78672	NA	0	2.31959	0.0916404	0	2.5522	0.155798	0	0.60296	0.749906	0	0.660435	0.393368	0	0.145297	0.886517	0	0.767598
ENSG00000271926	lncRNA	chr5:72953635-72954274	17	NA	NA	1	0	0	0	0	0	-0.26635	0.946523	3.67092	0.00318344	AC008972.1	10	1.60285	0.182604	NA	0	1.44314	NA	0	0.539295	NA	0	2.33066	6.63644e-05	1	1.32327	0.152671	0	-3.17064	NA	0	-1.63351	0.538318	0	2.23304	NA	0	1.31259	NA	0	-0.979347	NA	0	1.02467
ENSG00000270076	lncRNA	chr8:11202965-11203671	18	NA	NA	0	0	0	0	0	0	1.32626	NA	5.0285	0.056055	AF131215.7	10	1.48975	NA	NA	0	NA	NA	0	1.29272	0.218372	0	3.36864	1.25515e-22	1	0.272268	0.840317	0	1.32259	0.343749	0	0.358008	0.860675	0	NA	NA	0	1.53447	0.00431131	1	1.55834	0.00409834	1	-0.315731
ENSG00000271882	lncRNA	chr8:101208148-101208558	27	NA	NA	0	0	0	0	0	0	-0.66654	NA	1.10524	0.579702	AP001330.4	10	1.41171	1.84164	NA	0	-1.35676	NA	0	0.72305	NA	0	2.65371	1.3577e-25	1	1.53854	0.00263997	1	-0.298757	0.86553	0	1.81533	0.0230566	1	3.4581	NA	0	-0.0614936	0.962774	0	0.846422	0.350415	0	1.26683
ENSG00000261713	lncRNA	chr16:1064093-1078731	22	NA	NA	0	0	0	0	0	0	NA	NA	0.929223	NA	SSTR5-AS1	10	1.11539	0.375136	0.702664	0	0.299507	0.78115	0	3.39139	NA	0	3.15185	3.62527e-68	1	NA	NA	0	0.588482	NA	0	-1.52532	NA	0	0.17266	0.632214	0	0.982427	NA	0	0	NA	0	NA
ENSG00000225756	lncRNA	chr9:133654586-133657313	24	NA	NA	0	0	0	0	0	0	6.4369	NA	2.79235	NA	DBH-AS1	10	1.05556	0.160478	0.748938	0	-0.07348	0.896683	0	1.05556	0.00059528	1	5.95843	3.34635e-33	1	2.45975	8.15432e-06	1	1.84945	0.000105963	1	2.42536	3.96876e-08	1	1.59914	0.0739047	0	0.361923	0.517294	0	0.69001	0.145188	0	0.733146
ENSG00000250286	lncRNA	chr17:50525520-50538761	22	NA	NA	0	0	0	0	0	0	0.837729	NA	3.45124	NA	AC021491.2	10	1.05369	0.228671	0.67373	0	0.883506	0.0811432	0	1.55779	0.00953887	1	1.35403	0.0221714	1	0.0889319	NA	0	2.83121	0.00185332	1	1.78492	0.049843	1	1.02916	NA	0	2.16314	0.112797	0	1.24332	0.454498	0	-0.238583
ENSG00000249345	lncRNA	chr12:126915199-127060565	24	NA	NA	0	0	0	0	0	0	0.436834	NA	0.929223	NA	LINC02405	10	0.989144	1.44886	6.98882e-08	1	0.989144	0.00034756	1	0.284673	0.62904	0	NA	NA	0	NA	NA	0	1.0932	0.110172	0	1.28004	0.038681	1	1.42792	3.74637e-05	1	1.59075	0.203422	0	0.534853	0.753994	0	NA
ENSG00000248206	lncRNA	chr4:183987669-183996680	26	ENSG00000173320	STOX2	1	0	0	0	0	0	0.0112485	NA	4.44305	0.0418262	AC074194.1	10	0.962975	2.07586	0.00327557	1	0.397824	0.668666	0	0.118445	0.828223	0	1.51908	0.00190533	1	0.106015	NA	0	0.564196	0.335888	0	0.647794	0.175446	0	1.72425	0.0485214	1	0.274067	0.681724	0	1.21163	0.00843833	1	-0.785246
ENSG00000261360	lncRNA	chr5:14661808-14664604	31	NA	NA	0	0	0	0	0	0	-2.00055	NA	0.667592	NA	AC010491.1	10	0.922902	1.36235	0.0352249	1	1.07526	0.131396	0	0.823872	0.0874559	0	2.29524	1.01431e-44	1	-1.23242	0.364216	0	0.467929	0.663158	0	0.231698	0.839281	0	0.654336	0.697248	0	1.03911	0.0291895	1	0.922902	0.0642869	0	0.385457
ENSG00000269091	lncRNA	chr19:50043196-50051062	18	NA	NA	1	0	0	0	0	0	-0.25303	NA	0.929223	NA	AC010624.3	10	0.898455	0	NA	0	-1.00322	NA	0	3.49344	4.33487e-09	1	4.57662	1.17079e-85	1	NA	NA	0	5.08236	1.48019e-07	1	3.17402	0.000271738	1	0.898455	NA	0	1.32787	0.0193476	1	0.715989	0.299015	0	0.607412
ENSG00000286511	lncRNA	chr6:108798929-108837113	27	NA	NA	0	0	0	0	0	0	-1.64833	NA	-0.824354	0.86309	Z95118.2	10	0.890974	-0.101091	0.895055	0	0.315876	0.663054	0	0.226158	0.817301	0	2.8661	8.9436e-17	1	0.763936	0.655485	0	-1.00693	0.663644	0	1.53021	0.54154	0	1.60922	0.400075	0	1.69118	0.000409994	1	2.36757	1.28724e-07	1	-0.0582428
ENSG00000276603	lncRNA	chr20:37526642-37527060	26	ENSG00000166619	BLCAP	0	0	0	1	0	0	-0.405305	NA	0.157653	NA	AL109614.1	10	0.866502	1.09342	0.0647513	0	0.748252	0.264325	0	0.643358	0.541638	0	1.51077	6.49726e-06	1	2.0886	NA	0	1.12581	0.500565	0	0.7288	0.749086	0	0.0415354	0.993598	0	0.643752	0.00398057	1	0.568575	0.0145668	1	-0.0260196
ENSG00000235513	lncRNA	chr22:41207592-41228500	29	NA	NA	0	0	0	0	0	0	0.425038	NA	0.542082	0.839133	L3MBTL2-AS1	10	0.791994	2.0104	0.00361225	1	1.88996	0.0314013	1	0.413536	NA	0	3.16371	4.26963e-12	1	0.0833089	NA	0	2.71894	0.138036	0	1.07338	0.306849	0	1.41959	0.308083	0	0.226863	0.799807	0	0.351954	0.671048	0	0.144588
ENSG00000277728	lncRNA	chr17:73202968-73203431	29	NA	NA	0	0	0	0	0	0	0.0952453	NA	-1.65651	NA	AC097641.2	10	0.76379	3.55341	3.85656e-14	1	2.28618	2.18062e-06	1	-0.47419	0.389274	0	1.47069	0.000376037	1	-0.711144	NA	0	-1.54034	0.142278	0	0.356077	0.774956	0	1.96195	0.00730838	1	0.943995	0.157341	0	-0.29109	0.756254	0	-0.0706782
ENSG00000273151	lncRNA	chr7:879790-886547	27	NA	NA	0	0	0	0	0	0	0.614657	NA	-5.31668	NA	AC073957.3	10	0.741502	1.38353	0.00973731	1	1.44896	0.00686936	1	0.487638	0.546104	0	1.4039	1.05148e-25	1	3.25456	NA	0	2.48934	NA	0	0.762234	0.617102	0	0.479774	0.702098	0	1.86078	0.000489878	1	0.79216	0.248866	0	-0.181669
ENSG00000214145	lncRNA	chr3:194296191-194322871	20	NA	NA	0	0	0	0	0	1	3.80447	NA	1.13894	NA	LINC00887	10	0.734079	1.47751	0.000916386	1	1.73729	0.000127881	1	0.580995	0.0851688	0	5.956	3.56814e-61	1	1.08591	NA	0	1.47879	0.00690072	1	1.48113	0.00466088	1	3.13478	0.000301043	1	1.84734	0.0130933	1	0.341118	0.772273	0	-1.59321
ENSG00000236423	lncRNA	chr1:3900352-3917225	29	NA	NA	0	0	1	1	0	0	0.321345	0.913019	2.45658	0.273185	LINC01134	10	0.723678	0.965977	0.0465249	1	0.723678	0.167902	0	0.0503087	0.937362	0	2.56472	1.30695e-21	1	0.343064	0.778568	0	1.30775	0.0270976	1	0.441998	0.646534	0	1.79791	0.058841	0	0.689632	0.262885	0	0.128203	0.87852	0	-0.0482187
ENSG00000288044	lncRNA	chr14:24271213-24298846	38	NA	NA	1	0	0	0	0	0	-0.256241	0.931486	0.486716	0.757083	AL096870.12	10	0.70174	0.255194	0.660251	0	0.821578	0.0784791	0	0.634041	0.0759136	0	2.01535	7.73009e-69	1	1.0301	8.56916e-06	1	0.66886	0.148439	0	0.888955	0.026259	1	0.581473	0.217752	0	0.816853	0.0211235	1	0.276276	0.558404	0	0.191854
ENSG00000237945	lncRNA	chr21:33915534-33977691	36	NA	NA	0	1	0	1	0	0	-0.20399	0.954394	0.428573	0.93538	LINC00649	10	0.697465	0.514687	0.650796	0	0.160077	0.911103	0	0.402663	0.457226	0	0.697465	0.230538	0	2.40163	0.0269814	1	1.47277	0.0196659	1	0.308414	0.677794	0	2.19884	0.0185623	1	-0.222128	0.642622	0	-0.0736463	0.890575	0	0.816725
ENSG00000228172	lncRNA	chr1:25816749-25820797	30	NA	NA	0	0	0	0	0	0	-0.439742	0.862195	1.614	0.433257	AL020996.1	10	0.661269	0.749422	0.241212	0	1.74046	0.00252633	1	1.06478	0.115583	0	1.57543	3.24846e-12	1	1.09045	0.0472198	1	0.631903	0.520399	0	0.534898	0.501797	0	1.54878	0.140039	0	1.19768	0.0361277	1	0.228345	0.78944	0	-0.0794572
ENSG00000246877	lncRNA	chr15:75727670-75738623	27	NA	NA	0	0	0	0	0	0	0.00740949	0.998589	2.44596	0.0496967	DNM1P35	10	0.660908	1.23812	0.000191796	1	0.668919	0.0814339	0	0.70294	0.146804	0	-0.073827	0.893038	0	1.34168	0.0473647	1	1.34693	0.0397961	1	1.2104	0.0722485	0	0.83724	0.225267	0	-0.140097	0.899243	0	0.351735	0.704766	0	-1.53334
ENSG00000227533	lncRNA	chr1:42959049-42996814	36	NA	NA	0	0	0	0	0	1	0.663551	NA	0.0801993	0.984158	SLC2A1-AS1	10	0.63704	1.4012	0.00344935	1	1.25266	0.0136807	1	0.63704	0.182834	0	2.94304	3.54031e-35	1	0.198612	0.644487	0	0.759166	0.137088	0	1.15719	0.0245153	1	0.970106	0.0282356	1	0.558265	0.302477	0	0.210808	0.753881	0	0.605341
ENSG00000172460	lncRNA	chr16:2839568-2842744	27	NA	NA	0	0	0	0	0	0	0	NA	-1.08635	NA	PRSS30P	10	0.636182	1.06005	7.49651e-06	1	0.830894	0.000822141	1	NA	NA	0	4.31128	1.61508e-05	1	NA	NA	0	1.98164	0.182349	0	4.73429	0.0024126	1	1.3399	3.24099e-09	1	0.444266	0.857461	0	0.670472	NA	0	1.76252
ENSG00000237499	lncRNA	chr6:137823673-137868233	25	NA	NA	0	1	0	0	0	0	-1.10188	0.401178	-0.167174	0.977787	WAKMAR2	10	0.613571	0.404353	0.686038	0	-0.37334	0.719322	0	0.454016	0.228101	0	1.46764	0.0025177	1	-0.752163	0.46544	0	0.874312	0.125676	0	1.29291	0.0437549	1	0.0226244	0.995524	0	NA	NA	0	NA	NA	0	1.32929
ENSG00000248015	lncRNA	chr19:1392170-1396467	36	NA	NA	0	0	0	0	0	0	0.565153	NA	-0.0831342	0.984032	AC005329.1	10	0.584773	0.978329	5.13116e-05	1	0.780304	0.0020167	1	0.18202	0.0449922	0	3.05624	2.02151e-40	1	0.765579	0.151829	0	0.439022	0.000127919	1	0.147917	0.314068	0	0.313989	0.149501	0	-0.520199	0.010185	-1	-0.0517465	0.86237	0	-0.031779
ENSG00000203497	lncRNA	chr10:110869868-110872233	31	NA	NA	0	0	0	1	0	0	-1.58853	0.387106	1.72852	0.263793	PDCD4-AS1	10	0.565778	-0.534465	0.402979	0	-0.212728	0.792768	0	0.745161	6.08433e-06	1	1.97741	7.10789e-38	1	0.84241	0.00680509	1	1.83545	3.92856e-18	1	1.91065	3.28822e-16	1	0.565778	0.594236	0	1.01241	2.20281e-10	1	1.12141	1.84474e-12	1	-0.371919
ENSG00000269834	lncRNA	chr19:52388842-52397783	23	NA	NA	0	0	0	0	0	0	-0.537714	0.778903	0.355676	0.797402	ZNF528-AS1	10	0.554522	0.759649	NA	0	0	NA	0	0.405448	0.227804	0	2.27482	2.86869e-07	1	NA	NA	0	0.677145	0.147662	0	0.282765	0.536333	0	NA	NA	0	0.707894	0.00316829	1	0.963193	3.37513e-05	1	0.277811
ENSG00000259802	lncRNA	chr5:10352701-10353601	40	NA	NA	0	0	0	0	0	0	-1.63284	0.365938	0.791229	0.859076	AC012640.2	10	0.520615	0.456929	0.110607	0	0.257775	0.426626	0	0.171029	0.722394	0	1.50067	1.68225e-71	1	0.520615	0.234243	0	0.764335	0.00378001	1	0.999509	0.000503835	1	0.580965	0.0115139	1	1.02736	0.00159995	1	0.00600609	0.991379	0	0.00518352
ENSG00000247934	lncRNA	chr12:28163298-28190738	35	NA	NA	0	0	0	0	0	0	0.213477	0.951541	1.1741	0.403244	AC022364.1	10	0.520542	0.287523	0.632998	0	0.761633	0.10411	0	0.833861	1.59531e-08	1	0.84939	0.000572713	1	1.06384	0.00467795	1	0.687025	0.00994302	1	1.00787	0.000172336	1	0.520542	0.612167	0	0.725645	0.000250408	1	0.731301	0.000265958	1	0.0918567
ENSG00000278266	lncRNA	chr12:127147149-127150081	34	NA	NA	0	0	0	0	0	0	-1.93741	NA	-0.889497	0.791731	AC079949.2	10	0.51851	0.399731	0.00181989	1	0.347339	0.00837671	1	0.334863	0.0666532	0	1.04013	NA	0	-2.40164	0.00189491	-1	0.601226	0.0179935	1	0.927246	2.13291e-05	1	0.818537	3.12708e-11	1	0.613859	0.00167446	1	0.585807	0.00339853	1	0.512831
ENSG00000214999	lncRNA	chr17:8079482-8081565	24	NA	NA	0	0	0	0	0	0	-0.910442	NA	0.929223	NA	AC129492.1	10	0.50332	0.974796	3.57575e-06	1	0.820631	0.000154271	1	0.63742	0.000500403	1	-0.869913	0.10209	0	NA	NA	0	1.16005	4.57754e-06	1	0.613886	0.0421289	1	0.798382	2.37011e-07	1	0.397271	NA	0	-2.52083	NA	0	NA
ENSG00000245573	lncRNA	chr11:27506830-27698231	42	NA	NA	1	0	0	0	0	1	-0.165366	0.969355	0.439598	0.886716	BDNF-AS	10	0.475556	-0.025515	0.953644	0	0.154221	0.66971	0	0.364917	0.465889	0	1.06315	9.30518e-05	1	0.668383	0.0792341	0	0.22247	0.795177	0	0.836273	0.240212	0	0.573285	0.127615	0	0.721577	7.44974e-07	1	0.364344	0.0297373	1	0.647161
ENSG00000247199	lncRNA	chr5:148088125-148383907	30	NA	NA	0	0	0	0	0	0	-3.24004	NA	1.25964	NA	AC011346.1	10	0.470341	0.0845471	0.891858	0	0.0246771	0.970636	0	0.470341	5.12514e-05	1	-0.169158	0.718655	0	0.932688	0.589639	0	0.230408	0.453936	0	0.386392	0.0398211	1	0.277013	0.685055	0	0.966848	5.3609e-12	1	0.701218	2.50235e-06	1	-2.50695
ENSG00000260276	lncRNA	chr16:8848105-8860456	41	NA	NA	0	0	0	0	0	0	-0.429417	0.912547	-0.402601	0.942003	AC022167.2	10	0.466194	1.39973	6.21693e-09	1	1.2541	3.30237e-07	1	0.148443	0.59325	0	0.918944	8.04155e-11	1	0.492284	0.384497	0	0.852171	0.0186984	1	0.399625	0.418725	0	1.18208	0.000763402	1	0.983931	0.00452467	1	0.766181	0.0398603	1	-0.112256
ENSG00000262160	lncRNA	chr16:68225969-68229145	20	ENSG00000103067	ESRP2	0	0	0	0	0	0	-0.433248	NA	-2.42289	NA	AC020978.5	10	0.416464	1.44303	1.56664e-12	1	1.21625	4.58479e-09	1	1.17767	NA	0	0.701858	7.83409e-26	1	-2.62308	NA	0	0.0341301	NA	0	-1.16077	0.282567	0	1.0578	1.25811e-12	1	-0.706108	NA	0	1.75888	NA	0	1.67216
ENSG00000245849	lncRNA	chr15:40686183-40695107	42	NA	NA	0	0	1	1	0	0	0.414026	NA	-0.0888579	0.977828	RAD51-AS1	10	0.413489	0.562172	0.0418872	1	0.571371	0.0408302	1	0.737204	1.14468e-06	1	1.77456	2.59826e-56	1	0.474609	0.204429	0	0.697923	0.00481516	1	0.516858	0.0967538	0	0.20126	0.682811	0	0.162749	0.510059	0	0.686752	0.000223554	1	0.312411
ENSG00000257702	lncRNA	chr2:74502595-74504678	40	NA	NA	0	0	0	0	0	0	-0.853607	0.180238	1.93332	0.000631385	LBX2-AS1	10	0.409708	-0.0253012	0.947754	0	-0.166738	0.613064	0	0.616295	3.54309e-16	1	-0.099589	0.628523	0	0.281503	0.729409	0	0.893763	1.397e-26	1	0.718182	1.67084e-10	1	0.439781	0.205413	0	-0.411741	0.108978	0	-0.504967	0.0452117	-1	0.0660625
ENSG00000231721	lncRNA	chr7:130938963-131110176	42	NA	NA	0	0	0	0	0	0	0.0873003	0.984441	0.845407	0.542443	LINC-PINT	10	0.351955	0.113317	0.760354	0	-0.160873	0.666328	0	0.653748	0.0135996	1	1.1248	1.87348e-05	1	0.104444	0.866732	0	0.79681	0.141884	0	1.18713	0.0353904	1	0.148047	0.828694	0	0.352057	0.220763	0	-0.0394181	0.922467	0	0.351955
ENSG00000253669	lncRNA	chr8:102805517-102810039	42	NA	NA	0	0	0	0	0	0	0.146367	0.922352	1.05241	0.219597	GASAL1	10	0.318118	-0.650833	0.118488	0	-0.610404	0.161389	0	0.514634	1.90025e-12	1	0.318118	0.00388358	1	-0.397354	0.145121	0	0.879669	6.93811e-23	1	0.490414	2.42661e-10	1	0.420614	0.0943361	0	0.390563	0.405517	0	-0.970658	0.0310691	-1	0.229718
ENSG00000245498	lncRNA	chr11:124800424-124834487	37	NA	NA	0	0	0	0	0	0	-0.0375618	0.990413	0.378218	0.9034	AP000866.1	10	0.311286	-0.151655	0.703265	0	-0.358711	0.292347	0	0.238457	0.542086	0	1.13776	2.05068e-15	1	0.361761	0.4528	0	0.680913	0.159842	0	0.311286	0.480658	0	-0.638498	0.32166	0	1.29163	4.97535e-05	1	0.363014	0.413461	0	0.242648
ENSG00000238045	lncRNA	chr16:29808636-29821252	37	NA	NA	0	0	0	0	0	0	-0.287188	0.908465	-1.67034	0.0171881	AC009133.1	10	0.310216	2.35551	8.85328e-18	1	1.75397	4.03707e-10	1	1.20922	2.53164e-06	1	-0.665772	8.64458e-05	-1	0.173164	0.698933	0	0.41145	0.231255	0	-0.538151	0.296363	0	1.73605	1.06434e-09	1	-0.143757	0.843428	0	-0.422198	0.499749	0	-0.12425
ENSG00000203999	lncRNA	chr20:50292709-50315488	42	NA	NA	0	0	0	0	0	0	-0.786229	0.599213	1.02953	0.502469	LINC01270	10	0.309381	-0.392462	0.0989875	0	-0.528338	0.0199195	-1	0.23683	0.00672515	0	0.543513	0.000340716	1	0.512015	0.0679329	0	0.600128	1.36285e-13	1	0.630171	1.54005e-08	1	-0.0969234	0.603851	0	0.502201	0.00963088	1	-0.231039	0.334434	0	0.28815
ENSG00000240875	lncRNA	chr3:156747343-156817062	38	NA	NA	0	0	0	0	0	1	-0.379147	0.859421	0.123383	0.96837	LINC00886	10	0.277862	-0.14855	0.73614	0	0.0189413	0.972234	0	0.783688	NA	0	0.279767	0.00900747	1	-0.219768	0.906092	0	0.958222	NA	0	0.915352	NA	0	1.19012	4.40453e-05	1	1.07513	0.477093	0	0.408485	0.826008	0	-0.00675041
ENSG00000260630	lncRNA	chr16:88663298-88687278	42	NA	NA	0	0	1	1	0	0	0.0392568	0.990963	-0.621349	0.744491	SNAI3-AS1	10	0.26363	0.0449457	0.927958	0	-0.0606904	0.908211	0	0.3014	0.197921	0	1.13914	2.51848e-29	1	0.283954	0.221491	0	0.317641	0.142707	0	0.201061	0.370726	0	0.724647	0.0238588	1	0.333588	0.200685	0	-0.334132	0.240148	0	-0.154048
ENSG00000273230	lncRNA	chr7:1464497-1467522	42	NA	NA	0	0	0	0	0	0	0.0548212	0.987249	1.88661	0.0599895	AC102953.2	10	0.254934	0.563137	0.0574636	0	0.636872	0.0312658	1	-0.00936768	0.961892	0	0.445094	4.90662e-08	1	0.974881	0.000260379	1	-0.23457	0.171564	0	-0.321852	0.03905	-1	0.64494	0.000454332	1	0.720344	0.000784523	1	0.322944	0.212394	0	-0.18834
ENSG00000272831	lncRNA	chr7:66739829-66740385	36	NA	NA	0	0	0	0	0	0	-0.243688	0.910841	1.22654	0.180825	AC027644.3	10	0.234117	0.414352	0.0128064	1	0.239789	0.184345	0	0.416914	0.0133593	1	1.18294	8.98693e-90	1	0.20142	0.546656	0	0.559515	2.48512e-05	1	0.67054	2.46449e-08	1	0.477826	0.0147191	1	0.243212	0.227868	0	0.0708982	0.782806	0	-0.360382
ENSG00000260852	lncRNA	chr16:30919319-30923269	43	NA	NA	0	0	1	1	0	0	0.603708	0.423375	1.33144	0.0538157	FBXL19-AS1	10	0.227161	0.380774	0.120219	0	0.42904	0.0753068	0	0.0516712	0.80468	0	0.791909	4.48167e-28	1	0.559438	0.0969272	0	0.673214	4.55285e-05	1	0.683622	2.98887e-05	1	0.683524	0.000572145	1	1.43656	2.87918e-14	1	0.350462	0.163121	0	0.00398617
ENSG00000234072	lncRNA	chr2:27356246-27367622	43	NA	NA	0	1	1	1	0	0	-0.278703	0.918435	0.973151	0.547178	AC074117.1	10	0.223168	0.7903	0.01089	1	0.361236	0.333143	0	0.195001	0.177429	0	0.663775	1.93232e-41	1	0.032513	0.944081	0	0.541325	0.000275506	1	0.321466	0.0949988	0	0.647719	0.00846406	1	0.464366	8.7368e-06	1	0.442284	3.31234e-05	1	0.0338116
ENSG00000117242	lncRNA	chr1:20642657-20652193	44	NA	NA	0	0	0	0	0	0	0.338339	0.451867	1.14132	0.096808	PINK1-AS	10	0.221957	0.222691	0.0442784	0	0.310023	0.00387279	1	-0.01358	0.927801	0	0.446523	2.30428e-10	1	0.771009	5.53071e-07	1	0.0577257	0.731951	0	0.0206015	0.919844	0	0.0570539	0.619805	0	0.244542	0.178689	0	0.128233	0.546862	0	0.116768
ENSG00000224078	lncRNA	chr15:24978583-25420336	33	NA	NA	0	0	0	0	0	0	0.759933	0.0174774	0.0491278	0.980824	SNHG14	10	0.216857	-0.394474	NA	0	0.597678	NA	0	0.37126	1.9187e-09	1	-0.120588	0.925775	0	0.783927	0.000278656	1	0.21213	0.000945825	0	0.228238	0.000255419	0	1.33838	0.615103	0	0.693895	1.26297e-43	1	0.899437	7.52392e-73	1	0.0879613
ENSG00000179818	lncRNA	chr2:69962263-70103220	44	NA	NA	1	0	0	0	0	0	0.0999195	0.951541	-0.174345	0.929092	PCBP1-AS1	10	0.201344	0.23279	0.247642	0	0.201344	0.349885	0	0.0624163	0.625808	0	0.72062	8.55434e-21	1	0.16925	0.42318	0	0.0522371	0.773571	0	-0.0709385	0.632287	0	-0.353014	0.0161272	-1	0.349264	0.0072179	1	0.223769	0.12166	0	-0.137037
ENSG00000272106	lncRNA	chr1:1613758-1615795	43	NA	NA	0	0	0	0	0	0	-0.687871	0.451954	-0.25948	0.924261	AL691432.2	10	0.179183	1.5952	1.24218e-12	1	1.21621	7.88914e-08	1	-0.198963	0.372854	0	1.01502	1.54257e-45	1	0.135107	0.697959	0	0.0988972	0.738359	0	0.209204	0.412476	0	2.06734	4.91683e-21	1	0.126014	0.668301	0	0.836249	1.39805e-05	1	0.187745
ENSG00000235092	lncRNA	chr2:8666636-8681864	43	NA	NA	0	0	0	0	0	0	-0.115109	0.954786	0.658852	0.620347	ID2-AS1	10	0.178423	0.170843	0.664457	0	0.0882821	0.846373	0	0.469534	0.169176	0	2.83855	1.83106e-206	1	2.08337	0.0293483	1	0.505004	0.403363	0	0.843948	0.182299	0	1.12967	0.0132704	1	1.36099	4.90164e-33	1	0.0440745	0.83401	0	-0.062714
ENSG00000257261	lncRNA	chr12:46383652-46876784	42	NA	NA	0	0	0	0	0	0	-0.416041	0.92662	1.02614	0.572772	AC008014.1	10	0.173117	-0.249866	0.235526	0	-0.181124	0.43237	0	0.173117	0.616914	0	1.59393	1.88067e-67	1	0.801051	6.05665e-05	1	0.2192	0.666803	0	0.705292	0.2305	0	-0.182592	0.397107	0	0.631951	0.0383393	1	0.48525	0.142955	0	0.243406
ENSG00000273270	lncRNA	chr7:128524016-128531069	43	NA	NA	0	0	0	0	0	0	-0.265094	0.895563	-0.0562001	0.983957	AC090114.2	10	0.154693	-0.0125645	0.980316	0	0.0125753	0.97928	0	0.502951	0.0307067	1	0.520225	1.98349e-24	1	0.163145	0.56161	0	1.03849	5.15427e-06	1	0.704545	0.00205471	1	0.602638	0.137188	0	0.463075	0.00185881	1	0.56713	0.000100109	1	0.00694248
ENSG00000221990	lncRNA	chr5:441498-443160	42	NA	NA	0	0	0	0	0	0	-0.0649464	0.977319	1.37715	0.091858	EXOC3-AS1	10	0.150597	0.29488	0.400287	0	0.173774	0.652552	0	0.450588	0.00166271	1	0.351821	9.11843e-07	1	-0.14714	0.624803	0	0.578233	7.34644e-06	1	0.547564	3.41258e-05	1	0.42943	0.12138	0	0.677352	0.000111993	1	0.278196	0.193705	0	0.0640996
ENSG00000249491	lncRNA	chr5:38425036-38427376	14	NA	NA	1	0	0	0	0	0	-1.9797	NA	1.80071	NA	EGFLAM-AS1	9	2.64627	3.68156	NA	0	1.29465	NA	0	3.75146	0.000959879	1	5.40236	2.0414e-14	1	2.52875	NA	0	3.47529	3.4135e-06	1	3.50311	0.000408942	1	2.10522	0.150056	0	5.75169	6.85376e-08	1	3.57918	0.00359686	1	NA
ENSG00000204661	lncRNA	chr5:179641544-179645046	15	NA	NA	0	0	0	0	0	0	-0.0222672	NA	0.48417	NA	C5orf60	9	2.53517	4.0924	0.000849239	1	2.20942	0.0423323	1	0.869269	NA	0	3.60338	1.75156e-09	1	2.53517	NA	0	-0.965331	NA	0	NA	NA	0	4.04307	0.0554685	0	NA	NA	0	NA	NA	0	NA
ENSG00000264345	lncRNA	chr18:24932771-24987919	15	NA	NA	0	0	0	0	0	0	4.61473	NA	3.40197	NA	LINC01894	9	2.47019	1.91141	NA	0	1.30508	NA	0	2.86768	NA	0	7.36475	2.16887e-11	1	NA	NA	0	5.25374	0.00132	1	2.57985	0.0303462	1	1.8726	NA	0	3.75467	0.0281638	1	2.7111	0.162545	0	0.368994
ENSG00000278626	lncRNA	chr15:20642799-20643448	12	NA	NA	0	0	0	0	0	0	4.51581	NA	4.7526	0.108182	AC023310.4	9	2.31682	2.89892	NA	0	0.533743	NA	0	2.65144	1.32312e-15	1	3.33593	0.0838975	0	3.14104	NA	0	4.13208	2.63886e-12	1	4.08912	1.48258e-09	1	0.977008	NA	0	1.97832	NA	0	-0.0334016	NA	0	NA
ENSG00000285771	lncRNA	chr6:7258910-7261993	13	NA	NA	1	0	0	0	0	0	-0.639443	NA	2.37925	NA	AL139095.5	9	2.08962	3.10097	1.51839e-06	1	2.74131	3.11154e-06	1	1.7674	NA	0	2.84015	0.00294447	1	NA	NA	0	2.40945	0.108343	0	3.65729	0.0495157	1	2.86648	0.0127254	1	NA	NA	0	NA	NA	0	-1.09651
ENSG00000236028	lncRNA	chr20:46901143-46901726	11	NA	NA	1	0	0	0	0	0	NA	NA	NA	NA	AL354766.2	9	1.93974	2.39936	NA	0	0.728	NA	0	3.0718	4.44117e-13	1	2.76383	0.257775	0	NA	NA	0	3.99661	4.6471e-27	1	3.81145	4.15437e-12	1	1.90447	NA	0	NA	NA	0	NA	NA	0	NA
ENSG00000257181	lncRNA	chr12:68841288-68843237	16	NA	NA	0	0	0	0	0	0	-0.765921	NA	0.833087	NA	AC025423.4	9	1.88325	1.38333	NA	0	0.741196	NA	0	7.82767	0.000100003	1	5.26377	1.0835e-87	1	4.09689	2.47655e-09	1	1.66486	0.0877715	0	2.58247	2.5151e-09	1	4.88188	1.59705e-31	1	1.77153	9.1172e-08	1	0.781191	0.0410675	1	-1.77098
ENSG00000255491	lncRNA	chr8:124811042-124857516	18	NA	NA	0	0	0	0	0	0	-1.5464	NA	-0.178552	NA	AC100858.2	9	1.87928	2.57204	0.0108646	1	2.23622	0.0380365	1	2.72969	NA	0	4.04869	3.47208e-21	1	2.16874	0.00298291	1	3.59551	0.0529462	0	3.41754	0.0746784	0	1.8726	NA	0	2.31235	NA	0	0	NA	0	NA
ENSG00000286288	lncRNA	chr20:1729038-1817765	20	NA	NA	0	0	0	0	0	0	-1.87395	NA	2.04339	0.392094	AL109809.4	9	1.58654	0.934988	0.510083	0	0.138838	0.947987	0	-0.142661	0.810006	0	2.74939	0.261323	0	0.916931	0.0386794	1	3.02665	0.000526731	1	2.04623	0.0242542	1	1.90315	NA	0	-0.0349788	NA	0	-0.221849	NA	0	0.274948
ENSG00000260777	lncRNA	chr17:28263634-28266369	20	NA	NA	0	0	0	0	0	0	-1.61355	NA	3.98953	NA	AC061975.1	9	1.5236	0.904362	0.56632	0	1.35467	0.343984	0	2.32029	4.06802e-08	1	1.97673	1.05392e-07	1	2.57289	0.0297276	1	1.83568	0.0230786	1	2.65894	0.141783	0	1.91788	NA	0	2.74018	0.140006	0	0.328657	0.914201	0	2.56204
ENSG00000249267	lncRNA	chr12:125958688-125983665	12	NA	NA	0	0	0	0	0	0	NA	NA	NA	NA	LINC00939	9	1.42808	0.759649	NA	0	0	NA	0	1.96438	0.0200275	1	3.66657	1.64213e-08	1	NA	NA	0	0.775518	0.458406	0	3.20851	0.0101132	1	NA	NA	0	0.700267	0.0246861	1	0.963622	0.00113631	1	NA
ENSG00000251381	lncRNA	chr11:12961541-12989597	12	NA	NA	0	0	0	0	0	0	2.81204	NA	2.51953	NA	LINC00958	9	1.40762	1.40762	NA	0	2.27784	NA	0	0.618671	9.20155e-54	1	6.17518	4.92998e-08	1	-0.878476	NA	0	1.06407	1.18562e-144	1	1.14447	1.87427e-158	1	1.40812	0.506581	0	0.982417	NA	0	2.04606	NA	0	-2.32914
ENSG00000285820	lncRNA	chr9:116838144-116877264	9	NA	NA	0	0	0	0	0	0	-0.968632	NA	-3.44615	NA	AL157829.1	9	1.40438	1.33672	NA	0	1.30507	NA	0	1.43215	NA	0	6.71	3.44469e-09	1	NA	NA	0	3.70218	0.0417168	1	4.15193	0.0446193	1	1.8726	NA	0	2.31235	NA	0	0	NA	0	NA
ENSG00000240219	lncRNA	chr1:204626775-204629712	26	NA	NA	0	0	0	0	0	0	0	NA	2.64634	NA	AL512306.2	9	1.30429	1.38607	2.92929e-08	1	1.50076	1.39797e-08	1	0.97542	0.00505215	1	8.0421	7.28986e-75	1	NA	NA	0	1.50735	0.0229104	1	0.888732	0.291412	0	0.343577	0.845859	0	1.30429	0.000445435	1	0.785308	0.0644727	0	2.72495
ENSG00000229951	lncRNA	chr2:28384409-28394672	17	NA	NA	0	0	0	0	0	1	-0.523585	0.830562	4.46642	0.02357	FLJ31356	9	1.30197	1.33671	NA	0	-0.426149	NA	0	1.04955	0.14954	0	4.75437	3.1109e-94	1	1.21674	0.0098121	1	1.59155	0.0574448	0	0.0592317	0.969798	0	2.86573	NA	0	1.68581	NA	0	-0.490566	NA	0	0.253262
ENSG00000232692	lncRNA	chr21:26378552-26471698	22	NA	NA	1	0	0	0	0	0	1.07856	NA	1.92704	0.270189	AP001596.1	9	1.30129	1.69105	0.302032	0	0.177118	0.939785	0	1.85157	4.00505e-07	1	5.09575	0.000200495	1	2.01758	9.00263e-05	1	0.987831	0.570195	0	3.7356	0.0386996	1	3.25397	0.13998	0	0.280314	0.85353	0	-0.514405	0.733217	0	0.922356
ENSG00000276850	lncRNA	chr10:47908064-47991877	20	NA	NA	0	0	0	0	0	0	2.85043	NA	2.45174	0.453853	AC245041.2	9	1.28377	1.48471	NA	0	1.17268	NA	0	0.419851	3.85526e-09	1	3.66697	1.01184e-56	1	1.25624	0.573222	0	1.10719	6.95751e-35	1	0.934132	2.59454e-28	1	0.00384568	NA	0	NA	NA	0	NA	NA	0	0.415493
ENSG00000255983	lncRNA	chr12:5388589-5406651	22	NA	NA	0	0	0	0	0	0	NA	NA	NA	NA	AC007848.1	9	1.21642	1.42482	2.21442e-12	1	1.45447	5.1452e-12	1	0.543969	0.492563	0	2.90719	4.1227e-16	1	NA	NA	0	1.90964	0.192945	0	0.215409	0.924259	0	1.88594	0.0367628	1	0.648131	0.108484	0	1.01858	0.00560339	1	-1.67527
ENSG00000285877	lncRNA	chr17:67244282-67273503	25	NA	NA	1	0	0	0	0	0	-0.119643	0.979646	2.12373	0.549756	AC007448.5	9	1.20343	1.45333	0.0888481	0	1.20343	0.131921	0	0.692388	NA	0	4.5283	6.78184e-172	1	2.19996	0.170873	0	2.30227	0.26621	0	-0.0854985	NA	0	1.02291	NA	0	1.85652	0.000213826	1	0.373709	0.634992	0	0.204114
ENSG00000255120	lncRNA	chr11:65789051-65790868	11	NA	NA	0	0	0	0	0	0	0	NA	-1.66213	NA	OVOL1-AS1	9	1.20218	1.77506	0.000861078	1	1.7704	0.00125259	1	NA	NA	0	4.74556	8.93955e-07	1	NA	NA	0	3.43234	NA	0	NA	NA	0	4.29983	0.00102424	1	3.2114	NA	0	0	NA	0	NA
ENSG00000258592	lncRNA	chr14:57066260-57112660	19	NA	NA	0	0	0	0	0	0	0.428343	NA	0.929223	NA	AL391152.1	9	1.14523	1.52203	2.86959e-06	1	1.10773	0.000434285	1	1.45932	0.00220265	1	0.920821	0.530272	0	NA	NA	0	1.41069	0.00562692	1	1.24796	0.0558333	0	1.55509	0.000301589	1	3.01845	NA	0	1.04514	NA	0	NA
ENSG00000260339	lncRNA	chr15:72376113-72378788	25	NA	NA	0	0	0	1	0	0	-0.373961	NA	1.02503	NA	HEXA-AS1	9	1.085	1.33089	0.0901553	0	0.731263	0.41805	0	0.79759	0.49936	0	2.42438	4.36506e-59	1	1.96414	NA	0	2.2413	0.0955672	0	2.03882	0.162251	0	2.48614	NA	0	1.83558	0.00723527	1	1.54684	0.0329343	1	0.462872
ENSG00000232352	lncRNA	chr3:50266641-50267371	23	NA	NA	1	0	0	0	0	0	-0.915061	NA	4.01228	NA	SEMA3B-AS1	9	1.0609	0.92237	0.12132	0	0.0252198	0.97933	0	1.85055	0.00737675	1	1.28459	5.12272e-12	1	NA	NA	0	2.2245	0.00091106	1	2.27412	0.0155829	1	2.55943	0.00882539	1	NA	NA	0	NA	NA	0	-1.09651
ENSG00000237989	lncRNA	chr21:43358147-43362349	15	NA	NA	0	0	0	0	0	0	-0.186638	0.903321	2.39752	2.50406e-05	LINC01679	9	1.00052	0.759649	NA	0	0	NA	0	1.54361	NA	0	1.04013	NA	0	NA	NA	0	NA	NA	0	NA	NA	0	NA	NA	0	0.862894	0.00604156	1	0.127147	0.794662	0	0.728387
ENSG00000285018	lncRNA	chrX:154374595-154376934	32	NA	NA	0	0	0	0	0	0	-1.68921	NA	-1.64199	0.570122	AC245140.3	9	0.973796	2.26585	9.17233e-11	1	2.16682	2.36579e-09	1	0.440163	0.554761	0	3.6305	6.49275e-235	1	0.604795	0.256227	0	1.20822	0.06623	0	0.304515	0.755645	0	2.21012	0.000577726	1	-0.119558	0.920668	0	-1.13728	0.251207	0	0.641023
ENSG00000272468	lncRNA	chr6:27122657-27123221	28	NA	NA	0	0	0	0	0	0	0.159026	0.916919	4.71795	2.42571e-20	AL021807.1	9	0.967291	2.98688	1.09752e-06	1	3.16771	0.000372034	1	-0.832081	2.77974e-05	-1	1.66908	1.56143e-28	1	0.967291	0.438996	0	-1.03211	0.00229928	-1	-1.41146	1.28277e-06	-1	4.78442	0.00835233	1	0.613583	0.423484	0	-0.876605	0.291468	0	-0.225917
ENSG00000275329	lncRNA	chr9:136122521-136124363	27	NA	NA	0	0	0	0	0	0	-0.958072	NA	0.675395	NA	AL138781.1	9	0.954916	1.30925	0.0107225	1	1.10911	0.0360468	1	0.136345	0.932226	0	4.34741	2.60499e-217	1	0.489702	0.734888	0	2.45027	0.0520248	0	0.663409	0.567862	0	0.940887	0.0744478	0	2.98392	NA	0	0.923587	NA	0	-1.97046
ENSG00000234997	lncRNA	chr2:113325372-113425548	22	NA	NA	0	0	0	0	0	0	-0.308389	0.944196	2.34903	0.190381	AC016745.1	9	0.9439	1.35618	0.381258	0	0.801087	0.564733	0	0.401289	0.168371	0	2.58065	0.0323379	1	-0.155736	0.827393	0	1.65859	0.000451643	1	1.56345	0.000758764	1	0.924589	NA	0	NA	NA	0	NA	NA	0	-1.38799
ENSG00000248243	lncRNA	chr3:130089433-130094304	18	NA	NA	1	0	0	0	0	0	-2.70448	NA	NA	NA	LINC02014	9	0.931059	0.494965	0.529512	0	0.153111	0.878501	0	2.38798	NA	0	4.48931	3.75746e-33	1	NA	NA	0	5.43018	0.000995184	1	4.97001	0.00301635	1	1.69937	0.0143965	1	0.585796	0.624935	0	-0.336781	0.815567	0	0.827045
ENSG00000251365	lncRNA	chr5:6765891-6833120	27	NA	NA	1	0	0	0	0	0	1.11774	NA	0.240164	NA	LINC02236	9	0.886364	2.75455	3.6987e-16	1	2.05919	1.31196e-09	1	0.669444	0.000108574	1	-1.17163	0.0186577	-1	0.0849034	0.93087	0	0.849551	2.72432e-07	1	1.35151	3.83033e-11	1	2.56192	1.9196e-12	1	0.477878	0.0699408	0	0.338695	0.243965	0	-1.09651
ENSG00000237596	lncRNA	chr6:135991936-136225751	21	NA	NA	0	0	0	0	0	0	-0.111665	NA	1.41022	0.63359	AL138828.1	9	0.862839	1.15846	0.257914	0	1.89539	0.189934	0	1.67158	9.80907e-12	1	2.9104	0.00432665	1	1.56659	NA	0	2.13367	2.37912e-06	1	4.08942	1.27322e-09	1	1.47799	NA	0	0.963772	0.0570838	0	1.88795	1.03204e-05	1	-1.38663
ENSG00000253227	lncRNA	chr8:124271667-124279580	25	NA	NA	0	0	0	0	0	1	0.0408759	0.991958	2.20391	0.0613318	AC090192.2	9	0.842776	-0.208859	0.857204	0	-1.20837	0.197311	0	0.773834	6.47002e-10	1	3.24755	2.14113e-42	1	0.271476	0.590818	0	1.29274	1.02594e-21	1	1.44947	2.04841e-17	1	1.89008	0.270126	0	0.842776	0.753654	0	0.87887	NA	0	0.147218
ENSG00000286010	lncRNA	chr8:127663280-127670990	16	NA	NA	0	0	0	0	0	0	-1.0612	NA	NA	NA	AC108925.1	9	0.829801	1.9853	7.21941e-05	1	1.48654	0.005786	1	0.902431	NA	0	3.55896	3.33011e-35	1	NA	NA	0	-0.998918	NA	0	2.1266	NA	0	0.576329	0.455299	0	NA	NA	0	NA	NA	0	-1.58979
ENSG00000229167	lncRNA	chr1:31571585-31577898	20	NA	NA	0	0	0	0	0	0	-0.96927	NA	NA	NA	AC114488.1	9	0.802069	0.889378	0.0497927	1	0.275315	0.645228	0	0.26512	0.678454	0	5.9121	3.44523e-14	1	0.0997938	NA	0	0.766581	0.274028	0	2.20312	0.0591012	0	0.317141	0.733223	0	0.50154	NA	0	-0.498454	NA	0	NA
ENSG00000231298	lncRNA	chr10:4650158-4678185	23	NA	NA	0	1	0	0	0	0	-1.6571	NA	0.406814	0.908947	MANCR	9	0.771368	-2.94015	NA	0	0.150925	NA	0	1.91963	0.00963645	1	5.05257	1.78811e-12	1	-1.0493	1.29365e-13	-1	4.43619	0.0188126	1	0.290557	0.81759	0	0.898455	NA	0	NA	NA	0	NA	NA	0	0.570742
ENSG00000253837	lncRNA	chr8:23336171-23366125	19	NA	NA	0	0	0	0	0	0	0.60603	0.640999	0.916008	0.624425	AC090197.1	9	0.761394	1.33673	NA	0	-1.41254	NA	0	0.467233	0.0467297	1	3.1173	0.169	0	1.14009	0.318775	0	1.31337	5.17788e-05	1	0.761394	0.072399	0	0.0173684	NA	0	0.416362	0.0829298	0	0.630967	0.00422839	1	0.543399
ENSG00000260328	lncRNA	chr17:17011914-17014990	23	NA	NA	0	1	0	0	0	0	NA	NA	NA	NA	AC104024.2	9	0.760541	0.226057	0.510443	0	0.0910504	0.836162	0	0.594636	0.00217147	1	8.2448	1.34249e-14	1	-0.299923	0.744963	0	1.21358	5.61529e-12	1	2.19829	3.97916e-20	1	0.386195	0.0792799	0	NA	NA	0	NA	NA	0	-1.09651
ENSG00000205562	lncRNA	chr14:85518871-85531585	20	NA	NA	1	0	0	0	0	0	-0.320907	0.831444	1.89652	0.0477466	AL049775.1	9	0.751159	NA	NA	0	NA	NA	0	0.515657	0.043331	1	NA	NA	0	0.984944	0.0451824	1	1.05522	0.0068351	1	1.58618	0.00474067	1	NA	NA	0	0.890854	0.529308	0	1.6283	0.169803	0	0.301972
ENSG00000260877	lncRNA	chr11:69371463-69372512	27	NA	NA	0	0	0	0	0	0	-0.913208	NA	-0.221035	NA	AP005233.2	9	0.728263	1.73393	0.000131606	1	1.28441	0.0080313	1	0.776059	0.014088	1	2.02082	2.55872e-09	1	-0.3768	0.30867	0	1.17584	0.00847713	1	0.680467	0.165513	0	1.25086	0.029121	1	0.880391	0.614575	0	1.41287	0.356995	0	0.453652
ENSG00000249641	lncRNA	chr12:53935328-53939643	18	NA	NA	0	0	0	0	0	0	-0.00720376	0.998589	2.06429	0.00251556	HOXC13-AS	9	0.72653	-2.09275	NA	0	-0.860229	NA	0	0.511191	0.0579031	0	1.58923	1.21834e-71	1	NA	NA	0	0.172417	0.560472	0	0.187067	0.517911	0	-2.67161	0.275257	0	NA	NA	0	NA	NA	0	0.62813
ENSG00000232940	lncRNA	chr6:33249534-33255167	38	NA	NA	0	0	0	1	0	0	0.130232	NA	-0.460757	0.89479	HCG25	9	0.725241	0.725241	0.159347	0	0.967119	0.0522568	0	1.17374	0.00613007	1	0.787512	0.000106725	1	1.02417	0.275257	0	1.14751	0.0864738	0	0.768279	0.236786	0	0.741203	0.357132	0	0.715728	0.000744697	1	0.640147	0.00362139	1	0.0533904
ENSG00000266947	lncRNA	chr17:35231450-35242963	34	NA	NA	0	0	0	0	0	0	0.291017	0.905764	0.540615	0.916191	AC022916.1	9	0.688164	0.279728	0.526819	0	0.517763	0.175496	0	1.26649	0.000275278	1	0.0959852	0.763643	0	-0.163602	0.77008	0	1.39738	5.82749e-07	1	1.76042	3.8845e-09	1	0.759712	0.0490861	1	0.823046	NA	0	0.829682	NA	0	0.2539
ENSG00000269918	lncRNA	chr8:11104691-11106704	25	ENSG00000171044	XKR6	0	0	0	0	0	0	0.885829	0.631319	1.25358	0.20124	AF131215.6	9	0.677388	NA	NA	0	NA	NA	0	0.677388	0.0799457	0	1.83466	2.96206e-17	1	0.99253	0.000684358	1	1.17759	0.0869058	0	0.699809	0.436494	0	NA	NA	0	0.61338	9.02767e-05	1	0.974566	2.89913e-11	1	0.435935
ENSG00000224596	lncRNA	chr10:78943328-79067895	33	NA	NA	0	0	0	0	0	1	-0.0242791	0.996171	0.991633	0.588888	ZMIZ1-AS1	9	0.646625	0.644019	0.0879662	0	0.494915	0.251314	0	1.11054	0.156725	0	3.25934	3.14475e-16	1	-0.189444	0.445589	0	1.53277	0.011262	1	1.70295	0.0046294	1	1.64889	0.113118	0	-0.200097	0.748595	0	0.109428	0.864026	0	0.126945
ENSG00000260604	lncRNA	chr6:3904920-3911979	22	NA	NA	0	0	0	0	0	1	1.33683	NA	-0.893365	0.627064	AL590004.3	9	0.632549	-0.810034	NA	0	1.29226	NA	0	0.818996	1.45305e-47	1	2.04944	4.26401e-14	1	1.19338	5.63435e-06	1	1.27662	3.51553e-89	1	1.85654	2.62671e-226	1	-1.8749	NA	0	3.09406	NA	0	0.44581	NA	0	-0.709726
ENSG00000255435	lncRNA	chr11:118510273-118531094	30	NA	NA	0	0	0	0	0	0	0.07313	NA	1.38045	0.641788	AP001267.3	9	0.6078	1.11095	0.0184755	1	1.67345	0.00696814	1	1.53587	0.0186948	1	0.857814	2.34899e-09	1	0.496717	0.368087	0	2.29353	6.53514e-06	1	1.15193	0.0517673	0	1.84884	0.000574515	1	1.75795	0.0034619	1	0.641078	0.427307	0	0.171481
ENSG00000272168	lncRNA	chr6:21664185-22654455	33	NA	NA	1	0	0	0	0	0	-0.464493	NA	0.271568	0.926109	CASC15	9	0.604884	1.51171	0.308627	0	3.15483	0.0331044	1	1.04649	0.00436712	1	1.5761	4.91123e-06	1	0.320987	0.339431	0	1.30444	3.56041e-09	1	1.57946	4.38979e-14	1	1.33599	0.613624	0	0.890225	1.76773e-59	1	1.03642	5.0923e-81	1	0.825264
ENSG00000275216	lncRNA	chr13:109269634-109278512	30	NA	NA	0	0	0	0	0	0	4.23487	NA	2.51953	NA	AL161431.1	9	0.576523	0.758631	0.082591	0	0.676178	0.141571	0	-0.172754	0.0201101	0	0.318795	NA	0	0.523763	0.000434595	1	0.687851	2.78453e-18	1	0.689499	1.03112e-23	1	0.830194	8.13493e-11	1	0.593194	0.524983	0	1.29419	0.0875857	0	-1.00917
ENSG00000185168	lncRNA	chr17:81303771-81309248	28	NA	NA	1	0	0	0	0	1	NA	NA	2.37925	NA	LINC00482	9	0.55713	-0.0920906	0.844101	0	0.14426	0.760229	0	-0.565827	NA	0	1.51831	6.11472e-21	1	1.95833	NA	0	1.81219	0.427818	0	4.37882	0.0215542	1	0.505223	0.36403	0	1.73302	0.00486314	1	1.14302	0.104953	0	NA
ENSG00000274414	lncRNA	chr20:25239007-25245229	28	NA	NA	0	0	0	0	0	0	-0.737893	NA	0.527571	NA	AL121772.1	9	0.556274	0.232288	0.727716	0	0.0149032	0.987537	0	0.367752	0.734069	0	1.71804	7.95549e-08	1	0.711271	0.594218	0	0.909872	NA	0	2.26397	0.0756426	0	-0.833477	0.660395	0	2.6132	0.0548848	0	2.77308	0.0404079	1	0.224279
ENSG00000250548	lncRNA	chr14:61556273-61570653	30	NA	NA	0	1	0	0	0	0	-1.24399	0.577464	4.35927	0.166121	LINC01303	9	0.542199	-0.420945	0.541718	0	-0.382072	0.609711	0	0.170661	0.389638	0	3.83259	1.64215e-18	1	0.716129	0.408675	0	0.702795	0.0349223	1	0.0938899	0.853727	0	-0.498203	0.474636	0	0.465564	0.809506	0	0.263647	0.897119	0	-0.605134
ENSG00000281357	lncRNA	chr5:91380349-91612566	33	NA	NA	0	0	0	0	0	0	-0.372237	0.915086	1.70419	0.362656	ARRDC3-AS1	9	0.526743	0.793358	0.0787487	0	0.642516	0.19318	0	0.392552	0.558913	0	2.4281	1.65268e-87	1	0.140314	0.840466	0	0.51634	0.679779	0	-0.162514	0.914814	0	0.337143	0.722794	0	1.39699	0.0250904	1	0.145168	0.883118	0	0.167736
ENSG00000259867	lncRNA	chr16:80154979-80563354	20	NA	NA	0	0	1	0	0	0	-2.71062	NA	0.0882473	0.990617	AC105411.1	9	0.50406	0	NA	0	-1.00322	NA	0	-0.181485	0.467502	0	5.54106	1.14366e-23	1	1.42306	0.0470804	1	0.841873	0.0692829	0	0.450627	0.376962	0	NA	NA	0	2.35774	3.87464e-07	1	-0.47472	0.57152	0	0.763816
ENSG00000273382	lncRNA	chr1:109087971-109090858	36	NA	NA	1	0	0	0	0	0	0.194401	0.95226	-0.0919496	0.971173	AL356488.3	9	0.473503	0.150471	0.800697	0	0.318176	0.550488	0	0.593099	0.00462092	1	-0.27164	0.0182017	-1	0.733231	0.0266282	1	0.74647	0.00105803	1	0.624102	0.0189654	1	0.832701	0.145066	0	0.209234	0.844728	0	0.378346	0.69458	0	0.277932
ENSG00000272068	lncRNA	chr1:156637783-156641004	32	NA	NA	0	0	0	0	0	0	-3.32104	NA	3.37691	NA	AL365181.2	9	0.446873	0.352723	0.381712	0	0.432586	0.274299	0	0.770226	4.92031e-22	1	-1.47763	4.80551e-31	-1	1.35821	0.000153434	1	0.744579	1.24713e-08	1	1.07496	2.33695e-19	1	0.671133	0.000121797	1	0.906549	2.20658e-08	1	0.649949	0.000163184	1	2.72996
ENSG00000271780	lncRNA	chr14:101948347-101949425	38	NA	NA	0	0	1	0	0	0	-0.198941	0.961686	1.4315	0.291376	AL118558.3	9	0.417937	0.39963	0.206259	0	0.716171	0.0118247	1	1.01231	0.0282782	1	1.80479	1.56586e-62	1	0.0804589	0.879293	0	0.673346	0.160131	0	0.803397	0.100637	0	0.364623	0.452719	0	1.15917	0.00107908	1	1.06813	0.00355922	1	0.639627
ENSG00000245275	lncRNA	chr5:154325568-154445850	33	NA	NA	0	0	0	0	0	0	0.39723	NA	0.445638	0.9442	SAP30L-AS1	9	0.417753	1.43515	0.0416398	1	0.575954	0.521387	0	0.392069	0.48657	0	0.987576	3.13961e-07	1	0.154176	0.885712	0	0.229604	0.776494	0	0.388888	0.656118	0	-0.56288	0.666424	0	0.146962	0.798388	0	0.753449	0.0666833	0	0.0904976
ENSG00000225465	lncRNA	chr22:29436534-29478868	26	NA	NA	0	0	0	0	0	0	2.30065	NA	-0.403113	0.957161	RFPL1S	9	0.405989	2.43763	3.89887e-06	1	2.0371	2.5394e-05	1	0.360485	0.762728	0	6.75575	4.13512e-55	1	-1.80106	NA	0	0.916273	0.315586	0	0.251713	0.827819	0	3.34328	0.00027972	1	0.540188	0.00397283	1	-0.669515	0.000596031	-1	-0.243847
ENSG00000257354	lncRNA	chr12:62602752-62622213	42	NA	NA	0	0	0	1	0	0	-0.72126	0.764056	-0.4363	0.893674	AC048341.1	9	0.398961	0.460942	0.22583	0	0.352658	0.387134	0	0.22285	0.595329	0	1.38489	2.76208e-15	1	1.4233	2.66196e-16	1	0.504432	0.554846	0	0.552062	0.533965	0	0.327236	0.790975	0	0.306904	0.260596	0	0.710601	0.00175149	1	0.227679
ENSG00000287104	lncRNA	chr4:6985926-6987036	36	NA	NA	0	0	0	0	0	0	1.30341	0.442352	0.932451	0.580067	AC097382.3	9	0.389385	0.18555	0.570515	0	0.543364	0.034011	1	0.450957	0.0449958	1	0.250161	0.464427	0	0.0770757	0.892233	0	1.13746	0.00353204	1	1.27719	0.000195335	1	1.09901	0.0222235	1	0.575328	0.0158253	1	0.414915	0.111872	0	0.037347
ENSG00000203721	lncRNA	chr1:200253419-200400705	32	NA	NA	0	0	0	0	0	0	0.678774	0.736264	1.18095	0.464773	LINC00862	9	0.37151	0.948636	0.31866	0	0.503718	0.700424	0	0.379736	2.82715e-07	1	1.71402	0.00191725	1	-0.476432	0.580745	0	1.34891	1.4741e-33	1	1.51384	1.71114e-37	1	2.02186	0.341297	0	1.45891	0.4334	0	-0.0419632	0.987017	0	0.22586
ENSG00000238113	lncRNA	chr9:62801461-62813486	39	NA	NA	0	0	0	0	0	0	2.16311	NA	-0.636934	0.896935	LINC01410	9	0.357617	0.926673	0.062068	0	0.560569	0.317137	0	0.870649	1.0699e-13	1	1.75938	2.3869e-13	1	0.706885	0.0743547	0	0.78001	2.60317e-06	1	1.02579	4.58104e-12	1	0.321744	0.517573	0	0.616112	0.00217007	1	1.10315	2.25992e-09	1	-0.176511
ENSG00000256268	lncRNA	chr12:65589111-65613000	34	NA	NA	0	0	0	0	0	0	-0.68213	0.78469	-0.00779209	0.997899	LINC02454	9	0.355492	-0.323388	0.375046	0	-0.26993	0.475908	0	0.580352	0.0421287	1	1.02746	NA	0	0.578616	0.00118448	1	1.22713	0.00206664	1	1.79355	5.07119e-08	1	-0.910797	0.0124529	-1	NA	NA	0	NA	NA	0	0.216226
ENSG00000282057	lncRNA	chr1:85482281-85578250	31	ENSG00000153904	DDAH1	0	0	0	0	0	0	-0.442615	0.859446	0.350914	0.865279	AC092807.3	9	0.350647	0.160448	0.927777	0	-0.440799	0.810379	0	-0.174649	0.23829	0	-0.0695022	0.937375	0	0.621295	0.00243004	1	0.610013	0.014296	1	1.70804	1.608e-09	1	0.445566	0.843194	0	1.54857	0.190694	0	0.287245	0.868245	0	0.219669
ENSG00000258057	lncRNA	chr12:49827913-49841143	33	NA	NA	0	0	0	0	0	0	1.2216	NA	0.158325	0.980758	BCDIN3D-AS1	9	0.350394	0.103753	0.833375	0	0.682529	0.0612668	0	1.03508	0.000890014	1	0.819819	0.0142748	1	0.319213	0.56777	0	1.04895	0.00238816	1	1.12238	0.00769805	1	1.15131	0.118113	0	0.609193	0.000301303	1	0.535004	0.00224254	1	-0.106388
ENSG00000237978	lncRNA	chr3:178526505-178937352	35	NA	NA	0	0	0	0	0	0	0	NA	-3.6856	NA	KCNMB2-AS1	9	0.347441	0.290987	0.138822	0	0.100815	0.681027	0	0.353064	0.19529	0	0.677111	0.00168815	1	2.79184	NA	0	0.201968	0.45389	0	0.347441	0.116814	0	0.0503866	0.871231	0	2.55662	4.05219e-19	1	2.47246	2.01051e-17	1	1.15886
ENSG00000215769	lncRNA	chr17:64749663-64781707	41	NA	NA	0	0	0	0	0	0	-1.38844	NA	-0.263991	0.970012	ARHGAP27P1-BPTFP1-KPNA2P3	9	0.34575	0.898097	0.0187677	1	0.885233	0.0230801	1	0.161933	0.6731	0	1.65561	3.93438e-56	1	0.824523	0.142332	0	0.214344	0.728735	0	0.408508	0.487754	0	-0.288047	0.63782	0	0.354111	0.0201401	1	0.789264	6.69062e-09	1	0.0202628
ENSG00000224165	lncRNA	chr2:24971390-25039716	32	NA	NA	0	0	1	0	0	0	-0.234604	NA	1.52755	NA	DNAJC27-AS1	9	0.34387	0.34387	0.406094	0	0.126277	0.810199	0	0.651328	0.254022	0	1.35814	7.633e-14	1	0.694348	0.370224	0	0.923565	0.0444995	1	0.65891	0.296293	0	1.60062	3.98999e-06	1	1.18647	8.26407e-09	1	0.636842	0.00635233	1	-0.475193
ENSG00000228315	lncRNA	chr22:23638487-23717356	42	NA	NA	0	0	0	1	0	0	-0.820716	NA	0.42428	0.930809	GUSBP11	9	0.319366	0.221596	0.101947	0	0.33128	0.00810188	1	0.187008	0.16238	0	0.856039	1.44514e-11	1	0.385217	0.37582	0	0.357393	0.105557	0	0.255009	0.372252	0	-0.386109	0.244759	0	0.0287134	0.892962	0	0.506852	8.28809e-05	1	-0.23119
ENSG00000270504	lncRNA	chr6:3751111-3753871	34	NA	NA	0	0	0	0	0	1	-0.313222	0.693185	0.343112	0.773844	AL391422.4	9	0.310508	0.326702	0.397679	0	0.13576	0.78306	0	0.310508	0.159537	0	2.20303	0.00156795	1	0.417669	0.00172554	1	0.882095	0.000270941	1	1.03694	1.25776e-06	1	0.479666	0.465671	0	NA	NA	0	NA	NA	0	-0.105258
ENSG00000254166	lncRNA	chr8:127072694-127227541	23	NA	NA	0	0	0	0	0	0	0.425275	NA	-0.665938	NA	CASC19	9	0.296342	0.246864	0.52137	0	0.0886297	0.853425	0	1.57694	NA	0	3.49405	0.0096614	1	0.0833089	NA	0	0.0049099	NA	0	-0.0464165	NA	0	1.03332	4.18145e-17	1	-0.443022	NA	0	-0.49845	NA	0	-0.134725
ENSG00000273143	lncRNA	chr10:110428840-110496590	31	NA	NA	0	0	0	0	0	0	0.445403	NA	2.19994	0.562175	AL355512.1	9	0.277582	-0.518857	0.131953	0	-0.615991	0.0724363	0	0.722721	6.09851e-06	1	3.43008	0.000192884	1	-0.509079	0.209435	0	1.27933	3.34957e-10	1	2.8755	1.1247e-35	1	-0.216262	0.758506	0	2.42025	NA	0	0.00194912	NA	0	-0.22746
ENSG00000248508	lncRNA	chr15:40039242-40076539	43	NA	NA	0	0	0	0	0	0	0.180787	0.953529	0.550806	0.750604	SRP14-AS1	9	0.275112	0.424364	0.0132136	1	0.132499	0.549674	0	0.30649	0.0128594	1	-0.425642	0.0882389	0	0.0686197	0.856892	0	0.0882353	0.705523	0	0.120348	0.621648	0	0.242743	0.369332	0	0.385138	0.00365093	1	0.569059	5.84811e-06	1	-0.155874
ENSG00000251615	lncRNA	chr4:8355090-8358338	41	NA	NA	0	0	0	0	0	0	1.11166	0.60472	0.0796515	0.981158	AC104825.1	9	0.267064	0.248553	0.481475	0	0.296949	0.383443	0	0.295008	0.255819	0	1.75357	2.46732e-12	1	2.21899	2.43174e-07	1	0.211969	0.703569	0	0.245795	0.636045	0	0.648137	0.102611	0	0.267064	0.129858	0	0.237199	0.196998	0	-0.297359
ENSG00000261324	lncRNA	chr12:14762504-14767931	32	NA	NA	0	0	0	0	0	0	1.05845	0.213204	0.890763	0.699075	AC010168.2	9	0.253365	0.985278	0.272582	0	0.0657513	0.954641	0	0.345886	0.0347633	1	1.76112	2.44785e-55	1	NA	NA	0	0.314928	0.369625	0	0.177372	0.657783	0	-1.55693	0.370621	0	1.47081	6.66761e-19	1	1.71658	8.65632e-26	1	-0.0510618
ENSG00000233901	lncRNA	chr9:129332300-129359541	38	NA	NA	1	1	1	0	0	1	0.954289	0.474256	1.97594	0.00525223	LINC01503	9	0.243525	-0.27891	0.664579	0	-0.36646	0.571402	0	0.194783	0.667807	0	2.52723	1.29133e-175	1	-0.296719	0.625947	0	-0.483547	0.275623	0	-0.0377228	0.959316	0	-0.316852	0.471892	0	-0.481912	0.550128	0	-0.86078	0.257816	0	-0.180002
ENSG00000179523	lncRNA	chr15:44527257-44537046	44	NA	NA	0	0	0	0	0	0	-0.151871	0.94715	-0.0969799	0.970012	EIF3J-DT	9	0.227657	0.821563	7.50274e-05	1	0.585674	0.00807184	1	0.251145	0.00976388	1	0.295765	0.00288225	1	0.142884	0.497114	0	0.218153	0.0592524	0	0.31548	0.0174506	1	0.464412	0.0113246	1	0.358064	0.00401401	1	0.16361	0.274155	0	-0.00397804
ENSG00000258655	lncRNA	chr14:32074946-32076793	38	NA	NA	0	0	0	0	0	0	-0.0428989	0.983079	2.26715	5.46839e-05	ARHGAP5-AS1	9	0.225811	0.313759	0.307587	0	0.0320376	0.94136	0	0.421303	0.0873241	0	0.212846	0.471108	0	0.51122	0.056872	0	0.761947	0.000229618	1	0.933221	3.66082e-05	1	0.582427	0.0911624	0	0.0538285	0.918913	0	-0.325635	0.442564	0	-0.400449
ENSG00000246582	lncRNA	chr8:23224471-23230926	37	NA	NA	1	0	0	0	0	0	-0.131764	0.952712	1.92407	0.237168	AC100861.1	9	0.207431	-0.0073959	0.973947	0	0.0646676	0.723283	0	NA	NA	0	-0.720922	6.42566e-09	-1	1.22826	0.000605908	1	-0.00354643	NA	0	-1.0082	NA	0	0.217693	0.0839525	0	0.55079	NA	0	-0.498455	NA	0	1.06073
ENSG00000277715	lncRNA	chr12:106250759-106252786	31	NA	NA	0	0	0	0	0	0	-0.041115	0.992801	0.312219	0.957044	AC079174.2	9	0.202355	0.225263	0.721403	0	-0.385267	0.535641	0	0.45123	0.526138	0	1.94093	3.40505e-10	1	-0.0814649	0.951976	0	0.248838	0.859681	0	-0.0110758	0.993168	0	0.00242348	0.999656	0	0.790633	0.01044	1	0.681506	0.035634	1	0.049858
ENSG00000175611	lncRNA	chr9:95759231-95876049	43	NA	NA	0	0	1	1	0	0	0.461403	0.778903	-0.366964	0.860574	LINC00476	9	0.197006	0.197006	0.45916	0	0.412952	0.0689271	0	0.159685	0.200107	0	1.04799	1.51486e-53	1	-0.0113041	0.974994	0	0.0414337	0.826225	0	-0.0189547	0.927723	0	-0.133872	0.670903	0	0.904236	7.25322e-09	1	0.627535	0.000177667	1	-0.172374
ENSG00000257621	lncRNA	chr14:58265365-58298134	44	ENSG00000139971	ARMH4	1	0	0	0	0	0	-0.258302	0.913421	-0.600511	0.602911	PSMA3-AS1	9	0.157985	0.324644	0.0109501	1	0.320987	0.0130455	1	0.0681941	0.441269	0	0.890086	4.59283e-79	1	0.353131	0.0225658	1	0.181205	0.0731024	0	0.137552	0.138205	0	0.216305	0.0982973	0	0.25405	0.0274321	1	0.521224	7.14471e-07	1	-0.0100375
ENSG00000262879	lncRNA	chr17:46983287-47100323	44	NA	NA	1	1	0	0	0	0	0.223803	0.853652	-0.164631	0.931128	AC005670.3	9	0.138154	-0.237567	0.201223	0	-0.134642	0.526401	0	0.226384	0.00030392	0	-0.455145	5.35683e-18	-1	0.773925	0.00170157	1	0.408949	1.43754e-07	1	0.649908	4.66561e-14	1	0.565828	3.42628e-08	1	0.425278	2.55528e-11	1	0.197429	0.00562169	0	0.0936503
ENSG00000226328	lncRNA	chr22:45133020-45163781	44	NA	NA	0	0	1	0	0	0	-0.485868	0.764056	0.537674	0.724451	NUP50-DT	9	0.128498	0.204094	0.447825	0	0.0633436	0.85315	0	0.029262	0.909856	0	0.339403	0.00160177	1	-0.521903	0.12782	0	0.408154	0.127034	0	0.351546	0.202872	0	0.590848	0.0155194	1	0.516701	5.76956e-05	1	0.267103	0.0705019	0	-0.0675947
ENSG00000271122	lncRNA	chr7:35695214-35699413	44	NA	NA	0	0	0	1	0	0	-0.0675652	0.965506	0.325078	0.841235	AC018647.2	9	0.122306	0.387137	0.00384469	1	0.37969	0.00409944	1	0.255986	0.000518988	1	-0.484489	5.24731e-14	-1	0.522528	0.00187485	1	0.483159	1.04175e-07	1	0.398616	6.07622e-05	1	0.758363	1.9957e-08	1	0.661714	6.18512e-07	1	0.480661	0.000666064	1	0.117608
ENSG00000278238	lncRNA	chr13:52454775-52455331	33	NA	NA	0	0	1	0	0	0	0.484287	NA	2.71441	0.308016	AL359513.1	9	-0.00643236	-0.00643236	0.994308	0	0.229364	0.765214	0	-0.0962848	0.827995	0	1.87617	2.77563e-19	1	-0.519133	0.482414	0	-0.215475	0.668208	0	-0.509957	0.198357	0	-0.231776	0.77904	0	0.212778	0.612283	0	0.0655691	0.893534	0	-0.433821
ENSG00000256040	lncRNA	chr9:116398157-116400606	16	NA	NA	0	0	0	0	0	0	0.508727	NA	-0.699612	0.85234	PAPPA-AS1	8	2.1468	1.6295	0.24164	0	1.81484	0.12273	0	0.799385	NA	0	3.03934	0.0121859	1	2.55848	NA	0	-0.0254272	0.999968	0	2.18592	NA	0	3.14263	0.0153167	1	0.687824	0.654324	0	0.0165721	0.992517	0	0.756414
ENSG00000250041	lncRNA	chr11:10884158-10899364	19	NA	NA	1	1	0	0	0	0	-0.0730175	0.98482	6.70011	0.00475112	AC069360.1	8	1.82819	1.44296	NA	0	2.52922	NA	0	-0.509359	0.621958	0	4.38348	0.00296658	1	1.1365	0.0504249	0	0.095484	0.950754	0	-0.368657	0.827819	0	1.82819	0.435687	0	NA	NA	0	NA	NA	0	4.32192
ENSG00000270164	lncRNA	chr19:41535183-41536904	15	NA	NA	0	0	0	0	0	0	0.428343	NA	NA	NA	LINC01480	8	1.81585	1.62504	0.0771426	0	2.21845	0.0353687	1	1.81585	0.000646018	1	6.91126	1.24789e-10	1	1.04508	NA	0	2.48443	0.0933911	0	0.144049	0.940594	0	0.0152395	NA	0	3.80227	NA	0	1.78976	NA	0	NA
ENSG00000274317	lncRNA	chr13:37934298-38066444	16	NA	NA	0	0	0	0	0	0	-0.269118	NA	0.92415	NA	LINC02334	8	1.78734	1.1754	NA	0	1.30508	NA	0	2.40711	NA	0	3.92271	0.0171951	1	3.93824	NA	0	5.02711	0.00266976	1	3.10806	0.0479002	1	0.977008	NA	0	5.86667	9.46676e-08	1	2.56074	0.0688685	0	-2.26076
ENSG00000254991	lncRNA	chr11:12066929-12073014	24	NA	NA	1	1	0	0	0	0	1.02547	NA	2.33008	NA	AC124276.1	8	1.76694	0.195077	0.88668	0	1.72832	0.0978735	0	0.156502	0.607616	0	3.31687	0.0153016	1	0.247069	0.83687	0	0.890127	0.0292588	1	0.650824	0.257479	0	1.80557	0.0553433	0	NA	NA	0	NA	NA	0	-2.52687
ENSG00000269729	lncRNA	chr19:46163893-46180647	11	NA	NA	0	0	0	0	0	0	-2.05875	NA	1.98306	NA	AC006262.2	8	1.74372	0.759673	NA	0	-0.426152	NA	0	2.63717	8.63341e-45	1	3.07603	0.13001	0	1.95833	NA	0	3.48911	2.24731e-113	1	3.68451	2.716e-108	1	0.977008	NA	0	NA	NA	0	NA	NA	0	-0.00198218
ENSG00000279141	lncRNA	chr9:136612024-136617181	15	NA	NA	0	0	0	0	0	0	NA	NA	-2.46425	NA	LINC01451	8	1.57822	2.51783	0.086566	0	3.26839	0.0531695	0	-0.573404	NA	0	5.64481	1.53723e-18	1	0.0645234	NA	0	0.958222	NA	0	4.22912	0.039868	1	0.977008	NA	0	2.9497	NA	0	0	NA	0	-1.6512
ENSG00000179066	lncRNA	chr19:35090930-35113664	17	NA	NA	0	0	0	0	0	0	-2.05939	NA	1.43645	NA	AC020907.1	8	1.55249	2.52066	0.00671377	1	1.49477	0.285067	0	-0.252259	0.829861	0	3.55114	7.13672e-18	1	-0.878476	NA	0	0.886888	0.572185	0	-0.0254804	0.990682	0	1.46152	0.401017	0	NA	NA	0	NA	NA	0	-1.68666
ENSG00000286913	lncRNA	chr3:159711852-159731646	23	NA	NA	0	0	0	0	0	0	0.0379934	NA	0.648333	0.822583	AC092943.2	8	1.53781	2.60823	0.0617169	0	1.33463	0.213276	0	1.1446	0.170577	0	5.70806	4.17283e-06	1	1.0203	0.0391899	1	3.76827	0.000777795	1	3.33959	0.00116176	1	2.33717	0.238605	0	1.53781	NA	0	0	NA	0	0.76515
ENSG00000275552	lncRNA	chr14:22595808-22598946	21	NA	NA	0	0	0	1	0	0	-0.559597	NA	3.28276	NA	AC243965.2	8	1.48797	0.496105	0.605981	0	0.408875	0.714471	0	0.355485	0.78014	0	2.61556	3.58943e-06	1	-0.581213	0.542583	0	1.40403	0.493942	0	0.314498	0.869112	0	2.45809	NA	0	2.83477	NA	0	1.52247	NA	0	3.02382
ENSG00000259772	lncRNA	chr15:31221999-31230838	13	NA	NA	0	0	0	0	0	0	NA	NA	NA	NA	AC012236.1	8	1.42881	2.36828	3.76708e-08	1	1.42881	0.00157969	1	-0.573404	NA	0	1.75978	NA	0	NA	NA	0	0.884107	NA	0	1.73241	NA	0	3.15526	0.000200054	1	-0.766686	0.808466	0	-1.51202	0.615176	0	-1.09651
ENSG00000263718	lncRNA	chr17:77257737-77281897	18	NA	NA	0	0	0	0	0	1	-1.87489	NA	2.37925	NA	SEPTIN9-DT	8	1.42027	3.69668	0.0126742	1	1.83364	0.246821	0	1.08326	NA	0	4.01293	9.03132e-106	1	1.38022	0.108196	0	3.0627	0.153968	0	4.90728	0.00378759	1	2.90038	0.201976	0	NA	NA	0	NA	NA	0	0.827045
ENSG00000249306	lncRNA	chr5:174336295-174532457	27	NA	NA	0	0	0	0	0	0	-0.626814	NA	0.620682	0.64129	LINC01411	8	1.34987	1.32677	0.358591	0	2.12912	0.15802	0	2.24438	1.75685e-57	1	4.83561	2.20052e-17	1	1.65482	9.27044e-21	1	2.98593	3.1935e-43	1	2.80633	1.46586e-87	1	2.39102	0.0682624	0	0.89719	0.284898	0	-0.170503	0.886095	0	0.316759
ENSG00000247765	lncRNA	chr15:21298233-21325241	13	NA	NA	0	0	0	0	0	0	NA	NA	-0.164379	NA	AC068446.2	8	1.32721	NA	NA	0	NA	NA	0	0.774006	0.0227025	1	1.75257	0.000110343	1	NA	NA	0	1.62659	0.0014474	1	0.980718	0.116504	0	NA	NA	0	1.41028	0.00170337	1	1.26697	0.00686933	1	0.827045
ENSG00000261644	lncRNA	chr16:50727417-50742815	18	NA	NA	0	0	1	0	0	0	-0.368931	0.916453	1.02261	0.684225	AC007728.2	8	1.04013	1.48328	0.0343217	1	0.206659	0.84416	0	1.37856	0.00202721	1	1.04013	NA	0	1.41748	0.102246	0	1.49283	0.253232	0	4.28409	0.00876773	1	NA	NA	0	0.622259	0.770175	0	1.39321	0.42907	0	0.167469
ENSG00000251179	lncRNA	chr17:50281577-50287855	16	NA	NA	0	1	0	0	0	1	-0.562339	NA	0.489753	0.903776	TMEM92-AS1	8	1.00227	-1.37025	NA	0	-0.39691	NA	0	1.05751	0.0104777	1	4.00814	0.0014903	1	1.31098	0.0359349	1	1.96741	0.00614434	1	1.6112	0.0393204	1	NA	NA	0	2.13618	NA	0	-1.45594	NA	0	0.56813
ENSG00000273760	lncRNA	chr10:47970043-47973496	20	NA	NA	0	0	0	0	0	0	1.75023	NA	NA	NA	AC245041.1	8	0.977008	3.12157	NA	0	0	NA	0	0.569052	2.99819e-10	1	4.07825	7.64222e-13	1	NA	NA	0	1.39715	2.89716e-41	1	1.15696	1.23739e-24	1	0.977008	NA	0	1.53781	NA	0	0	NA	0	0.827045
ENSG00000235052	lncRNA	chr1:23549139-23550915	23	NA	NA	0	0	0	0	0	0	1.00443	NA	1.24914	NA	AL021154.1	8	0.938287	-0.196056	0.897508	0	-0.707082	0.619697	0	0.559462	0.489981	0	2.85818	6.2964e-26	1	1.66531	0.404193	0	0.266516	0.875004	0	-0.902379	0.631397	0	1.34003	0.455953	0	1.37238	0.0165292	1	-0.447735	0.612515	0	-1.12778
ENSG00000255100	lncRNA	chr11:76782581-76783062	28	NA	NA	1	1	0	0	0	1	-0.261746	0.940155	2.99577	0.185868	AP003119.2	8	0.928065	0.85277	0.376818	0	0.823609	0.412453	0	0.939183	0.168352	0	4.29602	9.29288e-50	1	1.1975	0.204561	0	0.118456	0.910853	0	1.99235	0.00897437	1	1.60988	0.337685	0	0.861167	0.254836	0	-0.273715	0.790828	0	0.827045
ENSG00000253819	lncRNA	chr8:122485194-122733804	20	NA	NA	0	0	0	0	0	0	-0.910437	NA	0.40343	NA	LINC01151	8	0.883655	0.785058	0.606594	0	-0.359767	0.836839	0	0.662495	0.00162646	1	6.00825	4.18006e-07	1	0.705379	0.477077	0	2.70058	2.08885e-23	1	3.2473	6.00239e-43	1	1.01761	NA	0	1.01479	0.0219207	1	-0.768481	0.18666	0	0.667134
ENSG00000237595	lncRNA	chr20:50162765-50166216	25	NA	NA	1	0	0	0	0	0	1.03281	NA	3.90261	0.116788	LINC01275	8	0.791419	0.768266	0.207704	0	0.57365	0.351308	0	0.658777	0.102418	0	3.71517	6.68686e-05	1	0.977689	0.113185	0	1.50062	0.000258167	1	0.58439	0.423041	0	1.64501	0.0553704	0	0.283026	0.531951	0	-0.825427	0.0487665	-1	-1.0547
ENSG00000282393	lncRNA	chr19:248551-251571	27	NA	NA	0	0	0	0	0	0	-0.437223	NA	0.48022	0.954066	AC016588.2	8	0.775119	1.98313	0.1133	0	0.314561	0.85311	0	0.215711	0.839004	0	0.668283	0.145887	0	1.83472	0.0001531	1	0.8814	0.393933	0	0.57891	0.707888	0	1.82933	0.0374596	1	0.720727	0.0451954	1	1.27434	7.57355e-05	1	0.522025
ENSG00000246339	lncRNA	chr8:28690215-28702030	28	NA	NA	0	0	0	0	0	0	-1.37529	NA	2.26892	NA	EXTL3-AS1	8	0.699822	0.643452	0.471261	0	0.25485	0.810939	0	0.950827	0.00422618	1	1.47305	6.3142e-11	1	2.08642	NA	0	0.74831	0.314513	0	0.497867	0.57138	0	2.84096	NA	0	0.948737	1.63992e-05	1	1.17465	4.67635e-08	1	0.259007
ENSG00000256802	lncRNA	chr15:29674990-29680957	20	NA	NA	0	0	0	0	0	0	-0.922438	0.51399	1.93345	0.0370353	AC022613.1	8	0.695852	0.759649	NA	0	0	NA	0	0.785217	0.477095	0	-1.51827	0.00596931	-1	-0.92643	NA	0	1.48108	0.308117	0	4.11299	0.0437622	1	NA	NA	0	-0.119817	NA	0	0.0331951	NA	0	-0.494711
ENSG00000181908	lncRNA	chr11:64449074-64451657	20	NA	NA	0	0	0	0	0	0	-0.910442	NA	NA	NA	LINC02724	8	0.682981	0.885536	0.00532688	1	0.708334	0.041674	1	1.22169	0.0457426	1	0.311698	0.78665	0	1.04508	NA	0	1.18948	0.177567	0	1.82316	0.00453858	1	0.104696	0.882845	0	0.883457	0.299931	0	-0.381228	0.726054	0	NA
ENSG00000257038	lncRNA	chr11:73307235-73309361	31	NA	NA	0	0	0	0	0	1	-0.577838	0.727909	-0.0571911	0.984941	AP002761.3	8	0.67945	0.68674	0.433873	0	0.6481	0.499762	0	0.764547	0.00230023	1	3.01383	4.52696e-110	1	1.1551	1.66338e-05	1	1.11528	0.000314538	1	0.915677	0.00593333	1	2.01187	0.0530051	0	0	NA	0	0.92136	NA	0	0.302358
ENSG00000230615	lncRNA	chr1:44030437-44115913	34	NA	NA	0	0	0	0	0	0	0.0450302	0.982559	1.56955	0.0706953	AL139220.2	8	0.674188	0.906163	0.0506318	0	0.674188	0.157495	0	0.0881491	0.733989	0	1.30227	5.67384e-10	1	-0.958935	4.64225e-05	-1	1.40209	6.6931e-06	1	1.70817	4.48716e-05	1	2.24128	1.56963e-06	1	1.08817	0.373776	0	-0.350256	0.835487	0	-0.556721
ENSG00000287335	lncRNA	chr20:48025245-48060271	16	NA	NA	0	0	0	0	0	0	0.196507	0.94715	1.47599	0.275658	AL139351.3	8	0.663206	-0.39447	NA	0	0	NA	0	0.808755	6.68743e-05	1	2.94301	0.000289007	1	NA	NA	0	1.48277	6.39937e-07	1	0.892852	0.00314125	1	NA	NA	0	0.569687	0.000402029	1	1.05108	2.2655e-12	1	-0.258221
ENSG00000234156	lncRNA	chr9:122403407-122639685	21	NA	NA	0	0	0	0	0	0	-4.26005	NA	0.10926	NA	AL359636.2	8	0.651816	1.01411	0.53404	0	-0.837519	0.567412	0	-0.232748	0.491612	0	1.41104	0.000154465	1	NA	NA	0	-0.0628357	0.915275	0	-0.223159	0.611083	0	1.47794	NA	0	1.40695	0.0258021	1	1.22307	0.0668438	0	-0.243372
ENSG00000267750	lncRNA	chr17:44299574-44315315	36	NA	NA	0	0	0	0	0	0	-1.2898	NA	0.137012	NA	RUNDC3A-AS1	8	0.646621	0.33254	0.23935	0	0.322979	0.272967	0	1.42314	0.019425	1	0.221709	0.015287	0	1.91326	0.0669999	0	0.811338	0.282723	0	2.56486	0.000354409	1	0.802038	0.0726088	0	0.344483	0.0746276	0	0.123359	0.616182	0	1.17159
ENSG00000250920	lncRNA	chr4:103550586-103559277	18	NA	NA	0	0	0	0	0	0	NA	NA	NA	NA	AC105460.1	8	0.636182	0.816681	0.000468496	1	0.904398	0.000102046	1	-0.0687702	0.765719	0	NA	NA	0	NA	NA	0	-0.179774	0.910853	0	0.380133	0.556074	0	1.89335	1.20172e-162	1	NA	NA	0	NA	NA	0	NA
ENSG00000280721	lncRNA	chr2:87439523-87459044	18	NA	NA	0	0	0	0	0	0	-0.101147	0.953937	1.74035	0.155553	LINC01943	8	0.6129	-0.394481	NA	0	0.150924	NA	0	1.61662	0.00223905	1	1.4831	0.108458	0	0.235836	0.659145	0	1.18944	0.566543	0	0.862146	0.535566	0	2.87261	NA	0	0.982427	NA	0	0	NA	0	0.6129
ENSG00000261488	lncRNA	chr3:112133423-112135359	36	NA	NA	0	0	0	0	0	0	-2.27309	NA	0.306832	0.965421	TBILA	8	0.584282	0.417543	0.455416	0	0.355312	0.553413	0	0.598282	0.0448149	1	3.95676	7.33543e-10	1	0.841425	0.0683986	0	1.03117	0.163481	0	1.41586	0.0885268	0	0.735331	0.39489	0	1.01177	0.41488	0	1.60445	0.139234	0	0.288637
ENSG00000266869	lncRNA	chr14:71848606-71928596	26	NA	NA	0	0	0	0	0	0	0	NA	-0.388283	NA	AC005993.1	8	0.564136	0.802246	0.000731195	1	0.178138	0.585086	0	1.80854	1.79603e-08	1	-0.642698	1.01233e-05	-1	NA	NA	0	1.81955	2.83814e-10	1	1.96533	2.26974e-11	1	1.16268	0.000128671	1	2.55633	NA	0	0	NA	0	NA
ENSG00000276075	lncRNA	chr16:67517862-67528675	29	NA	NA	0	0	0	0	0	0	0.478421	0.893288	0.212129	0.955631	AC027682.6	8	0.558217	0.331163	0.722718	0	0.0341479	0.977787	0	1.07966	4.97463e-08	1	2.30196	6.27596e-08	1	-0.367582	0.401145	0	1.31583	5.50593e-08	1	1.43114	4.75857e-07	1	0.0678414	0.954738	0	-0.221323	0.878822	0	0.633277	0.580231	0	0.640991
ENSG00000233058	lncRNA	chr3:194487140-194521156	31	NA	NA	0	0	0	0	0	0	-0.253625	0.934455	0.683653	0.857861	LINC00884	8	0.523203	0.217224	0.787294	0	-0.0569499	0.952393	0	0.371783	0.368051	0	0.929265	0.00208372	1	0.414459	0.586872	0	0.715063	0.466001	0	0.451848	0.630391	0	0.36956	0.714216	0	-0.0382665	0.957323	0	1.12373	0.00540098	1	0.130749
ENSG00000272720	lncRNA	chr22:38090127-38091559	30	NA	NA	0	0	0	0	0	0	-0.23351	NA	0.34708	NA	AL022322.1	8	0.517723	0.540609	0.0184371	1	0.634884	0.0049126	1	0.842272	0.0120041	1	-0.131725	0.739002	0	0.083309	NA	0	1.2121	0.0784068	0	0.974554	0.106866	0	-0.442458	0.700802	0	0.146275	0.697102	0	0.862249	0.000819106	1	-0.48897
ENSG00000230798	lncRNA	chr1:63320884-63324441	23	NA	NA	0	0	0	0	0	0	-0.395133	NA	5.16945	NA	FOXD3-AS1	8	0.512808	0.604579	0.0122918	1	0.618339	0.0193297	1	-0.573404	NA	0	-0.257772	0.380101	0	NA	NA	0	NA	NA	0	NA	NA	0	0.872842	0.0245615	1	-0.443022	NA	0	-0.49845	NA	0	NA
ENSG00000225793	lncRNA	chr6:75285014-75317525	37	NA	NA	0	0	1	1	0	0	0.215931	NA	1.16633	NA	TMEM30A-DT	8	0.501119	-0.427752	0.329716	0	-0.0126783	0.984333	0	0.37167	0.385936	0	1.0404	7.92303e-05	1	0.0664213	0.966827	0	0.595068	0.343062	0	0.821548	0.268795	0	0.217574	0.786373	0	0.829032	1.22945e-11	1	0.457935	0.00075075	1	0.516068
ENSG00000275880	lncRNA	chr13:110613082-110616353	31	NA	NA	0	0	0	0	0	0	-0.41303	0.74104	1.8732	0.540669	AL139385.1	8	0.498054	0.391525	0.526096	0	0.498054	0.373797	0	-0.56133	0.592667	0	3.0278	2.10373e-73	1	0.958526	0.0459969	1	1.92167	0.132119	0	1.46298	0.087406	0	0.730012	0.417067	0	2.32296	0.362133	0	0.0148963	NA	0	0.0640567
ENSG00000261490	lncRNA	chr4:10068089-10073019	42	NA	NA	0	0	0	0	0	0	-0.192532	NA	-1.30604	0.675046	AC005674.1	8	0.446045	1.04754	1.44104e-05	1	0.935366	0.000164983	1	0.210436	0.668041	0	1.10868	5.43846e-06	1	1.40584	0.0355098	1	0.470958	0.593244	0	0.00656609	0.994312	0	-0.12619	0.869657	0	0.588967	0.0684798	0	1.09504	0.00013733	1	-0.0113694
ENSG00000260793	lncRNA	chr17:44221401-44223710	31	NA	NA	0	0	0	0	0	0	-1.3798	NA	0.794372	0.838818	AC003102.1	8	0.436573	-0.0253599	0.96942	0	-0.180585	0.732645	0	0.47083	0.510816	0	2.57165	1.83727e-164	1	0.755225	0.236731	0	1.16241	0.141686	0	0.436573	0.659268	0	0.833078	0.545045	0	0.39589	0.0748121	0	0.358117	0.120797	0	-0.219874
ENSG00000258920	lncRNA	chr14:89417354-89419793	41	NA	NA	0	1	0	0	0	0	-0.269691	0.92531	1.74374	0.101438	FOXN3-AS1	8	0.428752	0.313833	0.412235	0	0.0113491	0.985021	0	0.472496	0.0413855	1	-2.27533	1.74779e-07	-1	0.607665	0.13901	0	0.537561	0.000373555	1	0.630615	0.000275994	1	0.566158	0.0600745	0	1.53267	0.00151749	1	0.534532	0.412188	0	0.695251
ENSG00000261578	lncRNA	chr11:76800364-76804555	41	NA	NA	0	0	0	0	0	0	-0.204138	0.917808	1.34243	0.336764	AP003119.3	8	0.425582	0.941936	0.000328059	1	0.686498	0.0114599	1	0.632054	0.12879	0	1.81678	1.08097e-58	1	1.36183	0.0247606	1	-0.409516	0.664149	0	0.59287	0.436416	0	0.674476	0.107042	0	-0.368351	0.259182	0	-0.425481	0.185251	0	0.0363718
ENSG00000273729	lncRNA	chr14:77028086-77031572	34	NA	NA	0	0	0	0	0	0	-0.300011	0.845677	0.687178	0.791417	AC007686.3	8	0.413283	0.582973	0.113537	0	0.252186	0.588724	0	-0.22386	0.691557	0	1.13551	1.0217e-18	1	0.78093	0.0929651	0	0.59384	0.239183	0	-0.241382	0.610557	0	0.710155	0.12138	0	0.996913	0.00482161	1	0.978214	0.00666675	1	0.244053
ENSG00000265666	lncRNA	chr17:40340867-40343136	32	NA	NA	0	0	0	0	0	0	0.461209	0.895267	0.16264	0.966116	RARA-AS1	8	0.399442	0.479684	0.221358	0	0.648288	0.0829644	0	0.250381	0.690952	0	0.32077	0.233714	0	-0.366447	0.296194	0	0.740505	0.0304691	1	-0.182691	0.713972	0	0.688773	0.0438648	1	0.855199	0.00538339	1	0.0372097	0.943496	0	0.00486479
ENSG00000285796	lncRNA	chr20:45926518-45935055	38	NA	NA	0	0	0	0	0	0	-0.22519	NA	-0.42103	0.917455	AL162458.1	8	0.38683	0.480853	0.285013	0	0.243996	0.637778	0	1.00566	0.0375373	1	2.72915	9.099e-270	1	0.416122	0.29759	0	1.19628	0.011955	1	0.476939	0.376142	0	1.24351	0.137479	0	0.936041	1.11441e-08	1	0.452332	0.0153399	1	-0.266227
ENSG00000287769	lncRNA	chr9:88384902-88389224	39	NA	NA	0	0	0	0	0	0	-0.306648	0.940354	1.2315	0.462599	AL353748.3	8	0.379813	-0.185715	0.765262	0	-0.0993011	0.888202	0	0.366012	0.305132	0	1.27576	9.3908e-34	1	0.608206	0.169319	0	0.835076	0.0215561	1	0.504394	0.17157	0	-0.0293372	0.9828	0	0.957131	0.000137246	1	0.986606	9.76044e-05	1	0.175658
ENSG00000263004	lncRNA	chr17:57071814-57085024	38	NA	NA	0	0	1	0	0	0	0.507056	NA	-0.894616	0.816272	AC007114.1	8	0.371575	0.242533	0.581557	0	-0.228789	0.619427	0	0.898318	0.00122059	1	0.606475	1.01765e-07	1	0.197126	0.852253	0	0.538539	0.147117	0	0.633162	0.133009	0	0.159682	0.791823	0	0.806769	0.00333745	1	0.459194	0.152364	0	0.461057
ENSG00000256092	lncRNA	chr12:123363868-123366113	36	NA	NA	0	0	1	1	0	0	0.213947	0.905988	4.75655	0.00188265	SBNO1-AS1	8	0.371349	0.467739	0.143154	0	0.245373	0.525502	0	0.371349	0.316006	0	1.71284	1.02203e-23	1	0.357515	0.371661	0	0.557223	0.0820193	0	0.115234	0.81796	0	0.648354	0.232463	0	0.877676	0.00154649	1	0.437609	0.188677	0	0.256289
ENSG00000267213	lncRNA	chr19:32390050-32405560	39	NA	NA	0	0	0	0	0	0	-0.0929486	0.983164	1.9748	0.315809	AC007773.1	8	0.370622	0.155034	0.795873	0	-0.0594553	0.933814	0	0.307702	0.706635	0	1.6773	2.15964e-25	1	-0.766758	0.139057	0	0.992757	0.218715	0	1.45493	0.0318083	1	0.370622	0.426674	0	0.748325	0.225452	0	-0.728265	0.304457	0	0.149238
ENSG00000250091	lncRNA	chr12:123925461-123934984	36	ENSG00000119242	CCDC92	0	1	0	0	0	0	0.63135	0.727809	-0.442251	0.923021	DNAH10OS	8	0.366304	0.459479	0.136751	0	0.440762	0.185927	0	1.33817	NA	0	1.37857	9.05265e-45	1	0.968149	2.61871e-05	1	-0.00354652	NA	0	-3.22701	NA	0	1.30419	0.0037391	1	0.436507	0.000290821	1	-0.146029	0.348855	0	0.174215
ENSG00000270175	lncRNA	chr12:53500162-53500936	35	NA	NA	1	0	0	0	0	0	-0.29334	0.94715	2.90887	0.175402	AC023509.3	8	0.347643	0.909223	0.00667543	1	1.03614	0.00256705	1	0.128059	0.800461	0	0.892647	0.00279259	1	0.0470406	0.958347	0	-0.304197	0.431414	0	0.266222	0.539275	0	0.510233	0.235168	0	0.774745	0.0229251	1	0.347643	0.411087	0	-1.31295
ENSG00000236671	lncRNA	chr10:52230398-52314507	38	NA	NA	0	0	0	0	0	0	0.284579	0.864231	2.60788	0.000251041	PRKG1-AS1	8	0.344747	-0.258357	0.557842	0	-0.0548671	0.925795	0	0.186205	NA	0	0.756024	2.34637e-06	1	0.259381	0.777586	0	-0.897785	NA	0	NA	NA	0	-0.373504	0.475519	0	0.816811	0.609199	0	1.07249	0.469531	0	0.337325
ENSG00000213904	lncRNA	chr19:42397128-42652355	37	NA	NA	0	0	1	0	0	0	-0.967658	0.813199	0.607395	0.82546	LIPE-AS1	8	0.343911	0.524779	0.0136694	1	0.493568	0.0230633	1	0.430718	0.0498271	1	0.729338	0.000928796	1	-0.0318761	0.958979	0	0.696037	0.0269775	1	0.457182	0.205433	0	1.00746	8.65192e-05	1	0.20053	0.660996	0	0.254647	0.559846	0	-0.150818
ENSG00000267432	lncRNA	chr17:78484882-78503056	30	NA	NA	0	0	0	0	0	0	2.9549	NA	-1.73428	NA	DNAH17-AS1	8	0.327647	0.907009	2.82711e-09	1	0.91645	2.28612e-09	1	0.238833	0.31643	0	-4.50336	0.000173068	-1	NA	NA	0	0.793236	0.0222066	1	0.191966	0.673809	0	1.10004	2.96654e-08	1	0.323892	0.760998	0	-0.427912	0.70416	0	-0.00356085
ENSG00000250302	lncRNA	chr4:52712394-52866821	22	NA	NA	0	0	0	0	0	0	-1.32028	NA	1.80071	NA	LINC01618	8	0.324354	0.501646	0.388051	0	0.781899	0.134368	0	0.280335	0.748844	0	1.46976	0.0425676	1	0.0833088	NA	0	0.0126003	0.999968	0	0.360791	0.862601	0	0.310501	0.713062	0	0.621149	0.738008	0	0.0727374	0.973667	0	NA
ENSG00000267279	lncRNA	chr18:61585746-61607006	27	NA	NA	0	0	0	0	0	0	-0.163869	NA	-0.106188	0.975357	AC090409.1	8	0.320799	0.659689	0.0740625	0	0.321245	0.485046	0	0.645531	2.92066e-07	1	1.04013	NA	0	0.00770982	0.988542	0	0.71522	5.1411e-06	1	0.983746	1.23542e-05	1	0.135208	0.86335	0	NA	NA	0	NA	NA	0	0.320799
ENSG00000260274	lncRNA	chr15:75368155-75369584	38	NA	NA	0	0	0	0	0	0	-0.626134	0.777713	1.13511	0.448796	AC068338.2	8	0.317681	0.761346	0.0135897	1	0.317681	0.380353	0	0.0593336	0.855506	0	0.950764	4.01785e-40	1	0.289455	0.454341	0	0.465983	0.116679	0	0.464129	0.148626	0	0.467443	0.18877	0	1.19288	0.00124142	1	0.817077	0.0474816	1	-0.231044
ENSG00000245556	lncRNA	chr5:78342365-78360507	44	NA	NA	0	0	0	0	0	0	-0.879901	0.445947	0.647702	0.750511	SCAMP1-AS1	8	0.3157	0.278677	0.367062	0	0.515936	0.0582202	0	0.331819	0.0526275	0	0.673207	4.75548e-20	1	-0.0757396	0.808554	0	0.535666	0.0181443	1	0.407895	0.117838	0	-0.0708251	0.87839	0	0.774271	3.71041e-15	1	0.69188	6.79168e-12	1	0.150989
ENSG00000280303	lncRNA	chr8:140636281-140638283	39	NA	NA	0	0	0	0	0	0	-0.401071	0.84008	-0.262417	0.916211	ERICD	8	0.312517	0.249401	0.472728	0	0.407701	0.185353	0	0.0975493	0.747084	0	0.529059	0.00324317	1	0.14135	0.751291	0	0.443545	0.327422	0	0.358164	0.431761	0	1.83163	0.000581641	1	0.427062	0.519896	0	0.140718	0.860235	0	0.114637
ENSG00000247516	lncRNA	chr5:8450701-8486930	25	NA	NA	0	0	0	0	0	0	-0.600726	0.65546	0.613938	0.664219	MIR4458HG	8	0.309377	0.759642	NA	0	0.727997	NA	0	0.0149986	0.937183	0	0.598354	0.000302681	1	-0.261304	0.398782	0	0.288099	0.0657154	0	0.13789	0.497772	0	-0.946545	NA	0	0.439561	0.000285465	1	0.162723	0.28282	0	0.18798
ENSG00000225206	lncRNA	chr1:97933474-98049863	22	ENSG00000188641	DPYD	0	0	0	0	0	0	0.537428	NA	1.12846	0.763558	MIR137HG	8	0.301628	NA	NA	0	NA	NA	0	0.940185	0.002261	1	1.04013	NA	0	0.296927	0.189513	0	1.42361	0.0286421	1	2.09462	4.09134e-05	1	NA	NA	0	0.543375	5.42318e-06	1	0.0307562	0.878038	0	0.134328
ENSG00000232160	lncRNA	chrX:132217053-132432862	41	NA	NA	0	0	0	0	0	0	0.927634	0.63732	0.0841821	0.98318	RAP2C-AS1	8	0.301219	0.293349	0.429486	0	0.301219	0.431943	0	0.71276	0.0199269	1	0.40999	0.0104156	1	1.06321	0.0022959	1	0.869479	0.0953999	0	0.780384	0.158083	0	1.171	0.00417536	1	0.73383	1.89752e-06	1	0.532619	0.00119905	1	0.319245
ENSG00000268575	lncRNA	chr1:1702736-1737688	37	NA	NA	0	0	0	0	0	0	-0.988488	NA	0.188956	0.97704	AL031282.2	8	0.282544	0.708387	0.00373708	1	0.72746	0.00227901	1	0.694047	0.0117779	1	2.05442	1.45053e-54	1	0.674107	0.0417306	1	0.702909	0.105683	0	0.595572	0.366935	0	0.756835	0.0562131	0	0.823709	0.0570032	0	0.790768	0.0750113	0	0.282544
ENSG00000250903	lncRNA	chr6:2245718-2525976	40	NA	NA	0	0	0	0	0	0	0.1612	NA	-0.597203	0.815085	GMDS-DT	8	0.271325	0.416771	0.117303	0	0.177694	0.592146	0	0.895215	9.09497e-05	1	0.416935	0.00459982	1	0.585327	0.0122466	1	0.56433	0.0746594	0	0.796871	0.0158926	1	0.157819	0.76825	0	0.682331	0.632101	0	2.51291	0.00895243	1	0.154357
ENSG00000247271	lncRNA	chr11:10858179-10908972	43	NA	NA	0	1	1	0	0	0	-0.837824	0.348867	0.613384	0.61346	ZBED5-AS1	8	0.25605	0.307148	0.167712	0	0.188395	0.441544	0	0.381936	0.000855392	1	1.04103	1.58138e-12	1	0.509733	0.00202738	1	0.236018	0.155229	0	0.610712	0.000481865	1	0.217238	0.305113	0	0.757233	0.00041279	1	0.255739	0.357469	0	0.401102
ENSG00000276791	lncRNA	chr16:2777319-2780568	36	NA	NA	0	0	0	0	0	0	-0.772857	0.727319	4.51311	0.147191	AC092117.1	8	0.255583	0.0824858	0.875601	0	-0.0372882	0.946645	0	0.0950746	0.886476	0	2.62459	1.14361e-234	1	-0.603312	0.151107	0	0.429492	0.414453	0	0.284066	0.662593	0	0.225468	0.774374	0	1.01952	0.00105867	1	0.100061	0.845643	0	1.28474
ENSG00000198496	lncRNA	chr17:43125551-43153671	44	NA	NA	0	1	1	1	0	0	-0.171011	0.961363	0.319938	0.907331	NBR2	8	0.24994	0.411177	0.119649	0	0.305696	0.291964	0	0.294201	0.274451	0	0.663782	2.78921e-11	1	0.555732	0.0209827	1	0.614843	0.0713177	0	0.38026	0.399416	0	-0.811743	4.48034e-05	-1	0.333678	0.111819	0	0.513854	0.00859201	1	-0.113303
ENSG00000228801	lncRNA	chr8:51899268-51949874	43	NA	NA	0	0	0	0	0	0	-0.271102	0.871802	0.419959	0.804744	AC064807.1	8	0.214645	0.0708959	0.892224	0	-0.0408003	0.941991	0	0.366846	0.171024	0	-0.233606	0.0520075	0	0.019253	0.958347	0	-0.219418	0.443256	0	0.165993	0.60937	0	0.209716	0.680151	0	1.23194	8.6974e-13	1	1.04595	4.70439e-09	1	0.214645
ENSG00000270959	lncRNA	chr3:188151206-188154057	37	NA	NA	0	0	0	0	0	0	-0.637932	0.642137	0.0979792	0.975299	LPP-AS2	8	0.214393	0.0223157	0.96792	0	-0.205289	0.635559	0	0.53689	0.0118799	1	0.346761	0.00624571	1	0.397356	0.109238	0	0.651251	0.00203314	1	0.520205	0.0101654	1	0.666079	0.248365	0	-0.124646	0.886933	0	-1.08545	0.111776	0	0.0576331
ENSG00000270344	lncRNA	chr12:89524594-89548005	40	NA	NA	0	0	1	0	0	0	0.890211	0.574795	0.860417	0.801416	POC1B-AS1	8	0.185513	0.114029	0.783455	0	0.0305551	0.948329	0	0.519348	0.208979	0	0.658176	3.18312e-08	1	-0.31017	0.664009	0	-0.402144	0.625193	0	0.41221	0.574341	0	0.253907	0.671832	0	0.180795	0.493123	0	0.185513	0.480485	0	-0.0332105
ENSG00000225791	lncRNA	chr6:52576787-52643058	44	NA	NA	0	0	0	0	0	0	-0.0366789	0.983164	0.118613	0.958679	TRAM2-AS1	8	0.177955	0.606472	0.000393846	1	0.252775	0.222768	0	0.187803	0.0483888	0	-0.27472	0.00583834	-1	0.21367	0.232791	0	0.340161	0.00250339	1	0.108918	0.417689	0	-0.284632	0.155243	0	0.507142	0.000627583	1	0.177955	0.345288	0	0.241461
ENSG00000170919	lncRNA	chr13:45341345-45417975	44	NA	NA	0	0	0	0	0	0	0.138164	0.942458	-0.319495	0.841176	TPT1-AS1	8	0.174006	-0.0408095	0.853061	0	0.195616	0.260952	0	0.131926	0.452892	0	-0.201299	0.243571	0	0.163221	0.403624	0	0.1494	0.541148	0	0.117202	0.580837	0	0.307025	0.08134	0	0.378548	0.00150563	1	0.542203	2.37469e-06	1	-0.139855
ENSG00000266962	lncRNA	chr17:42552436-42554748	44	NA	NA	0	0	0	0	0	0	-0.038776	0.984539	0.217845	0.904121	AC067852.2	8	0.173986	0.600004	3.91633e-09	1	0.365086	0.000758287	1	0.320452	2.3533e-06	1	-0.872988	1.98283e-41	-1	0.153907	0.236905	0	0.474471	2.41307e-10	1	0.431258	2.66208e-07	1	0.733705	9.03751e-26	1	0.0955643	0.614531	0	0.16417	0.334636	0	-0.0907805
ENSG00000234771	lncRNA	chr9:128108581-128118693	43	NA	NA	1	1	0	0	0	0	0.0356305	0.99407	1.3034	0.565393	SLC25A25-AS1	8	0.156431	0.747858	9.17733e-06	1	0.706066	3.97278e-05	1	-0.0925639	0.520173	0	0.387982	0.000496378	1	0.413065	0.510242	0	-0.00765685	0.983104	0	0.0869109	0.751398	0	0.0056272	0.994848	0	0.180952	0.415044	0	0.518793	0.00401639	1	-0.277078
ENSG00000278376	lncRNA	chr11:118791254-118793137	35	NA	NA	0	0	0	0	0	0	0.342317	0.888705	0.726939	0.705513	AP004609.3	8	0.155293	0.0268502	0.978358	0	-0.168676	0.836281	0	0.267839	0.475912	0	0.745275	3.43461e-06	1	-0.192888	0.721995	0	0.965834	0.00604709	1	-0.0856238	0.88898	0	-0.0513647	0.969116	0	0.56331	0.273866	0	0.351688	0.54656	0	-0.351604
ENSG00000246067	lncRNA	chr11:83072052-83107789	43	NA	NA	0	0	1	0	0	0	-0.0857806	0.983164	0.610498	0.742531	RAB30-DT	8	0.141182	-0.198544	0.427686	0	-0.00378936	0.992881	0	-0.0566162	0.687084	0	0.367193	1.50193e-07	1	-0.681244	0.0024392	-1	0.150402	0.211023	0	0.178976	0.144766	0	-0.212531	0.331092	0	0.409617	0.00295189	1	0.464585	0.000698985	1	0.103624
ENSG00000288398	lncRNA	chr1:16228674-16231335	44	NA	NA	0	0	0	0	0	0	-1.10951	0.25938	0.034955	0.988386	AL109627.1	8	0.140698	0.0345953	0.86145	0	0.136244	0.407982	0	0.565464	4.46152e-05	1	-0.706316	1.72127e-16	-1	0.304937	0.165008	0	0.727896	0.000206644	1	0.71926	0.00377984	1	0.294915	0.0639322	0	0.462865	0.0189872	1	0.265133	0.245212	0	0.143888
ENSG00000285410	lncRNA	chr15:50348936-50354861	44	ENSG00000104064	GABPB1	0	0	1	1	0	0	-0.372819	0.634858	0.888226	0.287505	GABPB1-IT1	8	0.128096	0.398772	0.0956016	0	0.2018	0.477902	0	0.291945	0.0439055	1	-0.251534	6.49503e-05	-1	-0.0610826	0.785611	0	0.730059	8.09148e-07	1	0.408998	0.00534278	1	0.323412	0.0871038	0	0.509506	9.5316e-05	1	0.599673	3.66735e-06	1	0.14857
ENSG00000274828	lncRNA	chr18:79677287-79679358	43	NA	NA	0	0	1	0	0	0	0.758887	0.59011	1.13863	0.326464	AC068473.5	8	0.124065	0.218411	0.370384	0	0.124065	0.663584	0	-0.041653	0.853447	0	1.26586	3.29644e-29	1	-0.262645	0.519416	0	0.14332	0.587181	0	-0.112206	0.724191	0	0.196413	0.53952	0	0.59401	0.00776681	1	0.645192	0.00379248	1	-0.363225
ENSG00000273142	lncRNA	chr7:66902857-66906297	41	NA	NA	0	0	0	0	0	0	0.22164	NA	-1.06917	0.440676	LINC02604	8	0.119528	0.473071	0.00775772	1	0.319648	0.100614	0	0.0929896	0.51147	0	-0.165566	0.244184	0	0.600521	0.151189	0	0.385626	0.21269	0	0.461169	0.143857	0	-0.266688	0.475102	0	0.640082	0.000365126	1	-0.0632556	0.828282	0	-0.0654633
ENSG00000237232	lncRNA	chr21:42009194-42055130	35	NA	NA	0	0	0	0	0	0	-0.709369	0.528605	1.07342	0.528306	ZNF295-AS1	8	0.112001	0.447561	0.585041	0	-0.853612	0.279269	0	0.0144284	0.981431	0	1.16022	1.52122e-14	1	0.112001	0.827113	0	0.211325	0.777253	0	0.64148	0.304849	0	-0.985684	0.308005	0	1.36316	0.387845	0	1.00334	0.564217	0	0.0536629
ENSG00000254635	lncRNA	chr10:28522652-28533066	44	NA	NA	0	0	0	1	0	0	-0.0299135	0.986451	-0.28352	0.865279	WAC-AS1	8	0.0846819	-0.17711	0.436455	0	-0.155636	0.520219	0	0.466505	7.49126e-06	1	0.0337955	0.605937	0	0.182107	0.254877	0	0.547731	9.54646e-05	1	0.675815	1.57453e-07	1	0.263547	0.140546	0	0.499532	4.09689e-11	1	0.320374	7.38089e-05	1	0.0892413
ENSG00000254531	lncRNA	chr4:101347780-101348883	43	NA	NA	0	0	0	0	0	0	-0.263752	0.902154	0.231759	0.907066	FLJ20021	8	0.0705773	-0.177727	0.488754	0	-0.228131	0.359162	0	0.826648	5.09801e-12	1	1.09798	1.3083e-35	1	0.185527	0.570047	0	1.92976	3.25386e-64	1	1.57121	1.57607e-44	1	0.230795	0.116244	0	0.473143	0.264123	0	-0.326304	0.518336	0	-0.247566
ENSG00000272841	lncRNA	chr6:160990318-160992342	38	NA	NA	0	0	0	0	0	0	-0.587248	0.225335	1.45742	0.110188	MAP3K4-AS1	8	-0.107853	-0.107853	0.858696	0	-0.280965	0.617713	0	-0.293728	0.485878	0	-0.926653	0.000488816	-1	-0.263731	0.433657	0	-0.109853	0.766951	0	1.08863	1.62474e-07	1	-0.359487	0.52476	0	-0.203846	0.348021	0	0.0448409	0.867723	0	0.0161135
ENSG00000273702	lncRNA	chr17:59618553-59619714	36	NA	NA	1	0	1	1	0	0	0.12879	NA	1.86894	0.377006	AC091271.1	8	-0.109602	-0.650997	0.0871331	0	-0.660619	0.0723215	0	0.246002	0.515015	0	1.5553	1.09739e-114	1	-0.553842	0.297406	0	0.0496532	0.898041	0	-0.545498	0.0371575	-1	-0.610643	0.109527	0	0.772621	0.00015511	1	0.15639	0.596023	0	0.492345
ENSG00000285899	lncRNA	chrX:43279560-43438657	12	NA	NA	0	0	0	0	0	0	NA	NA	NA	NA	AL023574.1	7	2.85869	2.89849	0.0790878	0	3.71167	0.0121725	1	1.87685	NA	0	5.61383	5.56799e-06	1	1.04508	NA	0	1.80501	0.257167	0	3.74844	0.0347611	1	2.90038	0.201976	0	5.45202	2.21753e-05	1	3.34455	0.0282312	1	NA
ENSG00000237292	lncRNA	chr1:181174484-181182208	11	NA	NA	0	0	0	0	0	0	0.538075	NA	1.33778	NA	LINC01732	7	2.10523	1.72681	NA	0	1.57079	NA	0	1.40161	NA	0	6.34852	4.45365e-43	1	2.65865	0.126678	0	2.69966	0.246937	0	1.75063	0.492517	0	-1.85768	NA	0	3.69389	0.00827481	1	3.00234	0.0474816	1	NA
ENSG00000286028	lncRNA	chr11:111510600-111513888	12	NA	NA	1	0	0	0	0	0	2.38947	NA	0.807281	NA	AP002008.4	7	2.0839	0.759649	NA	0	0	NA	0	NA	NA	0	5.40236	1.80031e-05	1	4.11215	NA	0	1.84466	NA	0	1.77922	NA	0	NA	NA	0	4.77792	0.00837069	1	4.29999	0.0238353	1	3.88309
ENSG00000231336	lncRNA	chr2:46166789-46167978	11	NA	NA	0	0	0	0	0	0	-2.45817	NA	NA	NA	AC017006.1	7	2.06416	2.30502	0.0787507	0	3.18025	0.0428825	1	0.869269	NA	0	6.74946	5.06401e-09	1	NA	NA	0	0.958222	NA	0	0.915352	NA	0	1.48665	NA	0	1.03168	NA	0	0	NA	0	NA
ENSG00000281920	lncRNA	chr2:65623272-65628424	18	NA	NA	0	0	0	0	0	0	-1.28925	NA	1.51816	0.750374	AC007389.3	7	1.98297	2.30063	0.00371239	1	2.01847	0.0176174	1	2.98217	NA	0	8.69582	1.61371e-16	1	0.0844259	NA	0	2.21725	NA	0	2.43986	NA	0	2.85044	0.00190999	1	0.184162	0.937949	0	0.0875267	0.970698	0	0.808462
ENSG00000236427	lncRNA	chr1:152205858-152207057	11	NA	NA	0	0	0	0	0	0	NA	NA	NA	NA	AL589986.2	7	1.97702	1.33672	NA	0	0	NA	0	2.0502	3.34619e-08	1	4.46995	0.00233577	1	4.41004	NA	0	2.71213	1.11913e-11	1	3.32002	2.1511e-12	1	3.4581	NA	0	NA	NA	0	NA	NA	0	NA
ENSG00000259362	lncRNA	chr15:77525540-77534110	17	NA	NA	1	1	0	0	0	0	-1.44205	NA	1.80071	NA	AC046168.1	7	1.96734	1.83682	0.229096	0	1.14462	0.479994	0	1.23091	NA	0	3.56356	8.20787e-12	1	0.083309	NA	0	2.00034	0.263646	0	2.9966	0.161204	0	2.32225	0.259847	0	2.31606	0.00486314	1	1.97862	0.0235849	1	0.827045
ENSG00000268355	lncRNA	chr19:41531206-41532174	9	NA	NA	0	0	0	0	0	0	1.91251	NA	1.13894	NA	AC243960.3	7	1.95968	0.759674	NA	0	0.150924	NA	0	1.94081	0.026305	1	8.22314	1.9515e-14	1	NA	NA	0	2.44596	NA	0	3.14882	NA	0	NA	NA	0	2.98575	NA	0	0.978847	NA	0	NA
ENSG00000286034	lncRNA	chr8:128323131-128388636	9	NA	NA	0	0	0	0	0	0	-0.192366	NA	1.33557	NA	AC100822.1	7	1.90747	0.759643	NA	0	0.727996	NA	0	0.516694	0.641618	0	4.47357	0.00232191	1	2.1404	4.7827e-08	1	0.958222	NA	0	3.60919	NA	0	NA	NA	0	1.77385	NA	0	0.984511	NA	0	-1.09651
ENSG00000224666	lncRNA	chr6:36386831-36393462	9	NA	NA	1	0	0	0	0	0	-0.00265439	NA	5.30747	NA	ETV7-AS1	7	1.8538	1.33674	NA	0	1.8538	NA	0	1.66666	NA	0	7.48701	3.45602e-12	1	NA	NA	0	3.648	NA	0	1.77922	NA	0	0.977008	NA	0	0.547205	NA	0	1.44358	NA	0	-1.96816
ENSG00000253286	lncRNA	chr8:123614219-123667248	12	NA	NA	1	0	0	0	0	0	-0.744551	NA	2.90094	NA	AC135166.1	7	1.66136	1.33671	NA	0	1.30507	NA	0	1.63521	0.00518297	1	5.65138	9.41388e-06	1	0.419153	0.66446	0	2.83487	0.000935542	1	4.62109	0.0129725	1	NA	NA	0	2.1827	0.312675	0	4.50231	0.00666675	1	-0.134725
ENSG00000274238	lncRNA	chr4:89743792-89744305	13	NA	NA	0	0	0	0	0	0	NA	NA	NA	NA	AC097478.1	7	1.598	0.958993	0.316275	0	4.28976	0.000266642	1	0.87173	NA	0	5.71916	3.41825e-06	1	1.04508	NA	0	2.70593	0.147336	0	1.36166	NA	0	2.75321	0.00255261	1	2.97644	NA	0	0	NA	0	NA
ENSG00000224017	lncRNA	chr7:41089539-41133507	11	NA	NA	0	0	0	0	0	0	-2.49499	NA	1.47362	NA	LINC01449	7	1.57311	3.29169	0.00372294	1	4.12353	0.000520695	1	2.92866	NA	0	7.09269	6.52331e-11	1	4.75577	0.0104862	1	2.22137	NA	0	2.11954	0.312525	0	0.977008	NA	0	-0.693395	0.803249	0	-1.40102	NA	0	2.58797
ENSG00000182366	lncRNA	chr8:375931-384079	17	NA	NA	1	0	0	0	0	0	1.12248	NA	2.79235	NA	FAM87A	7	1.55849	2.39127	NA	0	1.30507	NA	0	2.43039	NA	0	4.75304	0.000598215	1	NA	NA	0	3.85891	0.0814899	0	NA	NA	0	0.442052	0.88922	0	1.49342	0.0789524	0	0.815157	0.434229	0	0.926421
ENSG00000248599	lncRNA	chr8:101034868-101076407	20	NA	NA	1	0	0	0	0	0	-4.21178	NA	4.24299	NA	FLJ42969	7	1.55706	1.50308	0.303259	0	3.59989	0.0101801	1	-0.270408	0.831187	0	4.28895	1.65924e-06	1	0.159468	0.928957	0	-0.702381	0.664126	0	1.40926	NA	0	2.88763	NA	0	0.397953	0.611811	0	0.358664	0.655881	0	0.827045
ENSG00000287512	lncRNA	chr4:98961083-98964790	14	NA	NA	1	0	0	0	0	0	1.43182	NA	2.17712	NA	AC019131.3	7	1.52228	-0.363826	NA	0	2.86749	NA	0	2.84365	NA	0	5.51511	1.04473e-05	1	-0.802358	NA	0	4.04981	0.00311347	1	4.0039	0.00334473	1	-0.560269	NA	0	1.5462	0.47767	0	1.23671	0.596726	0	-2.25139
ENSG00000257953	lncRNA	chr12:57837092-57842745	16	NA	NA	0	0	0	0	0	0	-0.320352	0.942835	4.95365	3.35359e-06	AC083805.2	7	1.43647	2.09829	NA	0	1.83052	NA	0	-0.18487	0.883329	0	2.76383	0.257775	0	1.78234	0.281684	0	0.222238	0.855383	0	1.08689	0.497772	0	0.977008	NA	0	0.4799	0.379078	0	0.566752	0.282116	0	-1.53103
ENSG00000231636	lncRNA	chr2:27049683-27050264	10	NA	NA	1	0	0	0	0	0	1.12836	NA	-0.0502815	NA	AGBL5-AS1	7	1.43235	1.33671	NA	0	0.727997	NA	0	0.972056	NA	0	3.33915	4.92688e-07	1	2.75993	NA	0	0.588442	0.803142	0	2.63886	0.155118	0	0.0152393	NA	0	NA	NA	0	NA	NA	0	1.72483
ENSG00000288096	lncRNA	chr8:143888500-143901588	13	NA	NA	1	0	0	0	0	0	-0.910442	NA	NA	NA	AC109322.2	7	1.40477	1.33836	NA	0	1.6937	NA	0	2.47794	NA	0	4.06177	0.00123847	1	4.26381	NA	0	4.32421	0.000899767	1	5.69868	0.000168884	1	2.44755	NA	0	4.48147	0.0140243	1	2.63003	NA	0	NA
ENSG00000232679	lncRNA	chr1:222010825-222064773	11	NA	NA	0	0	0	0	0	1	0.0109784	0.99785	0.692563	0.733117	LINC01705	7	1.35373	-0.39447	NA	0	0	NA	0	-0.617565	NA	0	4.10094	0.0107523	1	2.52875	NA	0	-0.00354633	NA	0	2.36873	NA	0	NA	NA	0	2.00757	0.0244392	1	1.35373	0.184599	0	-0.088083
ENSG00000227053	lncRNA	chr7:101014320-101017608	20	NA	NA	1	1	0	0	0	0	-0.802427	NA	-0.258997	0.966841	MUC12-AS1	7	1.27025	1.33675	NA	0	2.13382	NA	0	0.807029	0.000127696	1	4.0424	9.80669e-05	1	-1.71816	NA	0	0.783283	1.36606e-06	1	1.28816	6.59188e-10	1	2.44755	NA	0	0.910879	0.73788	0	1.42142	NA	0	0.040486
ENSG00000260868	lncRNA	chr2:174025280-174027163	10	NA	NA	0	0	0	0	0	0	0.411022	0.848304	4.7198	0.101724	LINC01960	7	1.27014	1.33673	NA	0	-1.00323	NA	0	-0.573404	NA	0	7.73787	1.83622e-12	1	NA	NA	0	NA	NA	0	NA	NA	0	-0.946545	NA	0	-0.923909	NA	0	-0.979336	NA	0	-0.450784
ENSG00000271984	lncRNA	chr20:45892694-45893419	10	NA	NA	0	1	0	0	0	0	-2.98647	NA	1.19512	NA	AL008726.1	7	1.25248	0	NA	0	0.150924	NA	0	2.72705	NA	0	3.51513	4.20771e-07	1	3.78308	0.0333738	1	NA	NA	0	0.959966	0.694737	0	0.0300513	NA	0	1.9335	0.0330963	1	1.48082	0.14004	0	NA
ENSG00000286591	lncRNA	chr12:41951493-42024329	16	NA	NA	0	0	1	1	0	0	-1.16752	NA	-0.0466434	NA	AC006197.2	7	1.24095	2.1794	0.0218483	1	2.51999	0.00636005	1	1.03487	0.1772	0	2.86548	1.58834e-05	1	1.04508	NA	0	0.575288	0.71658	0	0.00718962	0.994112	0	2.08306	0.0953856	0	2.42996	NA	0	0.444287	NA	0	-0.300228
ENSG00000235481	lncRNA	chr9:33775183-33818795	19	NA	NA	0	0	0	0	0	0	-3.40583	NA	-0.425261	NA	UBE2R2-AS1	7	1.22364	1.2646	NA	0	0.728001	NA	0	0.931964	NA	0	1.84188	0.00140645	1	3.68139	0.0425628	1	1.86323	NA	0	-1.0082	NA	0	-0.946545	NA	0	1.22364	0.109735	0	0.324381	0.762743	0	0.611807
ENSG00000224409	lncRNA	chr1:32717734-32725237	16	NA	NA	1	0	0	0	0	1	2.81204	NA	NA	NA	AC114489.1	7	1.16817	0.458674	0.677544	0	0.97469	0.322309	0	1.58388	NA	0	2.81018	9.26088e-06	1	0.494465	NA	0	2.07463	0.0871446	0	1.95239	0.244717	0	2.32417	0.0302429	1	0.112566	0.945951	0	-3.37424	0.051997	0	NA
ENSG00000225889	lncRNA	chr2:64143239-64252859	19	NA	NA	0	0	0	0	0	0	-2.50554	NA	4.31171	NA	AC012368.1	7	1.11606	1.48174	0.214015	0	-0.0426336	0.98263	0	-0.308113	0.788829	0	6.93098	4.2531e-09	1	1.91482	NA	0	-0.808985	0.466923	0	-0.980069	0.152189	0	2.44863	NA	0	-0.214915	0.70978	0	0.987833	0.0152715	1	-0.134725
ENSG00000279110	lncRNA	chr22:25052122-25065241	12	NA	NA	0	0	0	0	0	0	-0.910437	NA	NA	NA	AL022323.3	7	1.10659	1.73908	NA	0	3.0336	NA	0	1.44661	NA	0	8.17691	2.60377e-14	1	1.04508	NA	0	4.44115	0.0223014	1	2.51045	0.191106	0	0.0152394	NA	0	5.63602	3.99807e-07	1	2.93769	0.0326991	1	-0.134726
ENSG00000273174	lncRNA	chr3:129123439-129124003	22	NA	NA	0	0	0	0	0	0	-0.418747	0.782007	0.72824	0.812515	AC108673.2	7	1.07614	-0.283048	0.818617	0	-0.087214	0.951876	0	0.64914	NA	0	1.07614	0.105542	0	0.576495	0.632526	0	4.43495	0.0231039	1	2.51943	0.0510405	0	3.43214	NA	0	0	NA	0	0.92136	NA	0	0.182912
ENSG00000231249	lncRNA	chr3:4490891-4493163	28	NA	NA	0	0	0	0	0	0	-1.17814	NA	1.41615	NA	ITPR1-DT	7	1.07136	1.07136	0.205694	0	0.792607	0.475771	0	0.540392	0.256972	0	1.78003	1.6527e-14	1	-0.255036	NA	0	1.12922	0.170486	0	1.50283	0.114946	0	0.438054	0.833379	0	0.387348	0.39377	0	0.770138	0.045761	1	1.82245
ENSG00000281376	lncRNA	chr20:31721507-31723409	19	NA	NA	0	0	0	0	0	0	-0.228304	0.946631	1.03065	0.845763	ABALON	7	1.06606	1.61822	0.0250017	1	0.476674	0.603861	0	1.87421	0.0748644	0	2.80962	2.17222e-20	1	2.16784	0.081651	0	1.78297	0.0265119	1	1.20267	0.000834209	1	2.1553	4.38399e-06	1	0.905997	NA	0	0.617641	NA	0	-1.09651
ENSG00000237423	lncRNA	chr20:47976739-47990127	20	NA	NA	0	0	0	0	0	0	NA	NA	NA	NA	LINC01522	7	0.977856	0.822685	0.182927	0	0.429348	0.512684	0	3.40531	NA	0	0.238008	0.0500095	0	NA	NA	0	1.57797	0.401606	0	0.68947	0.784894	0	1.94028	0.0044438	1	0.977856	1.46681e-07	1	1.86758	4.70344e-28	1	NA
ENSG00000259448	lncRNA	chr15:31215622-31224445	25	NA	NA	0	0	0	0	0	0	-1.52846	NA	0.523962	0.943766	LINC02352	7	0.967545	0.970237	0.000173359	1	0.645349	0.028242	1	1.84645	0.0367381	1	0.622035	0.608674	0	1.04508	NA	0	1.80265	0.0399505	1	1.63602	0.057708	0	1.51136	0.00417385	1	0.429415	0.346161	0	0.395359	0.399833	0	-2.3335
ENSG00000229373	lncRNA	chr13:113888306-113923512	20	NA	NA	1	0	0	0	0	0	1.94058	NA	1.06301	NA	LINC00452	7	0.942877	-0.177557	0.87476	0	0.166013	0.895655	0	0.150771	0.0126955	0	3.0665	0.179719	0	0.315241	0.100459	0	0.42552	1.11478e-06	1	0.379262	5.218e-06	1	-0.0059003	NA	0	NA	NA	0	NA	NA	0	0.491809
ENSG00000258733	lncRNA	chr14:85911438-86161500	17	NA	NA	0	0	0	0	0	0	-2.98212	NA	NA	NA	LINC02328	7	0.928165	NA	NA	0	NA	NA	0	0.924383	3.29296e-05	1	4.43178	0.000847591	1	0.931947	0.456368	0	0.783004	0.0399544	1	1.23695	5.0619e-06	1	NA	NA	0	0.363675	0.870888	0	0.0563805	0.981914	0	-1.09651
ENSG00000224939	lncRNA	chr1:234629311-234634780	13	NA	NA	0	1	0	0	0	0	-0.61499	NA	2.51953	NA	LINC00184	7	0.913952	0	NA	0	-0.426149	NA	0	2.93931	NA	0	6.5684	5.54696e-18	1	-0.201543	NA	0	0.784074	0.728414	0	0.913952	0.664645	0	NA	NA	0	3.33294	NA	0	0	NA	0	-2.38902
ENSG00000272582	lncRNA	chr22:37950965-37951778	28	NA	NA	0	0	0	0	0	1	1.34686	NA	0.116853	0.981182	AL031587.3	7	0.911971	3.20499	1.13516e-07	1	2.67684	8.87437e-06	1	-0.0771433	0.946285	0	3.96378	8.46491e-07	1	4.43731	0.00761762	1	1.23138	0.579382	0	0.695657	0.789487	0	0.554795	0.658865	0	0.0508289	0.970717	0	0.388203	0.745896	0	0.112105
ENSG00000259705	lncRNA	chr15:48645951-48652016	21	NA	NA	0	0	0	0	0	0	-0.611008	0.804383	0.340098	0.962332	AC084757.3	7	0.882607	NA	NA	0	NA	NA	0	0.558672	0.501668	0	1.61719	0.453895	0	-0.0494549	0.92104	0	2.52709	0.000156181	1	0.778015	0.269996	0	NA	NA	0	0.282814	0.881714	0	0.0418031	0.983846	0	0.974079
ENSG00000259230	lncRNA	chr14:102545254-102555826	26	NA	NA	0	0	0	0	0	0	-4.72776	NA	-1.89979	NA	LINC02323	7	0.869714	0.600129	0.062875	0	0.444214	0.210734	0	0.75484	0.00735245	1	1.60395	0.555441	0	-0.0102754	0.988187	0	2.37203	7.08061e-17	1	2.6919	1.81049e-16	1	1.35129	5.13167e-09	1	1.03127	NA	0	2.04492	NA	0	1.07004
ENSG00000287170	lncRNA	chr19:55116420-55123169	22	NA	NA	0	0	0	0	0	0	-0.0536595	NA	-0.178552	NA	AC010327.8	7	0.85532	2.45907	0.0434691	1	-1.00861	0.428655	0	0.978476	NA	0	1.47151	0.00018273	1	2.25498	NA	0	2.45842	0.184713	0	-0.944409	NA	0	-1.47784	NA	0	1.66729	0.0512169	0	1.83148	0.0298712	1	-1.19977
ENSG00000230937	lncRNA	chr1:209428817-209432838	11	NA	NA	1	1	0	0	0	0	NA	NA	NA	NA	MIR205HG	7	0.83932	0.182603	NA	0	1.14039	NA	0	NA	NA	0	5.32941	6.3754e-29	1	1.04508	NA	0	-2.89485	0.196701	0	-3.70703	NA	0	-0.946545	NA	0	NA	NA	0	NA	NA	0	1.72483
ENSG00000277895	lncRNA	chr12:64451591-64452901	24	NA	NA	1	0	1	0	0	0	0.633208	0.848032	5.67785	0.0826011	AC135279.3	7	0.835222	-0.290594	0.87729	0	0.835805	0.614936	0	0.0468837	0.964803	0	2.05608	1.22651e-12	1	-0.0475332	0.979498	0	1.05776	0.297514	0	1.64253	0.163591	0	1.43709	0.475837	0	1.02249	0.659427	0	0.953742	NA	0	1.22654
ENSG00000261068	lncRNA	chr6:42092233-42094259	22	NA	NA	0	0	0	0	0	1	0.96244	NA	-0.678651	0.893806	AL512274.1	7	0.832925	1.27368	0.00787538	1	0.934146	0.0689031	0	0.142016	NA	0	1.52149	1.34332e-06	1	0.20009	0.819492	0	0.958222	NA	0	-0.0675383	NA	0	1.74082	0.00427061	1	0	NA	0	0.92136	NA	0	-0.455507
ENSG00000235934	lncRNA	chr2:170814686-170818037	16	NA	NA	0	0	0	0	0	0	0.81651	NA	2.66614	0.0665415	AC007405.2	7	0.832722	0.459887	0.601905	0	0.698956	0.444838	0	-0.115787	NA	0	0.718261	0.185438	0	-2.14943	NA	0	NA	NA	0	-0.0464168	NA	0	1.33887	0.260323	0	0	NA	0	2.17029	NA	0	-0.134725
ENSG00000288007	lncRNA	chr1:212559363-212561399	16	NA	NA	0	0	1	0	0	0	0.191535	NA	1.5552	NA	AC092803.4	7	0.830199	-0.352349	NA	0	-0.426152	NA	0	0.834686	0.00106743	1	2.56548	3.0181e-08	1	1.04508	NA	0	0.909612	0.0262217	1	0.891858	0.0587016	0	0.977008	NA	0	-0.220672	NA	0	-0.286433	NA	0	-1.03966
ENSG00000255197	lncRNA	chr11:47381509-47409369	25	NA	NA	0	0	0	0	0	0	0.522121	0.544002	2.35512	0.0147826	AC090559.1	7	0.810605	0.410656	0.8342	0	0.352965	0.862922	0	0.421032	0.459256	0	2.67365	0.00510486	1	0.520002	0.558941	0	1.17354	0.536079	0	0.924156	NA	0	1.89758	NA	0	0.578349	0.830904	0	1.55192	0.467457	0	-0.126956
ENSG00000288062	lncRNA	chr9:92805431-92809171	25	NA	NA	0	0	0	0	0	0	0.311637	NA	3.58439	NA	AL136981.3	7	0.774042	0.343117	0.0678014	0	0.507313	0.00395654	1	0.786206	NA	0	3.27914	5.45005e-09	1	NA	NA	0	0.977719	NA	0	-1.0082	NA	0	0.923081	5.4633e-09	1	3.69265	0.125425	0	0.488019	NA	0	0.761878
ENSG00000227039	lncRNA	chr21:44921051-44929678	21	NA	NA	0	0	0	0	0	0	0	NA	NA	NA	ITGB2-AS1	7	0.7418	-0.772141	0.505493	0	-0.379682	0.757503	0	0.7418	0.00472603	1	0.914644	0.000889172	1	-0.420029	0.680993	0	1.74465	0.000372342	1	1.60894	0.0302376	1	-2.39559	NA	0	NA	NA	0	NA	NA	0	NA
ENSG00000237807	lncRNA	chr8:53493523-53524336	32	NA	NA	0	0	0	0	0	1	0.532095	NA	1.17884	0.571937	AC022034.1	7	0.733907	-0.332022	0.872469	0	0.969535	0.60536	0	0.225557	0.18586	0	1.60605	2.28735e-28	1	0.733907	0.00011925	1	0.545055	0.0581723	0	0.987719	2.4604e-05	1	2.89548	NA	0	0.625472	0.499932	0	0.453335	0.651287	0	0.114962
ENSG00000224116	lncRNA	chr7:41693884-41779388	15	NA	NA	0	0	0	0	0	1	0.59624	NA	0.310903	0.951453	INHBA-AS1	7	0.726989	-0.971544	NA	0	-0.426152	NA	0	-0.750125	NA	0	3.19006	6.25255e-13	1	0.611395	0.182906	0	-0.285123	0.870684	0	0.357111	0.859749	0	NA	NA	0	NA	NA	0	NA	NA	0	2.76651
ENSG00000258938	lncRNA	chr14:35819224-35826765	31	NA	NA	1	0	1	0	0	0	-0.720809	NA	0.158423	0.981158	AL162311.3	7	0.707773	2.16868	5.91622e-07	1	1.07101	0.0113239	1	1.12006	0.0313631	1	1.89618	4.72759e-30	1	0.707773	0.321593	0	0.944423	0.14193	0	-0.168072	0.810773	0	1.49594	0.00894135	1	1.21533	0.0694499	0	0.962498	0.184228	0	1.43884
ENSG00000272620	lncRNA	chr4:7754077-7778928	27	NA	NA	0	0	0	0	0	0	-1.13491	0.587054	-0.759209	0.905041	AFAP1-AS1	7	0.694416	1.19086	0.555241	0	0.545737	0.758018	0	0.649432	0.134234	0	2.4702	4.63844e-08	1	2.19008	0.0286543	1	0.535269	0.211557	0	0.77205	0.0812575	0	2.66897	0.00352838	1	0.320563	0.795158	0	-1.11983	0.35408	0	0.827045
ENSG00000273472	lncRNA	chr4:140756528-140757921	29	NA	NA	0	0	0	0	0	0	-0.136588	NA	0.566274	0.868227	AC096733.2	7	0.674304	-0.558449	0.764936	0	0.14218	0.956221	0	0.734091	0.299843	0	1.1692	2.28039e-20	1	0.921122	0.29759	0	1.31438	0.111801	0	1.01481	0.15635	0	0.742264	0.599049	0	0.296325	0.680235	0	0.674304	0.255295	0	-0.551738
ENSG00000157306	lncRNA	chr14:23511760-23560778	34	NA	NA	0	0	0	0	0	0	2.05368	NA	-0.546402	0.893947	ZFHX2-AS1	7	0.673471	1.01842	0.000110443	1	0.828467	0.00230619	1	0.482358	0.287237	0	2.30987	1.22581e-21	1	1.81993	0.146394	0	-0.0844405	0.949524	0	0.170248	0.920759	0	-1.39829	0.50021	0	0.731904	0.0147179	1	0.0951888	0.83844	0	-0.222394
ENSG00000228340	lncRNA	chr20:60087826-60653784	25	NA	NA	0	0	0	0	0	0	2.95269	NA	-0.945843	0.858136	MIR646HG	7	0.66462	0	NA	0	0.727996	NA	0	0.0939926	0.940234	0	2.23699	2.61419e-45	1	1.94994	NA	0	-1.99662	0.239255	0	-1.40293	0.185099	0	0.977008	NA	0	-0.375706	0.695607	0	0.350898	0.699635	0	3.07513
ENSG00000235831	lncRNA	chr3:4896809-4980414	28	NA	NA	0	0	0	0	0	0	0.0398284	0.992801	3.569	0.0315364	BHLHE40-AS1	7	0.657781	1.06811	0.183768	0	1.2033	0.128184	0	-0.104348	0.884858	0	3.57096	1.28357e-51	1	0.664958	0.145287	0	0.0273982	0.979362	0	0.379734	0.49913	0	1.13101	0.243663	0	NA	NA	0	NA	NA	0	0.745386
ENSG00000286940	lncRNA	chr6:31479973-31494935	28	NA	NA	0	0	0	0	0	0	-0.277512	0.940155	1.59492	0.329151	MICB-DT	7	0.636182	0.586599	0.289188	0	1.12743	0.0221812	1	0.826817	NA	0	1.0615	0.280211	0	-0.285157	0.540578	0	-0.965331	NA	0	-0.957029	NA	0	0.0815737	0.926371	0	2.72481	NA	0	0.980335	NA	0	-0.139141
ENSG00000255666	lncRNA	chr11:94638045-94652884	23	NA	NA	0	0	0	0	0	0	4.37914	NA	NA	NA	LINC02700	7	0.633372	0.633372	1.92829e-09	1	0.434948	7.93632e-05	1	0.774009	1.73344e-07	1	1.02746	NA	0	NA	NA	0	0.576804	0.719304	0	3.05335	0.0670727	0	0.752215	0.000706449	1	2.00819	0.00991263	1	2.26627	0.00299768	1	0.827045
ENSG00000288538	lncRNA	chr11:78223815-78225909	36	NA	NA	0	0	0	0	0	0	1.29845	NA	-0.731117	0.894001	AP002985.1	7	0.633264	0.969788	0.000408522	1	0.814978	0.00487666	1	0.587471	0.0561209	0	-0.62744	0.0221926	-1	-0.0323067	0.97414	0	0.842791	0.159015	0	0.78239	0.253744	0	0.480959	0.760539	0	0.513074	0.0606866	0	0.644151	0.0139397	1	-0.158131
ENSG00000250986	lncRNA	chr4:3758748-3763390	28	NA	NA	0	0	0	0	0	0	-1.51935	NA	1.04862	0.799222	LINC02600	7	0.63221	0.885007	0.0744792	0	0.623649	0.246516	0	0.53846	0.262203	0	0.814301	4.18553e-21	1	-1.40417	NA	0	0.630685	0.380896	0	0.0659679	0.942365	0	0.379663	0.702066	0	0.267534	0.180049	0	-0.196843	0.380322	0	0.104459
ENSG00000249406	lncRNA	chr17:50199876-50215922	19	NA	NA	1	0	0	0	0	0	0.0128486	0.995758	0.695219	0.617365	AC015909.1	7	0.619272	1.71368	NA	0	1.2711	NA	0	0.385867	0.39448	0	0.891489	0.705278	0	1.30989	0.00265518	1	0.898087	0.0600419	0	0.396507	0.284115	0	0.93805	NA	0	1.00645	0.00765775	1	-0.655494	0.161959	0	0.410523
ENSG00000224066	lncRNA	chr1:32204769-32206814	26	NA	NA	0	0	1	1	0	0	-1.87859	NA	-1.16474	NA	AL049795.1	7	0.61674	-0.0287752	0.959556	0	-0.204499	0.654543	0	1.2195	0.00352244	1	1.46777	0.000415937	1	1.62844	0.0340341	1	0.940359	0.328319	0	0.925137	0.209559	0	-0.164007	0.934389	0	0.841942	0.0330777	1	0.835678	0.0372448	1	-0.240519
ENSG00000224505	lncRNA	chr17:45150400-45161510	25	NA	NA	0	0	0	0	0	0	-3.45933	NA	1.96479	NA	AC138150.1	7	0.597104	0.746362	0.427956	0	0.422703	0.721313	0	1.60414	0.169751	0	3.19094	4.04684e-81	1	0.840021	0.508597	0	0.776036	0.621763	0	-0.0273378	0.983088	0	0.430561	0.882961	0	1.26593	3.10823e-08	1	0.948153	0.000106362	1	-0.23702
ENSG00000285108	lncRNA	chr8:129685401-129723023	30	NA	NA	0	0	0	0	0	0	-1.55133	NA	-3.03354	NA	AC103718.1	7	0.589143	0.840448	0.0549918	0	1.11608	0.00884371	1	0.540575	0.0361643	1	6.24915	8.50099e-08	1	1.29034	0.0404779	1	-0.499752	0.645312	0	2.05074	0.11113	0	0.744071	0.00189764	1	0.982427	NA	0	0	NA	0	1.14936
ENSG00000235770	lncRNA	chr2:215611563-215848954	19	NA	NA	1	0	0	0	0	1	3.92934	NA	-0.518691	0.895288	LINC00607	7	0.583804	-0.175776	0.918168	0	-0.434712	0.797193	0	0.189723	NA	0	3.61839	2.31826e-25	1	2.09605	0.000910461	1	0.958222	NA	0	0.882693	NA	0	0.883046	NA	0	1.06589	0.667529	0	0.391808	0.891808	0	-0.190712
ENSG00000285867	lncRNA	chr1:153586813-153606283	34	NA	NA	0	0	0	0	0	0	-0.180292	NA	-0.768693	0.718753	BX470102.2	7	0.572285	0.453875	0.337757	0	0.429975	0.383443	0	0.946663	4.55951e-07	1	0.553153	0.107006	0	0.639492	0.00347258	1	1.22917	5.48171e-05	1	1.87188	1.86318e-11	1	0.598026	0.134978	0	1.03167	NA	0	0.98722	NA	0	0.269669
ENSG00000259349	lncRNA	chr17:60526293-60550798	30	NA	NA	0	0	1	0	0	0	0.59185	NA	1.80381	NA	AC011921.1	7	0.568412	0.886847	0.0689784	0	1.03579	0.0339984	1	0.568412	0.203969	0	1.50969	6.22646e-114	1	0.523619	0.725076	0	0.380593	0.615997	0	-0.614246	0.49081	0	0.223151	0.811256	0	0.0762048	0.909381	0	-0.0576834	0.931447	0	0.903645
ENSG00000287261	lncRNA	chr10:98446346-98453805	32	NA	NA	0	0	0	0	0	0	-0.203724	0.953937	1.25246	0.574633	AL139243.1	7	0.53396	0.633765	0.168908	0	0.85126	0.0526166	0	0.198675	0.571708	0	1.89926	0.120762	0	0.185358	0.844157	0	0.931748	0.0467634	1	1.02655	0.0313238	1	1.0086	0.0466422	1	NA	NA	0	NA	NA	0	-0.0822197
ENSG00000236283	lncRNA	chr2:164840661-165208261	20	NA	NA	1	0	0	0	0	0	-0.397217	NA	1.20046	0.637519	AC019197.1	7	0.532458	0.538285	NA	0	0.157833	NA	0	-0.0923653	0.958313	0	1.55758	1.43179e-16	1	2.98107	0.0948358	0	-0.00354637	NA	0	0.779858	NA	0	0.0152396	NA	0	0.0206522	NA	0	-0.979341	NA	0	-1.13021
ENSG00000277369	lncRNA	chr16:11797468-11798275	29	NA	NA	0	0	1	0	0	0	0.85421	0.710064	2.36327	0.0214932	AC010654.1	7	0.51149	0.185449	0.850461	0	-0.789169	0.379805	0	0.475654	0.474961	0	1.16194	5.11063e-07	1	-0.552196	0.487292	0	-0.200113	0.80861	0	1.0054	0.103973	0	-1.17819	0.401082	0	1.02249	0.216855	0	-0.0442602	0.972365	0	1.10961
ENSG00000224950	lncRNA	chr1:116493016-116499212	31	NA	NA	0	0	0	0	0	0	-0.0963011	NA	-0.855424	0.854532	AL390066.1	7	0.505945	0.0927608	0.878167	0	0.441695	0.362561	0	0.267942	0.433994	0	2.37445	4.0525e-39	1	1.11822	0.160431	0	0.339173	0.619605	0	0.730514	0.292724	0	-0.157712	0.912753	0	0.505945	0.528687	0	1.01847	0.125938	0	-0.540816
ENSG00000286129	lncRNA	chr22:22298124-22329122	40	NA	NA	0	0	0	0	0	0	-0.535185	NA	-0.125663	NA	AC245060.7	7	0.501557	0.835509	9.18422e-07	1	0.868712	2.78673e-07	1	0.283822	0.168058	0	0.809035	0.000619119	1	0.53587	0.725124	0	0.729997	0.0670254	0	0.439335	0.28183	0	0.510282	0.538407	0	0.41437	0.0956996	0	0.570998	0.0149694	1	-0.554792
ENSG00000231160	lncRNA	chr4:38602438-38664914	29	NA	NA	0	1	0	0	0	1	0.262699	NA	-0.554777	NA	KLF3-AS1	7	0.472276	-0.21419	0.793357	0	-0.0153851	0.988264	0	-0.562885	0.64174	0	2.42148	8.99658e-46	1	0.0789657	0.961856	0	0.178981	0.853577	0	-0.903096	0.301913	0	1.80087	0.0301737	1	1.11906	0.0506815	0	1.51581	0.00450328	1	0.413689
ENSG00000244968	lncRNA	chr5:38556765-38671216	32	NA	NA	0	0	0	0	0	0	-0.326731	NA	0.265532	0.967757	LIFR-AS1	7	0.455506	0.211516	0.877256	0	0.137492	0.921947	0	0.455506	0.071786	0	0.654584	0.0017563	1	0.713013	0.557172	0	0.954028	0.000452706	1	0.661345	0.0307258	1	-1.79009	0.133935	0	0.824832	2.57348e-10	1	0.474044	0.000987294	1	0.381395
ENSG00000264672	lncRNA	chr17:58519837-58557799	31	NA	NA	0	0	0	0	0	0	-1.43268	NA	5.33148	0.0262699	SEPTIN4-AS1	7	0.442553	0.850036	0.121375	0	0.35799	0.565262	0	1.05948	0.00268375	1	-1.9186	4.01124e-13	-1	3.90845	3.99349e-07	1	3.57347	4.33505e-08	1	1.06278	0.0872099	0	-0.721386	0.394558	0	3.27653	0.0263273	1	1.95956	0.277815	0	0.221266
ENSG00000224616	lncRNA	chr1:100251528-100266179	40	NA	NA	0	0	0	1	0	0	-1.57259	NA	-0.557683	0.846223	RTCA-AS1	7	0.436793	0.560846	0.0896493	0	0.474048	0.158679	0	0.275435	0.501569	0	1.82641	9.11706e-17	1	0.414412	0.399761	0	0.915796	0.110652	0	0.436793	0.454375	0	-0.344149	0.668225	0	0.534726	1.3385e-08	1	0.9011	2.87575e-23	1	0.322527
ENSG00000260588	lncRNA	chr8:41828165-41829934	25	ENSG00000029534	ANK1	0	0	0	0	0	0	-0.44038	0.902154	3.32042	0.132495	AC027702.1	7	0.427524	1.76394	NA	0	-0.258763	NA	0	0.0214726	0.981678	0	1.59709	9.80739e-08	1	-2.62109	0.151262	0	-0.431008	0.593931	0	0.289815	0.755645	0	-2.41137	NA	0	0.356804	0.699315	0	0.427524	0.632322	0	1.48264
ENSG00000229970	lncRNA	chr7:8262264-8344516	26	NA	NA	0	0	0	0	0	0	NA	NA	NA	NA	AC007128.1	7	0.425456	0.519882	0.00722123	1	0.425456	0.0297522	1	0.558845	0.02489	1	0.828882	0.124038	0	NA	NA	0	0.899899	0.0292541	1	0.390152	0.299195	0	0.187421	0.666717	0	1.88005	5.17552e-06	1	1.0372	0.0299352	1	NA
ENSG00000267270	lncRNA	chr18:80147924-80179839	38	NA	NA	0	0	0	0	0	0	-1.19625	0.526808	0.610005	0.909342	PARD6G-AS1	7	0.416128	0.921415	0.160073	0	0.654631	0.354155	0	0.684933	0.240904	0	2.21459	6.67824e-07	1	0.272293	0.720119	0	0.787809	0.645931	0	0.517002	0.679909	0	0.364866	0.809127	0	0.295526	0.519457	0	0.219897	0.654331	0	0.0656694
ENSG00000286791	lncRNA	chr12:127146535-127151330	26	NA	NA	0	0	0	0	0	0	-1.11314	NA	1.5306	NA	AC079949.5	7	0.406746	0.753867	3.60747e-05	1	0.607081	0.00115865	1	0.26264	0.533075	0	NA	NA	0	-0.135864	0.947668	0	0.400477	0.313635	0	0.861935	0.0140789	1	0.772054	0.000366745	1	0.833768	0.1037	0	1.1418	0.0172791	1	-1.15788
ENSG00000285906	lncRNA	chr3:11193439-11225877	36	NA	NA	0	0	0	0	0	0	-2.82259	NA	0.560704	0.93538	AC083855.2	7	0.405355	0.295153	0.183186	0	0.567763	0.00341556	1	-0.0742473	0.754924	0	1.55666	0.373415	0	0.242818	0.315935	0	0.420316	0.10079	0	0.160777	0.673702	0	0.0695731	0.794078	0	NA	NA	0	NA	NA	0	0.160918
ENSG00000287168	lncRNA	chr9:62801534-62802699	35	NA	NA	0	0	0	0	0	0	-0.73441	0.434033	1.75417	0.00336436	AL512625.3	7	0.371961	0.225522	0.758346	0	-0.316227	0.681891	0	0.502926	0.000100453	1	-1.38016	1.53183e-08	-1	-0.105759	0.794707	0	1.06633	4.20509e-10	1	1.00472	8.54633e-11	1	-0.055018	0.966212	0	0.515005	0.0167186	1	0.43788	0.0531487	0	-0.0285511
ENSG00000246174	lncRNA	chr11:78139771-78175323	36	NA	NA	1	1	1	1	0	0	-2.4734	NA	0.32963	0.944367	KCTD21-AS1	7	0.34541	1.22889	0.000276844	1	0.992503	0.00676385	1	0.360844	0.00197028	1	-1.35417	5.51248e-13	-1	-0.736112	0.135199	0	0.178519	0.261328	0	0.0926567	0.615648	0	1.12863	0.00120037	1	-0.237918	0.343694	0	0.0803538	0.786538	0	-0.0159375
ENSG00000271913	lncRNA	chr6:158988178-159088114	38	NA	NA	0	0	1	1	0	0	-1.31629	NA	0.75219	0.866706	AL035530.2	7	0.345337	0.345337	0.077844	0	0.299442	0.144805	0	0.407714	0.489938	0	1.83776	6.50869e-06	1	0.574655	0.624243	0	-0.0751416	0.954041	0	0.110559	0.91533	0	0.485738	0.219542	0	0.436331	0.0887781	0	0.543909	0.0284246	1	-0.241948
ENSG00000286214	lncRNA	chr7:130538954-130546900	34	NA	NA	0	0	0	0	0	0	-0.166765	0.970068	3.2712	0.0244656	AUXG01000058.1	7	0.323816	0.0604147	0.914501	0	0.0757011	0.896683	0	-0.573404	NA	0	-0.727139	0.310048	0	1.31188	0.00277026	1	NA	NA	0	1.73241	NA	0	-1.08862	0.278713	0	0.371949	0.0530251	0	0.599101	0.000840885	1	-0.32408
ENSG00000276116	lncRNA	chr14:65411170-65412690	31	NA	NA	0	0	1	0	0	0	0.0261004	0.992801	1.10549	0.402755	FUT8-AS1	7	0.30242	-0.603022	0.3257	0	-0.60199	0.33034	0	0.482205	0.128037	0	0.506913	2.40743e-11	1	1.58579	6.56352e-17	1	0.947929	0.018009	1	1.00248	0.0178105	1	0.272902	0.762925	0	0.828046	0.0251793	1	0.699648	0.0744023	0	0.130507
ENSG00000235703	lncRNA	chrX:149938613-150224580	37	NA	NA	0	0	1	0	0	0	0.745672	NA	-0.513229	0.890335	LINC00894	7	0.291668	0.867962	0.000192788	1	0.868683	0.000283181	1	-0.120279	0.767878	0	1.63532	7.14624e-25	1	0.500931	0.626069	0	-0.0262142	0.977584	0	0.280698	0.688883	0	-0.420932	0.679419	0	0.213133	0.477257	0	0.82696	0.000264912	1	-0.112151
ENSG00000228242	lncRNA	chr3:14144637-14165978	30	NA	NA	0	0	0	0	0	0	-0.23477	NA	0.676513	NA	XPC-AS1	7	0.2883	-0.367243	0.78906	0	-0.0330243	0.983213	0	0.2883	0.710898	0	1.02316	0.00321741	1	-0.326956	0.839986	0	-0.719755	0.564015	0	0.86675	0.132243	0	1.54474	0.179496	0	-0.666588	0.551707	0	-2.24328	0.0574062	0	-1.72419
ENSG00000272221	lncRNA	chr6:31394289-31395495	40	NA	NA	0	0	0	0	0	0	0.52225	0.857502	0.287418	0.924879	AL645933.2	7	0.286759	0.325333	0.225254	0	0.382845	0.146078	0	0.430165	0.0003001	1	-2.01717	3.17258e-06	-1	0.073925	0.838997	0	0.708195	2.72543e-05	1	0.319983	0.0318818	1	0.437368	0.391553	0	1.03168	NA	0	0	NA	0	-0.639999
ENSG00000249307	lncRNA	chr4:78939485-79309673	26	NA	NA	0	0	0	0	0	0	2.57666	NA	0.474368	NA	LINC01088	7	0.278812	0.21729	0.768174	0	0.00388079	0.997121	0	0.697206	0.0569587	0	6.94682	6.96586e-11	1	-0.488963	NA	0	1.34951	0.0153025	1	0.331229	0.642703	0	0.467797	0.550879	0	-1.86786	0.0735256	0	0.0147353	0.990527	0	0.448923
ENSG00000285533	lncRNA	chr11:65663006-65671716	38	NA	NA	0	0	0	0	0	0	0.424056	0.900238	0.501839	0.827574	RELA-DT	7	0.274055	0.426197	0.168962	0	0.274055	0.441202	0	0.357768	0.185008	0	0.707216	5.25654e-12	1	-0.00641664	0.989561	0	0.341879	0.219357	0	0.338531	0.284765	0	0.985839	0.00181894	1	0.286682	0.301516	0	0.626	0.00688202	1	-0.0497027
ENSG00000229953	lncRNA	chr1:156646507-156661424	31	NA	NA	0	0	0	0	0	0	-5.22213	NA	3.11671	NA	AL590666.2	7	0.271653	-0.130257	0.57764	0	-0.00790993	0.980239	0	0.497673	7.85364e-14	1	-2.16558	2.25266e-33	-1	0.732111	0.0729871	0	1.05326	2.60996e-16	1	1.44051	1.40282e-36	1	0.420235	0.000934425	1	0.365995	0.373687	0	0.218733	0.637483	0	-1.09651
ENSG00000271335	lncRNA	chr10:35314552-35336401	37	NA	NA	0	0	0	0	0	0	0.173975	0.967936	0.538614	0.859215	AL117336.2	7	0.268863	0.527432	0.196332	0	0.184205	0.728598	0	0.347824	0.0408709	1	1.55873	1.3012e-12	1	0.334839	0.379493	0	0.451769	0.120889	0	0.490619	0.130743	0	-0.0406497	0.956399	0	0.220657	0.655686	0	0.630451	0.0995578	0	0.020619
ENSG00000238197	lncRNA	chr21:32728097-32747065	38	NA	NA	1	0	0	0	0	0	-0.324085	0.93078	-0.357825	0.935415	PAXBP1-AS1	7	0.26219	0.763221	0.101917	0	0.189596	0.769863	0	0.558045	0.101647	0	0.882719	3.60159e-08	1	0.715569	0.142332	0	0.60526	0.212371	0	-0.290965	0.623589	0	0.879358	0.348804	0	0.900819	4.90822e-08	1	0.945968	1.27912e-08	1	-0.118799
ENSG00000261071	lncRNA	chr6:13614111-13615155	28	NA	NA	0	0	0	0	0	0	-0.485877	0.879924	1.22569	0.596668	AL441883.1	7	0.244116	1.5259	0.00862607	1	1.2385	0.0469449	1	0.492466	0.0581532	0	1.50852	3.57751e-49	1	-0.541283	0.173202	0	1.25493	2.3314e-06	1	1.51609	8.34762e-06	1	0.630638	0.197631	0	0.575154	0.224165	0	0.913049	0.0304873	1	-0.034006
ENSG00000254615	lncRNA	chr8:106270144-106272902	40	NA	NA	1	1	0	0	0	0	-0.00588302	0.99829	0.546502	0.706452	AC027031.2	7	0.243968	0.798922	4.5422e-08	1	0.65857	1.21537e-05	1	-0.0561215	0.691557	0	1.55693	5.63397e-05	1	-0.859037	0.00718222	-1	-0.116346	0.455779	0	-0.077251	0.708122	0	0.6395	2.6298e-08	1	0.0872466	0.61365	0	0.296043	0.0267397	1	-0.547365
ENSG00000215067	lncRNA	chr17:6875232-7012530	43	NA	NA	0	0	0	0	0	0	0.409814	0.896407	0.129809	0.966116	ALOX12-AS1	7	0.221929	0.00808772	0.982811	0	0.426937	0.0483394	1	0.14424	0.520772	0	0.55802	4.04878e-07	1	0.338819	0.469627	0	0.396106	0.204304	0	0.406231	0.240232	0	-0.393209	0.408718	0	0.259969	0.0743924	0	0.451837	0.000648573	1	0.218468
ENSG00000288596	lncRNA	chr8:66667615-66685564	42	ENSG00000288602	C8orf44-SGK3	0	0	0	0	0	0	0.420534	NA	0.230093	0.954863	C8orf44	7	0.221175	0.372212	0.232723	0	0.549998	0.0530603	0	-0.161823	0.579471	0	0.110463	0.531373	0	-0.195603	0.639776	0	-0.0896695	0.865313	0	-0.202182	0.675559	0	0.013775	0.989189	0	0.513946	0.0115402	1	0.913356	8.24898e-07	1	-0.0961129
ENSG00000226380	lncRNA	chr7:130876809-130913310	42	NA	NA	0	0	0	0	0	0	0.715783	0.616213	-0.37798	0.903776	AC016831.1	7	0.217423	0.305099	0.464092	0	0.175001	0.725682	0	0.342942	0.474922	0	1.0136	0.0641912	0	-0.31284	0.655512	0	1.07362	0.19306	0	2.38599	0.00585641	1	-0.0137179	0.994436	0	0.217423	0.895433	0	0.10887	0.94834	0	-0.0133313
ENSG00000285693	lncRNA	chr11:72793624-72814054	35	NA	NA	0	0	0	1	0	0	-0.977335	NA	0.484329	0.950262	AP002381.2	7	0.212968	0.294663	0.501848	0	0.0542578	0.929074	0	0.13792	0.630525	0	-0.178628	0.168234	0	-0.0494295	0.938792	0	0.0509915	0.884089	0	-0.243259	0.450664	0	0.279621	0.708494	0	-0.250522	0.650356	0	0.425218	0.359676	0	-1.32629
ENSG00000260910	lncRNA	chr13:113923052-113928991	31	NA	NA	0	0	0	0	0	0	0.439195	0.902034	-0.611589	0.779809	LINC00565	7	0.21289	0.453774	0.37972	0	0.954535	0.0379636	1	3.13615	1.56955e-08	1	4.09456	2.09175e-08	1	0.0937018	0.829253	0	-0.394448	0.80861	0	0.626991	0.423969	0	1.50152	0.0633742	0	0.697183	0.412653	0	-0.0427988	0.971719	0	-0.182241
ENSG00000229950	lncRNA	chr6:10409340-10416446	24	NA	NA	0	0	0	0	0	0	0.430192	0.751048	2.53571	2.9483e-07	TFAP2A-AS1	7	0.21128	1.09903	0.0217215	1	0.135899	0.858717	0	NA	NA	0	2.07442	3.70683e-19	1	0.652718	0.0487999	1	NA	NA	0	NA	NA	0	-0.687273	0.508994	0	NA	NA	0	NA	NA	0	-0.21254
ENSG00000267278	lncRNA	chr17:45247916-45269824	37	NA	NA	0	0	0	0	0	0	-0.0237035	0.994185	1.54817	0.195831	MAP3K14-AS1	7	0.210015	0.402254	0.0259065	1	0.132005	0.577901	0	1.43651	NA	0	-0.319111	0.000579412	-1	1.35202	0.000138294	1	0.89149	NA	0	0.210015	0.883657	0	0.691058	0.00106598	1	0.185268	0.646596	0	0.508873	0.109916	0	-1.13857
ENSG00000231806	lncRNA	chr9:94555054-94603990	33	NA	NA	0	0	0	0	0	0	-2.56294	NA	2.17712	NA	PCAT7	7	0.209509	0.135009	0.619274	0	0.336531	0.142679	0	0.28401	0.0078198	1	-0.180843	0.114428	0	NA	NA	0	0.486407	0.00224809	1	0.460294	0.00186915	1	0.621543	0.00188668	1	0.579467	4.14627e-06	1	0.304808	0.0335468	1	0.819304
ENSG00000263753	lncRNA	chr18:5237826-5290608	28	NA	NA	0	0	0	1	0	0	0.169099	0.837788	0.00437551	0.997814	LINC00667	7	0.202068	0.182597	NA	0	0	NA	0	0.114188	0.0412562	0	0.310531	0.0254009	1	0.0532904	0.722796	0	0.020837	0.789591	0	0.0794361	0.171735	0	-2.42757	NA	0	0.568067	6.39589e-18	1	0.416837	1.1212e-09	1	-0.0616521
ENSG00000259345	lncRNA	chr15:38865322-39427195	26	NA	NA	0	0	0	0	0	1	-0.393933	0.853863	0.668895	0.487224	AC013652.1	7	0.195952	-0.394464	NA	0	-0.426151	NA	0	0.195952	0.78014	0	1.75193	2.29749e-13	1	-0.00880457	0.991367	0	0.799948	0.212728	0	0.707942	0.279894	0	NA	NA	0	-0.318275	0.819579	0	-0.695949	0.589013	0	0.0754711
ENSG00000215039	lncRNA	chr12:6439001-6451567	42	NA	NA	0	0	0	0	0	0	0.596188	0.628229	-0.401461	0.758074	CD27-AS1	7	0.182599	-1.14099	0.0152759	-1	-0.753669	0.125344	0	0.322421	0.00349033	1	-0.433946	1.14557e-10	-1	0.676325	0.024747	1	0.465177	8.39118e-06	1	0.442332	6.46969e-05	1	-0.934857	0.0506653	0	0.65734	1.91562e-07	1	0.623305	1.30393e-06	1	-0.147769
ENSG00000236753	lncRNA	chr7:131309469-131328312	44	NA	NA	0	0	0	0	0	0	-0.0712451	0.974311	0.383402	0.859449	MKLN1-AS	7	0.176379	-0.00287708	0.994308	0	0.0422633	0.90362	0	0.679629	1.64043e-06	1	-0.958209	0.000651946	-1	0.786397	0.00297032	1	0.582125	0.00319096	1	0.282995	0.256792	0	0.0177309	0.956443	0	0.34271	0.136403	0	0.469415	0.0302698	1	0.328492
ENSG00000203865	lncRNA	chr1:116378437-116421301	43	NA	NA	0	0	1	0	0	0	0.213851	0.909844	0.493569	0.785292	ATP1A1-AS1	7	0.172692	-0.146894	0.723558	0	-0.112361	0.807249	0	0.791547	2.29869e-05	1	0.0156988	0.914724	0	0.693339	0.0982349	0	0.00591618	0.997348	0	-0.0293788	0.933012	0	0.666984	0.00273623	1	0.630731	0.000456295	1	-0.167202	0.502736	0	-0.215845
ENSG00000255248	lncRNA	chr11:122028325-122556721	39	NA	NA	0	1	0	0	0	0	0.00615268	0.995952	-0.516271	0.680331	MIR100HG	7	0.171634	-0.539421	0.284297	0	-0.447518	0.410059	0	0.640333	3.32158e-29	1	2.6308	0.180786	0	0.5995	2.41816e-14	1	1.34738	1.36462e-24	1	1.63067	5.48508e-35	1	-0.159332	0.014074	0	0.581917	2.15975e-07	1	0.322087	0.00922333	1	0.148149
ENSG00000272288	lncRNA	chr6:34696317-34697470	35	NA	NA	0	0	0	0	0	0	0.304981	0.831322	1.71315	0.0162412	AL451165.2	7	0.163666	-0.2439	0.604381	0	-0.297717	0.511128	0	0.701445	0.0426281	1	0.479531	0.0606576	0	0.333183	0.545386	0	0.414866	0.223759	0	0.484502	0.162766	0	-0.567905	0.181999	0	0.390405	0.248098	0	0.225937	0.560318	0	-0.0474433
ENSG00000286619	lncRNA	chr1:205813322-205896082	40	NA	NA	0	0	0	0	0	0	-0.013037	NA	0.300826	0.952918	AC119673.2	7	0.15832	1.09856	2.82692e-06	1	0.995701	3.34888e-05	1	-0.127521	0.641128	0	-0.0936625	0.448102	0	-0.263715	0.758281	0	-0.00280458	0.999968	0	-0.187873	0.789473	0	0.0645865	0.892833	0	-0.104991	0.639639	0	0.68548	8.46122e-06	1	0.212959
ENSG00000259877	lncRNA	chr16:89215211-89217653	41	NA	NA	0	1	0	0	0	0	0.180205	0.95226	0.856325	0.510655	AC009113.1	7	0.154996	0.536349	0.0970721	0	0.293508	0.444951	0	0.140013	0.474443	0	0.977112	2.62138e-23	1	0.154996	0.649392	0	0.383368	0.0557951	0	0.216273	0.349243	0	-0.164494	0.741454	0	0.768761	2.24373e-05	1	0.627286	0.00096237	1	0.333962
ENSG00000253320	lncRNA	chr8:102864271-103002424	39	NA	NA	0	0	0	0	0	0	-1.06574	0.76908	0.39816	0.904358	MAILR	7	0.137736	0.249585	0.641049	0	0.0352946	0.95863	0	0.0258072	0.952129	0	0.448284	3.77364e-06	1	-0.439541	0.244937	0	0.182121	0.621538	0	-0.0423187	0.932705	0	-0.203809	0.716792	0	0.909848	0.00151593	1	0.985096	0.000575411	1	0.126767
ENSG00000271614	lncRNA	chr12:89708959-89712590	35	NA	NA	0	0	1	0	0	0	-0.833101	0.58484	1.18281	0.462672	ATP2B1-AS1	7	0.134162	-1.08124	0.190036	0	-0.957672	0.265157	0	-0.0991561	0.894825	0	1.76955	5.6509e-82	1	0.134162	0.729053	0	0.545709	0.359997	0	0.96023	0.095623	0	-1.72354	0.149776	0	0.818348	0.00371708	1	0.694714	0.0192517	1	0.0897037
ENSG00000256073	lncRNA	chr21:32393130-32393960	43	NA	NA	0	0	0	0	0	0	-0.0535379	0.98482	0.589502	0.735421	URB1-AS1	7	0.125216	0.357445	0.0206679	1	0.136463	0.473181	0	0.471346	5.13505e-05	1	-0.14287	0.250323	0	-0.175379	0.679366	0	0.632778	2.45283e-07	1	0.474328	0.000193232	1	0.345771	0.0271678	1	0.46821	0.0310895	1	0.0996141	0.746465	0	-0.0228388
ENSG00000259826	lncRNA	chr7:39947522-39949755	31	NA	NA	0	0	1	1	0	0	-0.525674	0.922957	0.455298	0.926109	AC072061.1	7	0.123019	-0.131996	0.898689	0	-1.06889	0.149922	0	0.123019	0.884458	0	1.4402	2.12357e-11	1	0.813774	0.268629	0	-0.241681	0.763131	0	0.167194	0.838907	0	-0.988607	0.331232	0	0.812101	0.0402669	1	0.527571	0.242809	0	0.61085
ENSG00000228393	lncRNA	chr7:104950315-105013044	36	NA	NA	0	0	0	0	0	0	1.33546	NA	0.606205	0.9034	LINC01004	7	0.119929	-0.310476	0.692781	0	-0.248634	0.753186	0	-0.0110895	0.989412	0	2.11572	3.57645e-97	1	0.0873942	0.928957	0	-0.836193	0.346133	0	-0.762241	0.403801	0	0.119929	0.938033	0	0.00239675	0.995205	0	0.537386	0.05797	0	-0.105096
ENSG00000246695	lncRNA	chr12:25936683-25959765	41	NA	NA	0	0	0	0	0	0	-0.0227541	0.986483	0.391757	0.733057	RASSF8-AS1	7	0.109393	-0.9699	0.00397396	-1	-0.86915	0.00890354	-1	-0.0633206	0.563542	0	1.45054	5.23528e-24	1	0.349149	0.0699325	0	0.0370892	0.804666	0	0.109393	0.412591	0	-1.66809	0.00106558	-1	-0.179136	0.27537	0	0.53145	3.51163e-05	1	-0.0398529
ENSG00000197568	lncRNA	chr1:70354805-70385339	44	NA	NA	0	0	0	0	0	0	0.119657	0.936225	0.325242	0.795415	HHLA3	7	0.0831366	-0.142383	0.612394	0	0.159759	0.573919	0	0.188468	0.165098	0	0.0420502	0.82706	0	0.5512	0.013249	1	0.108435	0.635861	0	0.250452	0.339927	0	-0.31912	0.125739	0	0.0213281	0.947337	0	-0.180016	0.481523	0	-0.114708
ENSG00000261455	lncRNA	chr7:152463786-152465549	41	NA	NA	0	0	0	0	0	0	-0.735716	0.783678	1.19308	0.443753	LINC01003	7	0.00994136	0.170283	0.720026	0	-0.0868706	0.868691	0	0.590107	0.0420196	1	1.58025	3.19481e-123	1	-0.197291	0.601325	0	1.12465	6.79444e-05	1	0.979235	0.000207556	1	0.250821	0.526016	0	0.676184	9.40581e-05	1	0.586396	0.00111296	1	-0.176923
ENSG00000242622	lncRNA	chr3:120094895-120136783	38	NA	NA	0	0	0	0	0	0	-0.803688	0.585159	-0.389952	0.90973	AC092910.3	7	0.00292824	0.341291	0.553106	0	-0.373145	0.538418	0	-0.254636	0.456451	0	0.998417	1.66134e-24	1	-0.0359272	0.962596	0	-0.277054	0.622332	0	-0.0609121	0.933663	0	-0.294144	0.76204	0	0.00499538	0.984249	0	0.416782	0.016718	1	-0.361248
ENSG00000215014	lncRNA	chr1:1574102-1577075	32	NA	NA	0	0	1	1	0	0	-0.22231	0.929783	0.692692	0.786787	AL645728.1	7	-0.0435985	-0.66988	0.398083	0	-0.126149	0.901723	0	-0.230563	0.816746	0	2.15643	7.60909e-30	1	-0.260084	0.764815	0	-1.14793	0.324598	0	-0.0435985	0.979223	0	-0.669879	0.543861	0	1.24077	0.0242268	1	0.932588	0.12434	0	-0.293091
ENSG00000260806	lncRNA	chr14:96500810-96502321	35	NA	NA	0	0	1	0	0	0	-0.087886	0.983164	1.30068	0.599315	AL163051.1	7	-0.20098	-0.0137355	0.986502	0	-0.183967	0.757232	0	-0.200476	0.712292	0	0.566245	6.99044e-07	1	-1.48442	0.0120476	-1	0.194758	0.722473	0	-0.47334	0.337302	0	-0.773554	0.108883	0	0.993098	0.00663433	1	0.836265	0.0309466	1	-0.833292
ENSG00000273837	lncRNA	chr19:51639478-51639931	7	ENSG00000105501	SIGLEC5	0	0	0	0	0	0	NA	NA	NA	NA	AC018755.4	6	2.67397	0.759649	NA	0	0	NA	0	4.40552	0.00140759	1	1.76367	NA	0	NA	NA	0	3.3139	0.0332865	1	3.98833	0.0579039	0	NA	NA	0	6.029	3.30582e-08	1	6.33631	7.66827e-09	1	NA
ENSG00000269989	lncRNA	chr18:63485601-63486018	9	ENSG00000206075	SERPINB5	0	0	0	0	0	0	NA	NA	NA	NA	AC036176.3	6	2.52336	2.96517	0.0013858	1	2.52336	0.0100225	1	0.869269	NA	0	3.91651	0.0184658	1	NA	NA	0	3.17293	NA	0	1.84939	NA	0	2.20321	0.0649624	0	NA	NA	0	NA	NA	0	NA
ENSG00000226904	lncRNA	chr9:68228651-68229312	7	NA	NA	0	0	0	0	0	0	-2.87232	NA	NA	NA	AL353608.2	6	2.15247	NA	NA	0	NA	NA	0	2.15247	NA	0	3.11546	7.36301e-09	1	NA	NA	0	0.958222	NA	0	0.915352	NA	0	NA	NA	0	-2.14955	NA	0	-1.20766	NA	0	2.35137
ENSG00000287645	lncRNA	chr3:179971494-180017083	7	NA	NA	1	0	0	0	0	0	NA	NA	NA	NA	AC092939.1	6	2.08337	2.56227	NA	0	2.82756	NA	0	4.51697	NA	0	6.42697	3.2032e-08	1	1.29854	NA	0	5.49243	0.000638818	1	4.14062	0.0394907	1	0.977008	NA	0	2.15906	NA	0	0	NA	0	NA
ENSG00000287526	lncRNA	chr19:33997289-34066283	15	NA	NA	0	0	0	0	0	0	-0.968656	NA	2.37925	NA	AC016587.1	6	1.98293	1.9914	0.0535706	0	1.31711	0.36074	0	-0.13539	0.807901	0	5.33538	4.86173e-05	1	NA	NA	0	1.26534	0.0799472	0	1.58861	0.0169913	1	4.45555	0.01927	1	0.982427	NA	0	0	NA	0	NA
ENSG00000255400	lncRNA	chr11:12086891-12089441	12	NA	NA	1	1	0	0	0	0	-0.930907	NA	1.49656	0.65945	AC124276.2	6	1.86965	1.34266	NA	0	0	NA	0	0.485206	0.684195	0	2.32235	NA	0	0.994566	NA	0	1.77816	0.463621	0	3.94763	0.0713433	0	NA	NA	0	NA	NA	0	NA	NA	0	-1.83706
ENSG00000244757	lncRNA	chr9:116288618-116318689	7	NA	NA	0	0	0	0	0	0	NA	NA	NA	NA	AL137024.1	6	1.67005	2.25853	NA	0	0.728	NA	0	0.514103	NA	0	5.88578	1.41867e-06	1	NA	NA	0	NA	NA	0	2.75667	NA	0	1.8726	NA	0	1.3592	0.00209238	1	1.6208	0.000149297	1	2.17352
ENSG00000254548	lncRNA	chr8:143718246-143718891	13	NA	NA	0	0	0	0	0	0	NA	NA	NA	NA	AC105219.1	6	1.54985	1.91091	9.43473e-06	1	1.34649	0.00298764	1	2.6316	NA	0	2.73467	2.08631e-81	1	NA	NA	0	-0.80843	0.701394	0	1.13925	0.609479	0	1.59181	0.169111	0	1.03168	NA	0	0	NA	0	1.58932
ENSG00000255364	lncRNA	chr8:122414332-122428551	11	NA	NA	0	0	0	0	0	0	NA	NA	NA	NA	SMILR	6	1.48832	NA	NA	0	NA	NA	0	1.52572	0.00939931	1	5.98459	1.43571e-06	1	0.802085	NA	0	3.5448	2.18024e-10	1	4.85466	1.57721e-14	1	NA	NA	0	1.9413	0.343991	0	0.921448	NA	0	1.36909
ENSG00000273812	lncRNA	chr20:62596732-62603355	15	NA	NA	0	0	0	0	0	0	0	NA	NA	NA	BX640514.2	6	1.45144	1.76285	NA	0	0.728001	NA	0	1.08615	0.0576204	0	5.06239	1.47679e-05	1	-0.812702	0.11228	0	2.00104	0.23399	0	2.40349	0.00211724	1	1.8726	NA	0	NA	NA	0	NA	NA	0	-2.60895
ENSG00000197880	lncRNA	chr1:23581495-23640568	12	NA	NA	0	0	0	0	0	0	-0.15921	NA	2.40233	NA	MDS2	6	1.43602	1.90773	NA	0	0	NA	0	2.04333	NA	0	6.13245	1.11532e-07	1	-0.878476	NA	0	3.44863	NA	0	-0.0464166	NA	0	0.977008	NA	0	2.88852	0.000236865	1	1.65501	0.0752064	0	2.75622
ENSG00000260455	lncRNA	chr6:22133205-22147193	11	NA	NA	1	1	0	0	0	0	-0.956957	NA	2.3311	0.46086	NBAT1	6	1.43194	-0.394476	NA	0	0.727996	NA	0	4.12264	0.00177046	1	2.80341	0.311374	0	-2.38692	NA	0	3.2843	0.00145545	1	1.91887	0.0327274	1	NA	NA	0	1.32702	4.26043e-28	1	0.591614	1.08607e-05	1	1.09064
ENSG00000235890	lncRNA	chr21:44506807-44516575	15	NA	NA	0	0	0	0	0	0	0.16819	NA	1.88038	0.365608	TSPEAR-AS1	6	1.42415	-2.11414	NA	0	0.116208	NA	0	1.72738	1.18919e-15	1	3.71886	0.0184543	1	NA	NA	0	0.933309	0.000648813	1	1.19827	6.61238e-06	1	2.03095	0.356451	0	0	NA	0	1.7992	NA	0	-1.05514
ENSG00000286326	lncRNA	chr22:26597028-26611453	15	NA	NA	0	0	0	0	0	0	-0.633415	NA	1.80071	NA	Z95115.2	6	1.40344	2.37636	0.00474307	1	1.8588	0.0256211	1	0.378594	NA	0	3.37772	0.0340546	1	2.08	0.166477	0	1.32115	0.25215	0	1.93841	0.254461	0	2.53627	0.0392864	1	1.03168	NA	0	0	NA	0	NA
ENSG00000224048	lncRNA	chr2:150612381-150635818	7	NA	NA	0	0	0	0	0	0	-0.631959	NA	0.896413	NA	LINC02612	6	1.39879	NA	NA	0	NA	NA	0	-0.573404	NA	0	5.04771	1.02746e-05	1	NA	NA	0	NA	NA	0	NA	NA	0	NA	NA	0	NA	NA	0	NA	NA	0	2.72495
ENSG00000255173	lncRNA	chr11:65117157-65117458	19	NA	NA	0	0	0	0	0	0	-0.599544	NA	1.57449	NA	AP003068.3	6	1.32796	1.60267	0.264082	0	2.64422	0.0565292	0	1.15948	NA	0	0.680504	4.05498e-09	1	1.5902	0.0466328	1	0.358233	0.854476	0	-0.584739	0.679568	0	2.87781	3.87198e-05	1	0.831313	0.645976	0	1.32146	0.4073	0	NA
ENSG00000229021	lncRNA	chr1:151994531-152042774	14	NA	NA	0	1	0	0	0	0	0.215318	NA	3.83378	NA	AL450992.1	6	1.30231	2.32462	NA	0	-0.612864	NA	0	1.65686	NA	0	3.83296	2.12229e-26	1	0.0833089	NA	0	1.52661	0.176233	0	1.79012	0.161381	0	-0.946545	NA	0	NA	NA	0	NA	NA	0	0.761684
ENSG00000229109	lncRNA	chr9:83219288-83238463	22	NA	NA	0	0	0	0	0	1	-1.87489	NA	1.80071	NA	AL137847.1	6	1.29618	2.39616	0.00655295	1	1.84549	0.0963686	0	0.2302	0.850847	0	1.65294	0.00152626	1	-0.925257	NA	0	2.16913	0.100311	0	1.11442	0.414905	0	3.08418	0.145251	0	0.60397	0.589075	0	1.4466	0.0951375	0	-1.77809
ENSG00000280560	lncRNA	chr10:89853595-90225443	9	NA	NA	0	0	0	0	0	0	NA	NA	NA	NA	LINC01374	6	1.233	0.950456	0.665618	0	3.83921	0.0151059	1	1.67203	NA	0	4.45254	0.00227452	1	NA	NA	0	4.31742	0.0308687	1	4.11299	0.0437622	1	2.49628	0.318569	0	1.80109	NA	0	0.557292	NA	0	NA
ENSG00000286403	lncRNA	chr5:139503242-139511374	11	NA	NA	0	0	0	0	0	0	NA	NA	-3.93468	NA	AC010378.1	6	1.20351	1.45938	NA	0	0.728001	NA	0	1.21089	0.0122698	1	5.33661	2.39713e-06	1	NA	NA	0	2.32472	0.229619	0	1.6476	0.41498	0	0.977008	NA	0	-0.180824	0.91594	0	3.00279	0.000689012	1	NA
ENSG00000259723	lncRNA	chr20:53453058-53504314	11	NA	NA	0	0	0	0	0	0	NA	NA	NA	NA	AL354993.2	6	1.18651	2.51616	0.0040981	1	2.86889	0.00569351	1	0.782371	NA	0	0.791087	1.01483e-07	1	NA	NA	0	1.88838	NA	0	2.08532	0.32043	0	3.45297	NA	0	1.03167	NA	0	0.98722	NA	0	NA
ENSG00000261618	lncRNA	chr8:78835307-78840525	18	NA	NA	0	0	0	0	0	0	-0.0831736	0.986287	1.94486	0.531981	LINC02605	6	1.14875	0.192519	NA	0	1.88906	NA	0	1.2665	6.37004e-05	1	1.74316	NA	0	-1.60784	0.37792	0	2.19109	0.0262228	1	1.7389	0.221228	0	1.24994	0.574107	0	-0.0846066	0.952132	0	0.0267815	0.985012	0	-1.34415
ENSG00000224965	lncRNA	chr1:110208834-110209987	15	NA	NA	0	0	0	0	0	0	-0.128642	NA	2.87964	NA	LINC02586	6	1.12443	2.72587	0.0488812	1	0.596721	0.704841	0	1.36793	0.109746	0	0.311006	0.915279	0	-0.836244	NA	0	2.19766	0.00259373	1	2.54989	0.0154911	1	2.69291	0.302127	0	1.10054	0.512647	0	-1.20564	0.572806	0	2.08744
ENSG00000267365	lncRNA	chr17:70166961-70169402	16	NA	NA	0	0	0	0	0	0	-0.203198	0.961686	1.58239	0.349738	KCNJ2-AS1	6	1.10914	NA	NA	0	NA	NA	0	0.178659	NA	0	0.0609184	0.972721	0	1.54071	0.000338945	1	1.32452	0.471951	0	0.563282	0.769839	0	2.44755	NA	0	1.08065	0.300764	0	1.01478	0.345304	0	-0.334019
ENSG00000275212	lncRNA	chr12:125983702-126043485	11	NA	NA	0	0	0	0	0	0	NA	NA	NA	NA	LINC02826	6	1.08085	-0.39447	NA	0	0	NA	0	0.582238	0.604422	0	4.412	2.88902e-07	1	NA	NA	0	1.25107	0.443581	0	-1.34015	0.461152	0	NA	NA	0	0.98286	0.0245042	1	1.15302	0.00695238	1	NA
ENSG00000250934	lncRNA	chr3:126266747-126291525	21	NA	NA	0	0	0	0	0	0	-0.651757	NA	0.954382	0.837353	AC016924.1	6	1.05187	0.432213	0.494194	0	0.779224	0.192261	0	1.34601	3.48359e-05	1	1.04013	NA	0	NA	NA	0	2.30018	0.000425324	1	2.57489	2.95469e-05	1	0.675782	0.576781	0	0.16289	0.870654	0	-0.230216	0.815737	0	2.36758
ENSG00000228839	lncRNA	chr22:31292499-31338021	16	NA	NA	0	0	0	0	0	0	-1.45008	NA	0.929223	NA	PIK3IP1-DT	6	1.03931	1.74366	NA	0	-0.562717	NA	0	2.61111	0.0118676	1	3.77894	1.55528e-41	1	2.46289	0.0178303	1	2.99778	0.00177111	1	1.51688	0.136221	0	-1.8609	NA	0	1.89833	0.0407336	1	1.64209	0.0951955	0	0.286273
ENSG00000286825	lncRNA	chr14:24271726-24279089	22	NA	NA	1	0	0	0	0	0	-0.366528	NA	0.785083	NA	AL096870.10	6	1.02586	0.743248	0.575104	0	0.797341	0.553066	0	2.16102	NA	0	1.98165	3.32166e-06	1	3.29637	NA	0	-0.0340465	NA	0	-0.632903	NA	0	1.02318	0.692425	0	0.765066	0.488008	0	-1.69323	0.204458	0	0.592145
ENSG00000204929	lncRNA	chr2:65436711-66200373	25	NA	NA	0	0	0	0	0	0	-2.74786	NA	0.729589	NA	AC007389.1	6	1.01776	0.797081	0.403684	0	1.37782	0.143703	0	1.07286	NA	0	2.80431	0.000352646	1	0.0868982	NA	0	0.131358	0.938935	0	-0.362468	0.762868	0	1.23304	0.390919	0	1.38865	0.0222463	1	1.39105	0.0239974	1	-0.370486
ENSG00000246792	lncRNA	chr8:90646420-90670929	28	NA	NA	1	1	0	0	0	0	-1.42872	NA	1.26694	NA	AC106038.1	6	1.01318	1.53126	0.0148725	1	1.03966	0.146745	0	0.724226	NA	0	-0.310444	0.00225611	-1	0.0861383	0.961856	0	0.713621	0.789861	0	1.1561	0.60416	0	1.80727	0.474405	0	0.506551	0.210406	0	0.959533	0.00583202	1	1.18509
ENSG00000235885	lncRNA	chr2:67086446-67311439	17	NA	NA	0	0	0	0	0	0	-0.790531	0.791789	2.25955	0.31826	LINC01828	6	1.00869	1.99661	NA	0	1.87809	NA	0	-0.166393	0.86622	0	4.34025	0.00186513	1	2.4938	0.00224052	1	2.49385	0.0866417	0	3.04399	0.153655	0	0.0152396	NA	0	0.758495	0.62603	0	1.1287	0.422405	0	0.280531
ENSG00000204581	lncRNA	chr2:111098345-111116407	22	NA	NA	0	0	0	0	0	0	0.536956	0.859421	-0.346711	NA	ACOXL-AS1	6	0.993582	0.947118	0.595379	0	-0.326851	0.874941	0	1.23052	0.24077	0	4.24041	2.79884e-46	1	1.56474	0.263638	0	-0.326028	0.831066	0	-0.433333	0.711435	0	0.924589	NA	0	1.33527	0.0615077	0	1.00258	0.202473	0	-0.570466
ENSG00000253686	lncRNA	chr5:173707614-173746279	12	NA	NA	0	0	0	0	0	0	1.9125	NA	-1.77333	NA	LINC01484	6	0.979724	-2.72724	NA	0	-0.948035	NA	0	0.426776	0.587691	0	4.46026	2.8005e-10	1	NA	NA	0	0.805584	0.487924	0	2.581	3.53649e-05	1	NA	NA	0	0.489642	0.657164	0	-0.72273	0.531307	0	-1.09651
ENSG00000259062	lncRNA	chr14:68979682-68987463	19	NA	NA	0	0	0	0	0	0	-1.68544	NA	1.4014	0.682686	ACTN1-AS1	6	0.977008	-0.937046	NA	0	0.0990388	NA	0	0.623868	0.36088	0	2.58839	0.00219021	1	0.868621	0.606583	0	2.1997	0.00530676	1	1.12551	0.19255	0	0.977008	NA	0	1.55687	NA	0	2.47718	NA	0	0.900963
ENSG00000237836	lncRNA	chrX:18890296-18894974	14	NA	NA	0	0	0	0	0	0	-0.968631	NA	-1.77333	NA	PHKA2-AS1	6	0.922602	1.68084	0.212102	0	0.72538	0.604689	0	2.80833	NA	0	3.38397	1.72972e-102	1	1.95833	NA	0	2.21456	NA	0	0.429912	0.754325	0	1.33876	0.629042	0	0.772635	2.11586e-06	1	0.782322	2.16667e-06	1	0.890286
ENSG00000234477	lncRNA	chr17:40921430-40975926	13	NA	NA	0	0	0	0	0	0	0.32025	NA	1.80071	NA	AC004231.1	6	0.899883	-1.03174	0.427956	0	-0.833581	0.634648	0	0.122918	NA	0	3.19068	1.00542e-74	1	0.0839006	NA	0	0.740818	0.793067	0	2.62602	0.143443	0	1.64743	0.0557388	0	0.873819	NA	0	-1.44073	NA	0	-0.977742
ENSG00000254842	lncRNA	chr11:130844191-130865561	21	NA	NA	0	0	0	0	0	0	-1.48897	NA	2.78513	NA	LINC02551	6	0.86879	0.0120719	0.995123	0	0.984369	0.526302	0	-0.138093	0.48051	0	5.55156	2.96343e-06	1	0.54691	0.514519	0	0.83476	0.0732685	0	1.03013	0.00274901	1	NA	NA	0	0.692239	0.594229	0	1.12389	0.3242	0	0.672053
ENSG00000258791	lncRNA	chr14:55781132-55796731	16	NA	NA	0	0	0	0	0	0	-0.788404	NA	2.006	0.107213	LINC00520	6	0.867521	0.667214	0.62384	0	0.435805	0.785412	0	0.867521	4.59022e-07	1	2.36056	NA	0	0.857431	0.535564	0	2.25526	4.51255e-08	1	3.16862	7.10793e-09	1	2.46752	NA	0	NA	NA	0	NA	NA	0	0.827045
ENSG00000267251	lncRNA	chr18:80183680-80202992	14	NA	NA	0	0	0	0	0	0	-1.004	NA	-1.77333	NA	AC139100.1	6	0.85976	0	NA	0	0.150924	NA	0	2.60101	NA	0	4.58452	0.00163758	1	NA	NA	0	NA	NA	0	0.772001	0.611106	0	2.25032	NA	0	2.97029	0.0749221	0	1.29002	0.569078	0	0.827045
ENSG00000258875	lncRNA	chr14:91242759-91252211	23	NA	NA	0	0	0	0	0	0	-0.226853	NA	-0.470289	NA	AL135818.1	6	0.835213	0.783633	0.182443	0	1.58634	0.00424884	1	0.837009	NA	0	6.23892	8.46197e-20	1	0.160045	0.887333	0	-0.00354639	NA	0	-0.0464165	NA	0	1.19561	0.53952	0	0.117106	0.945032	0	0.833418	0.51833	0	0.563949
ENSG00000280587	lncRNA	chr1:235065479-235074220	22	NA	NA	0	0	0	0	0	0	0.0072459	NA	NA	NA	LINC01348	6	0.833837	0.490003	0.743027	0	0.339834	0.855234	0	-0.277899	0.853447	0	2.59251	9.55442e-56	1	-0.398195	0.611045	0	2.13248	0.0703034	0	1.13298	0.258706	0	0.977008	NA	0	3.33294	NA	0	0	NA	0	0.827045
ENSG00000236212	lncRNA	chr7:34209465-34299012	18	NA	NA	0	0	0	0	0	0	1.91251	NA	-1.77333	NA	AC009262.1	6	0.82689	0.66648	0.0997747	0	1.27037	0.00121563	1	1.55939	2.53315e-05	1	-0.513369	0.162149	0	NA	NA	0	1.64167	1.17133e-05	1	1.38027	0.000204405	1	2.00803	0.0168171	1	NA	NA	0	NA	NA	0	NA
ENSG00000261253	lncRNA	chr16:89321133-89325110	32	NA	NA	1	1	0	0	0	0	-0.701499	NA	1.2977	0.830001	AC137932.2	6	0.826222	0.705351	0.0791892	0	0.361222	0.453178	0	0.71021	0.179061	0	2.70034	1.22986e-06	1	-0.681242	0.138303	0	1.67166	0.0691912	0	2.60606	0.061983	0	1.88119	0.000252286	1	4.23263	0.0522853	0	2.68548	NA	0	1.17136
ENSG00000229848	lncRNA	chr17:81514047-81527776	26	NA	NA	0	0	0	0	0	0	-0.722661	NA	1.21734	NA	AC139149.1	6	0.793957	-0.445665	0.404493	0	0.198765	0.738109	0	2.04037	NA	0	2.01407	4.13401e-52	1	1.78377	0.024209	1	1.87396	NA	0	1.84939	NA	0	1.66156	0.116467	0	-1.13898	NA	0	-2.14265	NA	0	-0.107162
ENSG00000257298	lncRNA	chr12:50185580-50191363	33	ENSG00000050405	LIMA1	0	0	0	0	0	1	-1.7865	NA	-0.745621	0.862205	AC008147.2	6	0.787085	0.787043	0.56907	0	0.748529	0.578569	0	0.884097	0.174791	0	1.90308	0.0248041	1	0.500721	0.785473	0	2.76816	0.00244508	1	3.97362	0.000312722	1	1.44215	0.481428	0	-0.655609	0.506344	0	0.787127	0.331878	0	-0.56892
ENSG00000233030	lncRNA	chr1:149785659-149793020	15	ENSG00000203814	H2BC18	0	0	0	0	0	1	0.683205	NA	4.50039	0.1509	AC243772.2	6	0.780393	0.759655	NA	0	-0.426151	NA	0	NA	NA	0	0.627689	1.80494e-05	1	1.04508	NA	0	NA	NA	0	NA	NA	0	NA	NA	0	3.58762	4.20723e-09	1	0.722267	0.456772	0	-0.83434
ENSG00000177335	lncRNA	chr8:143039209-143060684	21	NA	NA	0	0	0	0	0	0	0.552004	0.370647	1.78158	0.000576704	C8orf31	6	0.759643	0.759643	NA	0	0.727996	NA	0	1.08959	0.00291256	1	-0.00428814	0.996441	0	0.823176	0.646278	0	0.171605	0.930261	0	0.26069	0.866063	0	0.977008	NA	0	0.929014	0.000534994	1	0.376489	0.260907	0	-0.291171
ENSG00000231948	lncRNA	chr2:20590775-20592548	20	ENSG00000118960	HS1BP3	0	0	0	0	0	1	-0.199819	NA	2.37925	NA	HS1BP3-IT1	6	0.757711	1.74068	NA	0	0.703367	NA	0	-0.0810522	0.913517	0	2.10018	0.00917644	1	-0.636618	0.477008	0	1.77194	7.34995e-07	1	2.54158	5.18125e-07	1	0.757711	0.583191	0	-0.644059	0.767202	0	-1.16677	0.576017	0	1.84931
ENSG00000263033	lncRNA	chr16:11196177-11224969	17	NA	NA	0	0	0	0	0	0	NA	NA	-1.77333	NA	AC007220.1	6	0.741047	1.688	1.72279e-05	1	1.4706	0.000980379	1	0.00330878	0.998331	0	3.45306	1.54746e-08	1	1.04508	NA	0	1.78983	0.275236	0	3.12062	0.0121441	1	2.0022	0.371379	0	1.0304	0.402679	0	-0.943223	0.546626	0	-2.32982
ENSG00000266010	lncRNA	chr18:22164886-22169878	21	NA	NA	0	0	0	0	0	1	0.855166	NA	2.1523	NA	GATA6-AS1	6	0.733348	-0.665645	0.339639	0	-0.565719	0.406176	0	NA	NA	0	1.95347	4.38361e-08	1	1.15433	0.0205608	1	-1.49566	NA	0	NA	NA	0	0.0121119	0.998733	0	-0.352865	0.695641	0	0.752961	0.275879	0	-0.837321
ENSG00000272141	lncRNA	chr1:1169357-1170343	21	NA	NA	0	0	0	0	0	0	NA	NA	NA	NA	AL390719.2	6	0.727628	0.802862	0.00376015	1	0.711472	0.0131038	1	0.606557	NA	0	0.984891	1.71501e-18	1	NA	NA	0	NA	NA	0	NA	NA	0	0.742214	0.0486812	1	0.982427	NA	0	0	NA	0	NA
ENSG00000270177	lncRNA	chr5:134226410-134227827	31	NA	NA	0	0	0	0	0	0	0.0933514	0.970309	1.54084	0.655413	AC104109.2	6	0.725604	0.218119	0.818365	0	0.203671	0.85311	0	0.727224	0.238536	0	-0.27698	0.26745	0	1.08531	0.0105661	1	0.995974	0.0866286	0	1.20386	0.0919064	0	0.36855	0.78119	0	1.17385	0.566759	0	1.43496	0.460592	0	-0.159176
ENSG00000272983	lncRNA	chr10:38137337-38144399	29	ENSG00000075407	ZNF37A	0	0	0	0	0	0	0.358743	NA	2.99497	0.359556	AL117339.3	6	0.705659	0.894718	0.103041	0	1.15948	0.0263749	1	-0.915349	NA	0	1.35309	0.39157	0	1.28924	0.152802	0	2.44596	NA	0	NA	NA	0	1.4186	0.071875	0	0.430554	0.371017	0	0.359208	0.477356	0	-0.373259
ENSG00000258955	lncRNA	chr14:51304108-51331918	13	NA	NA	0	0	0	0	0	1	0.184154	0.967197	1.65363	0.0713888	LINC00519	6	0.703007	0.759639	NA	0	0.150924	NA	0	0.703007	0.616278	0	5.34758	3.67617e-05	1	0.839215	1.38386e-05	1	0.881866	0.603896	0	1.34586	0.368956	0	NA	NA	0	NA	NA	0	NA	NA	0	0.659931
ENSG00000261054	lncRNA	chr15:99128832-99131806	23	NA	NA	0	0	0	0	0	0	0.116248	0.9754	3.83378	NA	AC036108.2	6	0.683207	0.746796	0.292568	0	0.414821	0.610993	0	0.527619	0.412264	0	1.74304	0.0030316	1	0.0720867	0.965215	0	0.587774	0.724276	0	0.375206	0.78791	0	0.683207	0.740382	0	1.12635	0.036587	1	-0.955381	0.136873	0	1.57807
ENSG00000270001	lncRNA	chr20:23631826-23632316	24	ENSG00000101439	CST3	0	0	0	0	0	1	0.120294	NA	0.163247	NA	AL121894.2	6	0.67686	0.905296	0.222424	0	1.38594	0.0716407	0	0.103273	0.922515	0	1.29723	0.00227588	1	3.43748	NA	0	1.82631	0.0236316	1	-0.20734	0.872143	0	0.709672	0.60381	0	1.09669	0.0809511	0	0.306708	0.727222	0	-2.29739
ENSG00000231890	lncRNA	chr2:135985176-136022593	37	NA	NA	0	0	0	0	0	0	-0.635602	0.853863	0.626963	0.887397	DARS-AS1	6	0.657843	0.41912	0.351892	0	0.602428	0.152047	0	0.750257	0.104086	0	1.24449	1.36143e-07	1	0.194625	0.751554	0	0.520859	0.405714	0	0.377954	0.605145	0	1.03324	0.0561698	0	0.86832	0.107702	0	1.09442	0.0329642	1	0.253981
ENSG00000267073	lncRNA	chr19:1748056-1748745	24	NA	NA	0	0	0	0	0	0	-1.9797	NA	0.929223	NA	AC005256.1	6	0.645529	0.133661	0.57125	0	0.294043	0.148057	0	0.967599	5.06169e-05	1	2.76543	0.330138	0	1.12081	0.000683	1	1.41721	4.66283e-14	1	1.47859	1.86666e-10	1	0.428691	0.0358564	1	NA	NA	0	NA	NA	0	NA
ENSG00000234690	lncRNA	chr2:47192405-47345074	22	NA	NA	0	0	0	0	0	0	-1.86887	NA	0.03882	0.994382	EPCAM-DT	6	0.643063	-0.110197	0.898168	0	0.108948	0.902822	0	1.57693	0.00038749	1	2.93274	1.16562e-09	1	1.04508	NA	0	1.11319	0.018697	1	0.643063	0.171331	0	0.812967	0.234201	0	0.852585	0.00109169	1	0.703193	0.0108998	1	0.827045
ENSG00000287811	lncRNA	chr6:79537540-79539976	31	NA	NA	0	0	0	0	0	0	0.603551	NA	1.7712	0.589956	AL391840.3	6	0.638382	0.896306	0.518029	0	-0.209147	0.904287	0	0.498456	0.426748	0	0.658858	0.0186092	1	0.785877	0.268889	0	1.39239	0.0280877	1	1.34534	0.0604564	0	1.4528	0.234733	0	0.638382	0.0208073	1	0.626697	0.0258303	1	0.503903
ENSG00000175170	lncRNA	chr20:25762384-25868225	28	NA	NA	0	0	0	0	0	0	0.912571	NA	2.2947	0.464271	FAM182B	6	0.636807	0.839234	0.588011	0	-0.10044	0.958915	0	0.739746	0.14341	0	1.50246	2.26618e-15	1	-0.715512	0.639966	0	0.633476	0.0947396	0	1.02299	0.00551818	1	0.152991	0.926954	0	0.212501	0.706859	0	0.900165	0.0250021	1	1.33802
ENSG00000226087	lncRNA	chr2:47225781-47240886	10	NA	NA	1	0	0	0	0	0	-1.87489	NA	NA	NA	AC073283.2	6	0.636182	0.75967	NA	0	-0.426151	NA	0	-0.0734946	0.964229	0	6.0148	5.11378e-08	1	-0.0725549	0.926646	0	0.264617	0.917084	0	-3.22425	NA	0	0.977008	NA	0	1.21447	7.81984e-09	1	1.32714	2.6039e-10	1	2.66274
ENSG00000272217	lncRNA	chr6:33246075-33246856	28	NA	NA	0	0	0	0	0	0	0.892598	NA	1.07134	NA	AL645940.1	6	0.631219	0.540901	0.110269	0	0.620001	0.0588372	0	0.0595177	0.959556	0	2.30349	1.34267e-06	1	-0.431457	0.789808	0	0.664183	0.567445	0	1.2091	0.317287	0	1.33973	0.332117	0	0.0659913	0.862611	0	-0.0487687	0.898641	0	0.631219
ENSG00000249846	lncRNA	chr3:130111669-130201336	29	NA	NA	0	0	0	0	0	0	2.51303	NA	-0.403113	0.957161	LINC02021	6	0.628103	0.643747	0.503429	0	1.17304	0.0869753	0	0.746097	0.0963882	0	0.432891	0.032801	1	0.0847703	0.934723	0	0.625007	0.255211	0	1.28553	0.0346612	1	1.39962	0.536326	0	0.770406	0.0049346	1	0.788958	0.00432486	1	0.61246
ENSG00000258376	lncRNA	chr14:73242651-73245979	21	NA	NA	0	0	0	0	0	0	-0.439664	0.877366	1.43813	0.188847	AC004846.1	6	0.619876	1.90284	NA	0	1.8222	NA	0	0.739834	2.25181e-13	1	2.26463	0.00176484	1	NA	NA	0	0.83967	1.82236e-13	1	0.548601	1.00669e-06	1	NA	NA	0	0.0277203	0.955627	0	-0.712688	0.0424532	-1	0.413469
ENSG00000270210	lncRNA	chr2:28425945-28426719	17	NA	NA	0	1	0	0	0	1	-2.52974	NA	0.408454	0.926135	AC104695.2	6	0.611646	2.06641	NA	0	1.5383	NA	0	0.274238	0.793142	0	3.03323	9.64992e-06	1	0.67167	0.53704	0	2.16344	0.293734	0	1.94627	0.384531	0	1.33679	0.645605	0	3.994	0.00276165	1	3.57362	0.0109491	1	-0.0177187
ENSG00000230417	lncRNA	chr10:78179185-78551355	28	NA	NA	0	0	0	0	0	0	0.817234	NA	-0.769198	0.674729	LINC00595	6	0.596493	1.03907	0.521648	0	-1.71695	0.300569	0	0.596493	0.562421	0	4.16378	5.2879e-05	1	0.523829	0.708942	0	0.258731	0.915088	0	3.79729	NA	0	-0.977896	NA	0	0.679412	3.65207e-05	1	1.02754	4.5948e-11	1	-0.0251053
ENSG00000223704	lncRNA	chr22:26858634-26968763	23	NA	NA	0	0	0	0	0	0	3.13191	NA	-0.0385837	NA	LINC01422	6	0.592506	1.3466	0.378541	0	0.173383	0.911935	0	0.592506	0.315484	0	4.80976	0.000307709	1	1.422	0.0462596	1	0.484658	0.677122	0	0.433541	0.691308	0	1.85847	NA	0	1.15149	1.1452e-05	1	1.35249	1.37127e-07	1	-0.399217
ENSG00000223725	lncRNA	chr2:207239864-207529795	22	NA	NA	0	0	0	0	0	0	-2.32985	NA	-1.5666	NA	AC009226.1	6	0.577112	0.748174	0.253712	0	0.227252	0.787234	0	0.40785	0.553825	0	1.41252	0.000519061	1	-0.117581	0.910519	0	0.585571	0.619744	0	2.87326	0.00324366	1	0.537053	0.734347	0	-0.175907	0.944847	0	0.921891	0.640067	0	-1.62528
ENSG00000234869	lncRNA	chr22:46541495-46548196	22	NA	NA	0	0	0	0	0	1	-2.11948	NA	0.400105	0.938762	AL021392.1	6	0.575532	1.31281	0.04059	1	0.51504	0.545172	0	1.50247	NA	0	1.28775	2.71823e-12	1	0.653907	0.101275	0	-0.00354647	NA	0	-1.0082	NA	0	1.75556	0.37777	0	NA	NA	0	NA	NA	0	0.546569
ENSG00000247157	lncRNA	chr12:11548030-11590369	20	NA	NA	0	0	0	0	0	0	0	NA	-3.58359	0.116994	LINC01252	6	0.575358	-0.501641	0.640139	0	-1.76804	0.0502688	0	-1.18504	NA	0	1.31013	5.44061e-11	1	1.36108	0.130691	0	NA	NA	0	-1.89616	NA	0	4.0334	0.0822465	0	0.00180583	0.999631	0	0.865075	NA	0	-0.342573
ENSG00000287185	lncRNA	chr8:25179113-25184234	30	NA	NA	0	0	0	0	0	0	-0.319041	0.760969	-0.0697995	0.97935	AC041005.1	6	0.573574	-0.992087	0.54296	0	0.702183	0.62603	0	0.298659	0.697338	0	2.50156	3.68517e-29	1	-0.0632954	0.926543	0	1.38224	0.107137	0	0.507084	0.610233	0	0.731823	0.792459	0	0.413313	0.782787	0	0.144296	0.930685	0	-0.123144
ENSG00000180525	lncRNA	chr10:649948-669581	15	NA	NA	0	0	0	0	0	0	-4.09188	NA	2.37925	NA	PRR26	6	0.562745	NA	NA	0	NA	NA	0	NA	NA	0	-1.12965	NA	0	1.52517	0.000576491	1	NA	NA	0	NA	NA	0	NA	NA	0	NA	NA	0	NA	NA	0	-0.0814595
ENSG00000260578	lncRNA	chr18:67481791-67484966	20	NA	NA	0	0	0	0	0	0	1.96231	NA	-0.907053	0.667754	AC110597.1	6	0.558209	NA	NA	0	NA	NA	0	-0.573404	NA	0	1.92183	0.302129	0	1.04307	0.0158607	1	NA	NA	0	0.915352	NA	0	NA	NA	0	-0.983858	0.642167	0	0.0469713	0.984006	0	0.501498
ENSG00000203288	lncRNA	chr1:151790804-151794402	25	NA	NA	0	0	0	1	0	0	2.70225	NA	5.09818	NA	TDRKH-AS1	6	0.545112	0.318059	0.815496	0	-1.34426	0.24541	0	-0.0356279	0.947562	0	0.982309	1.23377e-41	1	-0.875088	0.255551	0	-0.155726	0.842509	0	0.484422	0.553295	0	-1.87247	NA	0	0.440868	0.0222742	1	0.533658	0.00478723	1	0.876744
ENSG00000196167	lncRNA	chr11:111290787-111305498	11	NA	NA	0	1	0	0	0	0	-4.3731	NA	0.743681	NA	COLCA1	6	0.543748	0.759638	NA	0	-1.00322	NA	0	1.27276	0.0983119	0	3.39333	8.43491e-08	1	NA	NA	0	0.968725	0.192656	0	2.17926	0.00073387	1	-0.946545	NA	0	0.543748	NA	0	2.88768	NA	0	-1.09651
ENSG00000255521	lncRNA	chr11:35132655-35138032	21	NA	NA	0	1	0	1	0	0	-0.519789	0.838997	0.892814	NA	AL356215.1	6	0.524952	-0.145052	0.858889	0	-1.12985	0.0867265	0	0.37464	0.743603	0	1.45235	0.00825276	1	1.66078	0.232317	0	0.840391	0.645196	0	-1.37848	NA	0	1.60377	0.258114	0	3.37479	NA	0	0	NA	0	0.421637
ENSG00000285294	lncRNA	chr10:46398362-46453306	24	NA	NA	0	0	0	0	0	0	0.240732	0.947041	0.372656	0.906695	LINC00842	6	0.508848	-1.94423	NA	0	-0.109844	NA	0	0.517064	0.0620536	0	4.79098	0.000136636	1	1.42065	4.22443e-05	1	1.791	3.1735e-06	1	1.4526	0.000149268	1	3.37309	0.0883277	0	NA	NA	0	NA	NA	0	-0.031698
ENSG00000228436	lncRNA	chr1:38859912-38965038	33	NA	NA	0	0	0	1	0	0	0.280307	0.908465	1.31745	0.267944	AL139260.1	6	0.494638	0.282783	0.691154	0	0.92324	0.130842	0	0.450074	0.344015	0	1.60612	5.80808e-10	1	0.83257	0.083316	0	0.868889	0.237948	0	1.16956	0.076369	0	0.094504	0.940785	0	0.843234	0.125046	0	0.52567	0.404515	0	0.226672
ENSG00000205890	lncRNA	chr16:3032481-3039133	14	NA	NA	0	0	0	0	0	0	0	NA	NA	NA	AC108134.1	6	0.489099	-0.842987	0.413034	0	0.161393	0.91356	0	1.39249	0.0803224	0	4.15913	7.88014e-25	1	NA	NA	0	0.884091	NA	0	3.72011	0.00882474	1	1.33359	0.636186	0	0	NA	0	0.987225	NA	0	NA
ENSG00000229656	lncRNA	chr10:32958437-33082102	32	NA	NA	1	0	0	0	0	0	0.619594	0.859446	0.208511	0.975357	ITGB1-DT	6	0.47682	-0.647273	0.216798	0	-0.121776	0.856904	0	0.19193	0.48657	0	2.56753	1.2105e-29	1	0.351211	0.287462	0	0.261162	0.625774	0	0.631475	0.223728	0	-0.613644	0.637681	0	1.09631	0.00904506	1	0.760075	0.106801	0	-0.476845
ENSG00000287910	lncRNA	chr17:17033531-17042305	20	NA	NA	0	0	0	0	0	0	-0.860517	NA	-3.5391	NA	AC104024.4	6	0.470473	-0.119734	0.935851	0	0.457711	0.738109	0	0.274206	0.843588	0	2.85286	9.55062e-15	1	0.0955357	NA	0	0.261881	0.916733	0	-0.471348	NA	0	0.00355521	0.999628	0	0.0042653	0.993507	0	0.104843	0.841744	0	-0.84808
ENSG00000223485	lncRNA	chr6:169157162-169162992	26	NA	NA	0	0	0	0	0	0	0.316621	0.905764	0.260524	0.898916	LINC01615	6	0.470186	-1.51744	0.0633426	0	-1.03444	0.283967	0	0.868674	0.0827308	0	2.76861	2.08874e-05	1	0.918744	0.634413	0	1.6452	7.86843e-06	1	2.62033	2.02007e-27	1	1.18692	0.521334	0	1.42202	NA	0	-0.498457	NA	0	0.510992
ENSG00000234614	lncRNA	chr1:151841877-151850385	21	NA	NA	0	0	0	0	0	0	-3.1861	NA	1.16633	NA	C2CD4D-AS1	6	0.468774	-1.05198	0.453205	0	-0.259024	0.878747	0	-0.573404	NA	0	0.468774	0.00532101	1	NA	NA	0	NA	NA	0	NA	NA	0	1.25059	0.593966	0	0.945678	0.518479	0	0.0188628	0.992023	0	0.317869
ENSG00000274818	lncRNA	chr14:70906657-70907111	30	NA	NA	1	0	0	0	0	0	0.44048	0.809682	2.90462	0.0143229	AC004825.2	6	0.462209	0.38605	0.761332	0	-0.155884	0.908584	0	0.350933	0.215489	0	0.763649	0.0974251	0	0.208173	0.848114	0	0.410147	0.451456	0	0.133891	0.839281	0	-0.50481	0.781481	0	0.0805743	0.936747	0	0.462209	0.559153	0	-0.354434
ENSG00000214894	lncRNA	chr6:30798654-30830659	27	NA	NA	0	0	0	0	0	0	-0.142289	NA	-0.56761	0.886716	LINC00243	6	0.456827	-0.0984676	0.912135	0	-0.350542	0.659749	0	0.231927	0.760171	0	1.45212	1.9394e-25	1	0.817549	0.337075	0	0.295569	0.832263	0	1.0524	0.448606	0	-0.181143	0.82524	0	0.592249	NA	0	0.527722	NA	0	-0.565693
ENSG00000262136	lncRNA	chr16:69727013-69742563	28	NA	NA	1	0	0	0	0	0	0.350402	0.932134	0.570762	0.908981	AC092115.3	6	0.456431	0.0645197	0.969488	0	0.392553	0.75364	0	0.655919	0.132917	0	1.28267	5.3622e-30	1	-0.080078	0.939096	0	0.622588	0.202015	0	0.975296	0.0587585	0	0.451978	0.564889	0	0.60529	0.405023	0	-0.538846	0.523063	0	-1.7171
ENSG00000272872	lncRNA	chr22:15823197-15823890	23	NA	NA	0	0	0	0	0	0	NA	NA	0.929223	NA	AP000525.1	6	0.445483	1.23394	0.0469644	1	1.11192	0.108566	0	0.400245	0.0835063	0	0.309109	0.106972	0	NA	NA	0	0.586982	0.028416	1	0.766069	0.000779942	1	0.0179357	0.996708	0	0.464766	0.0107134	1	0.671653	0.000101554	1	NA
ENSG00000236751	lncRNA	chrX:46256759-46327680	25	NA	NA	0	0	0	0	0	0	0.428343	NA	2.99938	NA	LINC01186	6	0.442611	0.211115	0.704586	0	0.338789	0.546013	0	0.0804803	0.514559	0	3.81522	2.6274e-09	1	-1.17269	0.288301	0	0.320961	0.00553145	1	0.379353	0.0222787	1	-0.0603883	0.924141	0	0	NA	0	2.47128	NA	0	NA
ENSG00000225335	lncRNA	chr22:18076527-18078884	35	NA	NA	0	0	0	0	0	0	0.117521	0.974073	1.37221	0.530551	AC016027.1	6	0.439112	0.582397	0.25319	0	0.996175	0.0372814	1	0.324762	0.743916	0	-0.00394883	0.987923	0	0.347816	0.619133	0	0.0915237	0.948351	0	0.268332	0.782356	0	0.62926	0.328989	0	1.00324	0.0588099	0	0.32295	0.656686	0	-0.0862598
ENSG00000261423	lncRNA	chr15:72407778-72475168	35	NA	NA	0	0	0	1	0	0	-0.571347	0.824293	0.926503	0.797157	TMEM202-AS1	6	0.434733	0.302359	0.611957	0	0.128995	0.855089	0	0.267287	0.658184	0	1.68924	1.26783e-36	1	0.481928	0.236585	0	1.10578	0.0861986	0	0.176743	0.804312	0	0.45069	0.490554	0	0.986639	0.127593	0	0.288979	0.742045	0	-0.448567
ENSG00000226383	lncRNA	chr2:156011530-156254950	27	NA	NA	0	0	0	0	0	0	NA	NA	NA	NA	LINC01876	6	0.433277	1.01374	4.41998e-05	1	0.996326	7.44346e-05	1	0.513641	0.0761624	0	2.33914	0.176595	0	NA	NA	0	0.612572	0.08316	0	0.408613	0.259628	0	1.30031	0.000235737	1	-0.718022	NA	0	-0.821848	NA	0	NA
ENSG00000276649	lncRNA	chr20:1888128-1894374	26	NA	NA	0	0	0	0	0	0	-1.14467	NA	0.469496	0.914686	AL117335.1	6	0.433243	0.428994	0.608069	0	-0.0925193	0.931636	0	0.289362	0.464857	0	2.37558	NA	0	0.485688	0.316489	0	1.26781	0.0172677	1	0.432587	0.553295	0	-0.427911	0.768302	0	0.67604	0.738307	0	0.432344	0.842696	0	-0.37425
ENSG00000236017	lncRNA	chrX:1401769-1414028	35	NA	NA	0	0	0	0	0	0	-1.88676	NA	-0.217838	0.959765	ASMTL-AS1	6	0.426502	0.426502	0.0503599	0	0.244939	0.339381	0	-0.285678	0.571807	0	0.812208	9.98916e-10	1	0.565755	0.228467	0	1.57938	0.0656892	0	0.47803	0.663495	0	0.252641	0.843755	0	0.685774	0.0432097	1	0.857549	0.00877467	1	-0.20369
ENSG00000286084	lncRNA	chr6:105403207-105588802	24	NA	NA	0	0	0	0	0	0	0.237844	NA	2.84592	NA	AL096794.1	6	0.418904	-0.0760036	0.964353	0	-0.71151	0.65389	0	-1.36179	0.0661834	0	1.65039	0.000901062	1	1.29847	0.325231	0	1.19849	0.119417	0	-0.168084	0.917737	0	1.81131	0.430683	0	1.36175	0.247133	0	0.418904	0.787726	0	-0.446645
ENSG00000272092	lncRNA	chr8:38382364-38383461	32	NA	NA	0	0	0	0	0	0	-0.534405	0.673436	0.745847	0.746407	AC087623.2	6	0.415674	-0.927664	0.139241	0	0.96509	0.122703	0	0.635043	0.41016	0	0.448418	0.184507	0	0.415674	0.589155	0	1.27507	0.102924	0	0.369979	0.677765	0	0.0983273	0.944075	0	0.949887	0.313536	0	0.0169504	0.990247	0	0.633185
ENSG00000273783	lncRNA	chr14:81221218-81222460	34	NA	NA	0	0	1	1	0	0	-0.614239	NA	2.73939	0.381481	AL136040.1	6	0.409591	0.325803	0.474675	0	0.292558	0.527372	0	0.132459	0.804752	0	1.4681	2.81108e-45	1	0.644533	0.365206	0	0.0444176	0.941267	0	0.278082	0.600595	0	0.320339	0.551808	0	1.81616	8.77305e-08	1	1.33102	0.000275188	1	-0.249342
ENSG00000242861	lncRNA	chr1:225840883-225846522	33	NA	NA	0	0	0	0	0	1	-1.05152	NA	0.814082	0.713369	AL591895.1	6	0.406099	0.52734	0.242421	0	0.620086	0.17562	0	0.0658352	0.899735	0	0.651766	0.0014593	1	0.243625	0.733971	0	0.819779	0.206014	0	0.14667	0.848713	0	0.322132	0.741235	0	0.421159	0.868026	0	0.833456	NA	0	0.481052
ENSG00000206567	lncRNA	chr3:10004048-10011209	34	NA	NA	0	0	0	0	0	0	0.191617	NA	0.187103	0.977813	AC022007.1	6	0.394032	-0.268574	0.711277	0	-0.0404783	0.953608	0	1.06116	0.00563521	1	0.857376	6.85033e-11	1	0.57516	0.268629	0	0.326912	0.581028	0	0.0467391	0.93965	0	0.966724	0.262198	0	0.96132	0.42555	0	1.81155	0.0723844	0	1.24364
ENSG00000224687	lncRNA	chr1:178090677-178093984	34	NA	NA	0	0	1	0	0	0	0.144755	0.935776	1.42587	0.261471	RASAL2-AS1	6	0.392033	1.54609	0.119719	0	0.401287	0.727511	0	0.078835	0.855742	0	0.458079	0.262167	0	0.523044	0.0862098	0	0.808748	0.00933267	1	0.725642	0.0284159	1	0.295293	0.873154	0	0.561725	0.161402	0	1.13381	0.000909944	1	0.351907
ENSG00000222047	lncRNA	chr10:73909969-73922777	32	NA	NA	0	0	0	0	0	0	-0.683869	0.67436	0.92132	0.713369	C10orf55	6	0.385968	0.17009	0.827926	0	0.330811	0.667717	0	0.159156	0.791668	0	2.84153	2.9126e-09	1	0.0093605	0.981206	0	1.02208	0.124439	0	-0.302976	0.752052	0	0.662501	0.440425	0	NA	NA	0	NA	NA	0	1.06096
ENSG00000271966	lncRNA	chr8:67343975-67345087	29	NA	NA	0	0	0	0	0	0	0.733724	NA	-1.87138	NA	AC021321.1	6	0.383029	0.182228	0.902628	0	0.157126	0.914983	0	-0.0123638	0.992314	0	1.04464	2.94342e-06	1	-0.341771	0.797927	0	0.19679	0.898131	0	-0.204481	0.867756	0	-0.997965	0.61758	0	0.536502	0.276622	0	0.690291	0.138367	0	0.415293
ENSG00000260025	lncRNA	chr2:36354749-36355114	34	NA	NA	0	0	0	0	0	0	0.589575	0.649175	-0.0475855	0.984941	CRIM1-DT	6	0.375865	0.110722	0.89432	0	0.592466	0.37144	0	0.238429	0.203877	0	0.558185	0.207346	0	-0.0125107	0.976449	0	0.833919	3.63259e-05	1	0.421683	0.0797216	0	0.83933	0.277633	0	NA	NA	0	NA	NA	0	-0.206933
ENSG00000237813	lncRNA	chr7:116238260-116499465	29	NA	NA	0	1	0	0	0	0	-0.170569	0.967783	1.04817	0.763558	AC002066.1	6	0.373897	0.389075	0.306211	0	0.665384	0.0611313	0	0.543484	0.653775	0	0.610698	0.164958	0	-1.15809	NA	0	0.266077	0.912743	0	1.60508	0.281409	0	0.598018	0.0614701	0	NA	NA	0	NA	NA	0	0.0450984
ENSG00000229739	lncRNA	chr1:186423481-186521147	28	NA	NA	0	0	0	0	0	0	0.182517	NA	-1.32196	0.722167	PDC-AS1	6	0.362932	-0.0198176	0.988916	0	0.234177	0.829311	0	-0.0888065	0.929129	0	1.37131	0.0225057	1	0.972644	NA	0	0.484673	0.824702	0	0.275694	0.852699	0	-1.87395	NA	0	1.52175	0.0230767	1	1.45835	0.0339148	1	-0.741367
ENSG00000273204	lncRNA	chr1:100894928-100895356	30	NA	NA	0	0	0	0	0	0	0.20048	0.963708	3.05979	NA	AC104506.1	6	0.359824	0.885131	0.219786	0	0.0648725	0.950585	0	-0.187427	0.695022	0	1.07853	0.00115415	1	-0.753078	0.436864	0	1.15766	0.00713036	1	1.46581	0.0227215	1	1.14747	0.0825945	0	1.77802	0.013604	1	0.275908	0.809345	0	0.359824
ENSG00000285669	lncRNA	chr8:30192429-30201332	41	NA	NA	0	0	0	0	0	0	1.55825	NA	-0.482596	0.886255	AC026979.4	6	0.343697	0.543347	0.138613	0	0.629513	0.083782	0	0.0520323	0.836565	0	1.1665	7.20885e-05	1	0.597482	0.407243	0	0.257865	0.573852	0	-0.144107	0.79036	0	1.3496	0.00156099	1	0.639405	0.00502774	1	0.343697	0.198647	0	-0.367204
ENSG00000237927	lncRNA	chr6:159586955-159589169	17	NA	NA	0	0	0	0	0	0	-0.568641	NA	-0.236197	0.975019	AL078604.2	6	0.340757	0.351166	0.817688	0	-0.963797	0.479546	0	-0.414543	0.784636	0	1.83144	0.0179077	1	2.57482	NA	0	1.39837	0.516363	0	-0.796788	0.667671	0	-2.18269	NA	0	0.6095	NA	0	-0.212768	NA	0	1.75288
ENSG00000272913	lncRNA	chr2:95525109-95526702	35	NA	NA	0	0	0	0	0	1	-0.545566	0.554464	0.0412465	0.990319	AC009237.14	6	0.339662	0.415314	0.112931	0	0.352993	0.195364	0	0.359587	0.000212992	1	-0.835635	7.93327e-34	-1	NA	NA	0	0.636194	2.64722e-06	1	0.54991	6.52227e-05	1	0.604566	0.013828	1	1.47872	0.154792	0	1.02501	0.385953	0	0.0439526
ENSG00000227210	lncRNA	chr2:19990209-20004795	28	NA	NA	0	0	0	0	0	1	-0.517198	NA	2.76568	0.364728	AC079145.1	6	0.336509	-1.74061	0.154268	0	0.761815	0.591582	0	-0.516953	0.519093	0	1.532	2.73412e-06	1	0.0814653	0.970073	0	0.318299	0.79785	0	0.899198	0.422228	0	-3.16107	NA	0	0.718668	0.224644	0	1.2622	0.0133316	1	0.996953
ENSG00000273137	lncRNA	chr22:50208461-50209542	29	NA	NA	0	0	0	0	0	0	-0.134908	NA	-1.66213	NA	AL022328.2	6	0.336402	1.25525	0.0350142	1	-0.0873038	0.921741	0	-0.127653	0.829722	0	3.21765	2.3634e-33	1	1.47218	0.321548	0	1.1234	0.174183	0	-0.0330526	0.976523	0	-0.367804	0.786859	0	0.234593	0.815853	0	-0.723555	0.435012	0	-0.447974
ENSG00000235527	lncRNA	chr1:113924000-113929495	25	NA	NA	0	0	0	1	0	0	0.724598	NA	-1.0852	0.837738	HIPK1-AS1	6	0.335321	0.195134	0.85258	0	0.32342	0.747124	0	1.1055	0.332078	0	1.7261	1.15909e-28	1	1.39858	NA	0	-0.777847	0.615515	0	-0.468658	0.769166	0	-0.135682	0.938973	0	2.18805	0.0536791	0	2.99981	0.00443631	1	-0.767518
ENSG00000257176	lncRNA	chr12:29277955-29317848	37	NA	NA	0	0	0	0	0	0	-1.01302	NA	-1.14998	0.764303	AC009318.1	6	0.318211	0.111812	0.844687	0	0.318211	0.530338	0	0.120331	0.667993	0	0.481321	0.271823	0	0.794206	0.502203	0	-0.432753	0.393422	0	-0.414589	0.277324	0	0.0468929	0.971233	0	0.47004	0.00841278	1	0.205321	0.347861	0	0.8218
ENSG00000273203	lncRNA	chr22:17067821-17070675	25	NA	NA	0	0	0	0	0	0	1.14042	NA	2.64634	NA	AC006946.2	6	0.312967	0.937506	0.00999779	1	0.873058	0.0210881	1	-0.240581	0.533174	0	0.86285	0.759263	0	1.04508	NA	0	-0.764621	0.136922	0	-0.235612	0.786491	0	0.301332	0.616285	0	NA	NA	0	NA	NA	0	-0.56017
ENSG00000246982	lncRNA	chr6:36146698-36197205	35	NA	NA	0	0	0	0	0	0	1.14221	NA	-0.651022	NA	Z84485.1	6	0.311927	0.185927	0.636064	0	-0.198624	0.633892	0	0.342609	0.688305	0	2.50013	2.08363e-43	1	0.967079	0.242645	0	0.542282	0.65797	0	-0.371806	0.806117	0	-0.303611	0.804798	0	0.683102	0.102942	0	-0.103306	0.868475	0	0.21492
ENSG00000263823	lncRNA	chr18:31942575-31944156	32	NA	NA	0	0	0	0	0	0	0.376038	0.86778	0.691066	0.816738	AC009831.1	6	0.306976	0.0406883	0.977178	0	0.201234	0.859733	0	0.0296665	0.972415	0	0.172933	0.67409	0	0.875429	0.0474331	1	1.34317	0.0411848	1	1.03541	0.0988705	0	0.142998	0.932657	0	1.17047	0.122927	0	0.700934	0.430533	0	-0.186114
ENSG00000257084	lncRNA	chr12:6963246-6964447	21	NA	NA	0	0	0	0	0	0	NA	NA	NA	NA	MIR200CHG	6	0.302031	0.689038	0.0826102	0	0.816074	0.0350711	1	NA	NA	0	1.3604	8.36066e-19	1	NA	NA	0	NA	NA	0	NA	NA	0	1.67498	1.58156e-06	1	4.24958	NA	0	0	NA	0	NA
ENSG00000286964	lncRNA	chrX:135037281-135040355	41	NA	NA	0	0	0	0	0	0	0.318075	NA	0.549779	0.893674	AL136169.1	6	0.301029	0.398916	0.248922	0	0.456533	0.190971	0	0.47256	0.307507	0	0.720876	0.00555887	1	0.661239	0.379005	0	0.342767	0.817035	0	-0.19743	0.81029	0	0.268609	0.783751	0	0.279205	0.0327599	1	0.375243	0.00285742	1	0.020609
ENSG00000272669	lncRNA	chr22:38742625-38743115	35	NA	NA	0	0	0	0	0	0	-0.429126	NA	-0.350849	0.967757	AL021707.6	6	0.267451	0.229722	0.373083	0	0.341554	0.158679	0	0.267451	0.434138	0	1.27139	5.16313e-07	1	-0.116543	0.923888	0	0.242322	0.743604	0	0.995599	0.0354384	1	-0.408187	0.667911	0	0.110868	0.848307	0	-0.215597	0.689304	0	0.694297
ENSG00000225746	lncRNA	chr14:100894770-101038859	21	NA	NA	0	0	0	0	0	0	-0.236546	0.909844	-0.562945	0.529048	MEG8	6	0.265742	-0.394111	NA	0	-0.426152	NA	0	-0.55673	NA	0	3.50683	0.0216861	1	0.168862	0.68524	0	0.958222	NA	0	0.915352	NA	0	NA	NA	0	0.325587	0.00574229	1	0.608878	1.92855e-08	1	0.176202
ENSG00000261600	lncRNA	chr2:91580336-91580863	13	NA	NA	0	0	0	0	0	0	-3.6234	NA	3.98953	NA	AC233266.2	6	0.259073	NA	NA	0	NA	NA	0	1.20451	0.135172	0	2.32339	6.81773e-06	1	-0.878476	NA	0	0.931296	0.218933	0	0.310564	0.690321	0	NA	NA	0	0.734956	0.000796255	1	0.11101	0.738011	0	0.179727
ENSG00000282885	lncRNA	chr14:49861176-49864326	31	NA	NA	0	0	0	0	0	0	-0.501948	NA	-1.31536	0.681114	AL627171.2	6	0.257982	1.03587	0.0738243	0	0.257771	0.730281	0	0.684936	0.137969	0	1.95943	6.00736e-05	1	0.314065	0.68603	0	0.802264	0.28401	0	0.0439358	0.970279	0	-0.12077	0.902025	0	0.971968	0.340905	0	0.331622	0.799837	0	0.388655
ENSG00000265778	lncRNA	chr18:76491629-76493918	37	NA	NA	0	0	0	0	0	0	0.78881	NA	1.44291	0.408442	AC018413.1	6	0.253312	0.867008	0.0130313	1	0.533141	0.165242	0	0.661643	0.0849557	0	1.95483	3.84691e-31	1	0.449537	0.306662	0	0.740326	0.0301126	1	1.10796	0.00510254	1	0.504437	0.146009	0	-0.266353	0.810259	0	-0.58783	0.560751	0	0.164112
ENSG00000279232	lncRNA	chr5:98792861-98795766	28	NA	NA	0	0	0	0	0	0	-0.180021	NA	0.199571	0.96837	AC008522.1	6	0.250072	1.74455	0.298432	0	0.166909	0.938059	0	4.3393	0.00266637	1	1.1093	0.0102067	1	0.111869	0.891357	0	1.55288	0.581945	0	-1.42261	0.352941	0	-0.13875	0.942694	0	1.20539	0.0830795	0	0.634113	0.445508	0	-2.36983
ENSG00000235652	lncRNA	chr6:145799409-145887430	32	NA	NA	0	0	0	0	0	0	-0.317163	0.977319	0.601393	0.792275	FBXO30-DT	6	0.247929	0.215109	NA	0	0.154037	NA	0	0.728606	0.298524	0	-0.260327	0.578806	0	0.746597	0.0796677	0	0.228455	0.860908	0	0.748753	0.476316	0	0.811355	0.523692	0	0.879733	2.97558e-07	1	0.408248	0.0404733	1	0.142243
ENSG00000261189	lncRNA	chr6:7540451-7541338	30	NA	NA	0	0	0	0	0	0	0.178091	0.929671	1.50389	0.173317	AL031058.1	6	0.241842	-0.414813	0.331131	0	-0.16348	0.768022	0	NA	NA	0	1.3388	6.29745e-22	1	0.127081	0.802084	0	NA	NA	0	NA	NA	0	0.13188	0.835931	0	1.03168	NA	0	0	NA	0	0.0215682
ENSG00000228889	lncRNA	chr13:99181223-99200757	42	NA	NA	0	0	1	0	0	0	-0.122223	NA	1.01645	0.73246	UBAC2-AS1	6	0.238385	0.240346	0.48513	0	0.169019	0.673982	0	0.517241	0.0977525	0	1.29591	1.21882e-15	1	-0.683024	0.0240423	-1	0.351227	0.357968	0	0.54442	0.255575	0	0.349012	0.297369	0	1.70944	1.0013e-07	1	1.12088	0.00165151	1	-0.082587
ENSG00000230438	lncRNA	chr6:2851230-2881407	26	NA	NA	0	0	0	0	0	0	0.279049	NA	3.45424	NA	SERPINB9P1	6	0.238177	1.02561	0.0147179	1	0.29757	0.592067	0	-0.0525439	NA	0	3.93045	0.000136353	1	1.02404	0.277597	0	-0.688088	0.738328	0	-0.639114	0.785141	0	1.4072	9.08962e-05	1	NA	NA	0	NA	NA	0	-0.101982
ENSG00000269934	lncRNA	chr1:228238241-228276066	28	NA	NA	0	0	0	0	0	0	-0.0842128	0.974817	1.28986	0.310063	AL353593.1	6	0.23363	0.0068298	0.987629	0	0.23363	0.406774	0	1.66669	NA	0	-1.09138	0.550733	0	-0.335736	NA	0	-0.965331	NA	0	0.909556	NA	0	1.21702	0.000243653	1	-2.23074	0.453111	0	-2.27992	NA	0	0.0122802
ENSG00000270362	lncRNA	chr6:79233718-79236797	39	NA	NA	0	0	1	0	0	0	-0.413727	NA	0.479381	0.886224	HMGN3-AS1	6	0.231651	0.334641	0.491704	0	0.18465	0.742264	0	0.343652	0.171473	0	0.121223	0.578582	0	-0.209706	0.792682	0	1.03786	0.00487161	1	0.852105	0.00469483	1	1.33171	0.00378046	1	0.231651	0.242385	0	0.217466	0.285195	0	0.0291867
ENSG00000237940	lncRNA	chr2:241970683-241977276	24	NA	NA	0	0	0	0	0	0	0	NA	-1.29927	NA	LINC01238	6	0.230758	1.16674	0.0134332	1	1.09015	0.0271212	1	0.319336	0.613661	0	1.64015	5.72139e-12	1	NA	NA	0	0.795756	0.598825	0	1.15839	0.317287	0	0.610917	0.749936	0	-0.495779	0.183086	0	0.8844	0.00552318	1	0.00693049
ENSG00000247137	lncRNA	chr11:83184491-83193794	42	NA	NA	0	0	0	0	0	0	-0.298957	NA	-0.529559	0.87303	AP000873.2	6	0.227989	0.0630687	0.911653	0	-0.130622	0.817903	0	-0.00225472	0.994329	0	0.556266	0.00125438	1	0.0611118	0.931068	0	0.148519	0.622981	0	0.201231	0.496451	0	-0.462459	0.432236	0	0.308524	0.185939	0	0.485484	0.0234486	1	0.334997
ENSG00000260920	lncRNA	chr1:40464319-40466767	38	NA	NA	0	0	0	0	0	0	0.679847	0.785842	-0.468305	0.834479	AL031985.3	6	0.220075	0.0642974	0.92625	0	0.150303	0.825594	0	0.377249	3.02321e-08	1	0.349621	0.0966724	0	0.0543286	0.882685	0	0.393235	0.000126555	1	0.827654	4.94765e-17	1	0.586371	0.564245	0	0.24506	0.117455	0	0.32097	0.0323056	1	0.113425
ENSG00000277449	lncRNA	chr20:50184598-50191498	30	NA	NA	0	0	0	0	0	0	-0.180725	0.967018	0.422255	0.924261	CEBPB-AS1	6	0.208686	0.186681	0.883296	0	-0.359498	0.772659	0	0.313636	0.370397	0	2.65401	6.26043e-149	1	0.212638	0.847564	0	0.264007	0.652863	0	0.5768	0.164661	0	-0.510885	0.652894	0	0.235468	0.418608	0	0.471101	0.0587881	0	-0.0161986
ENSG00000189223	lncRNA	chr2:113211421-113276581	41	NA	NA	1	1	0	0	0	0	0.48991	0.204063	-0.0278806	0.989691	PAX8-AS1	6	0.19499	0.217997	0.189971	0	0.333184	0.0317844	1	-0.326461	0.02766	-1	-0.303308	1.29562e-09	-1	0.722406	2.05579e-16	1	0.276487	0.593674	0	2.13899	5.59786e-11	1	0.402301	3.9809e-10	1	1.03168	NA	0	0	NA	0	0.0963807
ENSG00000226648	lncRNA	chr20:41098019-41138003	30	NA	NA	0	0	0	0	0	0	0.298742	NA	-0.573682	0.919591	PLCG1-AS1	6	0.182798	0.0610917	0.953537	0	-0.6791	0.383548	0	1.17221	0.107817	0	0.700458	0.0032409	1	0.573954	0.574618	0	-0.266703	0.871186	0	-0.434998	0.629306	0	0.543934	0.397143	0	0.379904	0.29269	0	0.595549	0.0690293	0	-0.176303
ENSG00000253671	lncRNA	chr8:17808361-17822183	24	NA	NA	0	0	0	0	0	1	NA	NA	NA	NA	AC027117.1	6	0.173699	0.173699	0.827021	0	0.388841	0.606972	0	-0.353743	0.668997	0	1.43839	9.37877e-10	1	NA	NA	0	1.0632	0.304579	0	0.805827	0.666767	0	0.797677	0.156783	0	1.89942	0.123585	0	0.810336	0.613059	0	0.827045
ENSG00000235919	lncRNA	chr1:155562042-155563944	35	NA	NA	0	0	0	0	0	0	-0.772388	0.739018	1.5703	0.549137	ASH1L-AS1	6	0.162882	-0.149868	0.805314	0	-0.125407	0.855684	0	0.288352	0.302567	0	0.867065	5.0045e-12	1	-0.227793	0.646521	0	0.221718	0.514976	0	0.193796	0.604162	0	-0.303552	0.611397	0	0.240981	0.503526	0	0.565768	0.0559955	0	-0.585486
ENSG00000271533	lncRNA	chrX:74209976-74213660	42	NA	NA	0	0	0	0	0	0	-1.29443	NA	-0.143585	0.978923	Z83843.1	6	0.158351	0.157922	0.82177	0	0.036197	0.96695	0	0.281878	0.365169	0	-0.202245	0.301649	0	0.0271102	0.969477	0	0.417551	0.47673	0	1.0705	0.00989638	1	-0.149154	0.878021	0	0.0785415	0.731768	0	0.278971	0.119646	0	0.00770286
ENSG00000230424	lncRNA	chr1:19210501-19240704	29	NA	NA	0	0	1	1	0	0	0.4326	0.813228	2.68661	0.0340067	EMC1-AS1	6	0.157747	0.436547	0.513873	0	0.149175	0.858976	0	0.0874918	0.908583	0	1.50224	6.92416e-13	1	-0.337756	0.641362	0	0.36043	0.732713	0	-1.32258	0.0843876	0	-0.839371	0.372422	0	0.11464	0.85768	0	0.078364	0.903383	0	0.416275
ENSG00000261971	lncRNA	chr16:3037400-3059370	44	NA	NA	0	0	0	1	0	0	-0.861613	0.529907	0.0064362	0.997653	MMP25-AS1	6	0.157391	0.179146	0.301023	0	0.069841	0.751912	0	0.123474	0.339796	0	-0.314211	0.0291316	-1	0.697323	0.00402632	1	0.18538	0.245622	0	0.15718	0.373142	0	-0.283477	0.342934	0	-0.0926357	0.867365	0	0.031011	0.955947	0	-0.106486
ENSG00000221817	lncRNA	chr10:73495525-73520070	44	NA	NA	0	0	0	0	0	0	0.20441	0.951541	-0.808751	0.65945	PPP3CB-AS1	6	0.138382	0.28128	0.306361	0	0.0618342	0.868816	0	0.217074	0.0833768	0	0.412265	0.00174809	1	0.475431	0.0080154	1	0.307574	0.128307	0	0.076178	0.714056	0	0.3824	0.38416	0	0.595412	0.0149976	1	0.0281144	0.942781	0	0.03384
ENSG00000285517	lncRNA	chr12:30795458-30879268	40	NA	NA	0	0	0	0	0	0	-0.831161	0.441492	-0.774779	0.584685	AC010198.2	6	0.138332	-0.710886	0.000716608	-1	-0.605218	0.00527202	-1	0.184969	0.0223342	0	3.05402	0.182248	0	0.689515	0.000334673	1	1.13874	2.61824e-12	1	2.06995	3.03914e-43	1	0.536236	0.000940733	1	-0.477176	0.547044	0	-0.26068	0.761652	0	0.135325
ENSG00000286416	lncRNA	chr13:97405169-97433994	32	NA	NA	0	0	1	0	0	0	1.76245	NA	0.719773	0.843415	AL442067.3	6	0.130019	0.321065	0.6653	0	-0.0470953	0.959846	0	-0.251643	0.672511	0	3.57711	3.51463e-86	1	-0.383975	0.797313	0	0.632251	0.242792	0	0.651924	0.235906	0	0.788555	0.472933	0	0.888741	0.00479057	1	0.424327	0.272688	0	0.20463
ENSG00000273301	lncRNA	chr2:225698514-225703654	15	NA	NA	0	0	0	0	0	0	2.81204	NA	2.17712	NA	AC016717.2	6	0.119575	0	NA	0	0.150924	NA	0	1.20233	0.255143	0	3.36296	1.08323e-28	1	0.119575	NA	0	0.419679	0.649413	0	-1.04105	0.130246	0	2.44755	NA	0	0.588447	0.0088388	1	1.08925	8.9248e-08	1	-1.79577
ENSG00000239332	lncRNA	chr2:46816697-46859007	32	NA	NA	0	0	0	0	0	0	0.143828	0.940151	0.840919	0.45506	LINC01119	6	0.118205	-0.411743	0.476322	0	-1.04271	0.0443209	-1	-0.190702	0.574956	0	0.689805	0.43393	0	0.27448	0.413213	0	-0.40384	0.502621	0	0.892577	0.101034	0	-0.37813	0.708053	0	-2.36299	0.368334	0	1.43494	NA	0	0.118205
ENSG00000177410	lncRNA	chr20:49278178-49299600	44	NA	NA	0	0	1	1	0	0	-0.284633	0.673374	0.392432	0.725959	ZFAS1	6	0.11782	0.358519	0.00165323	1	0.232075	0.0634486	0	0.136182	0.115945	0	0.616172	2.4155e-24	1	-0.165357	0.510608	0	0.0683495	0.456963	0	0.306088	0.000105169	1	0.0359353	0.630218	0	0.316013	0.00179855	1	0.022034	0.890376	0	-0.0249228
ENSG00000269821	lncRNA	chr11:2608328-2699994	44	NA	NA	0	0	0	0	0	0	-0.284296	0.924548	-0.528397	0.713369	KCNQ1OT1	6	0.114494	0.0666137	0.899071	0	-0.0882993	0.867064	0	-0.326092	0.120444	0	1.29884	4.58637e-26	1	0.0227922	0.967656	0	-0.393411	0.335361	0	-0.480939	0.262799	0	-1.34104	0.00239149	-1	0.177596	0.382703	0	0.448468	0.00816283	1	-0.0548088
ENSG00000171889	lncRNA	chr9:21453802-21559900	32	NA	NA	0	0	0	0	0	0	0.128392	0.922507	-0.702412	0.445204	MIR31HG	6	0.114231	-0.502309	0.204433	0	-0.18193	0.715591	0	1.54491	NA	0	NA	NA	0	0.576384	2.60424e-09	1	0.811221	0.701052	0	0.828518	0.601298	0	-0.0193273	0.966382	0	-0.443022	NA	0	-0.49845	NA	0	0.191871
ENSG00000245317	lncRNA	chr5:179859013-179861283	36	NA	NA	0	0	0	1	0	0	-1.3591	NA	0.237274	NA	AC008393.1	6	0.110523	0.544371	0.214114	0	0.510736	0.269573	0	0.98419	0.00231455	1	1.09616	5.76137e-19	1	0.115063	0.878369	0	1.17626	0.00218987	1	0.969855	0.0237234	1	-0.60638	0.418261	0	0.510377	0.161687	0	0.44874	0.240397	0	-0.191307
ENSG00000128254	lncRNA	chr22:31925519-31945518	28	NA	NA	0	0	0	0	0	0	-0.203182	0.94715	1.58435	NA	C22orf24	6	0.110373	1.04265	0.105391	0	0.664925	0.352016	0	-0.148767	0.663573	0	0.721417	0.168844	0	0.274307	0.878867	0	-0.534817	0.380852	0	-0.647784	0.159755	0	0.75678	0.606846	0	0.0113697	0.978223	0	-0.186711	0.603234	0	-0.251857
ENSG00000231672	lncRNA	chr2:217284019-217756593	29	NA	NA	0	0	0	0	0	0	0.492915	0.900894	-0.08849	0.975357	DIRC3	6	0.106647	-1.23513	0.499298	0	0.130433	0.950378	0	0.272148	0.687276	0	2.72996	1.93975e-47	1	0.934721	3.18275e-09	1	0.460127	0.680983	0	2.14314	0.00091171	1	0.356879	0.895991	0	0.497239	0.155929	0	0.584611	0.0860031	0	0.8756
ENSG00000231185	lncRNA	chr5:142325293-142672001	34	NA	NA	0	0	1	0	0	0	-0.623254	NA	-0.0244643	0.995615	SPRY4-AS1	6	0.105875	-0.447066	0.222308	0	-0.157617	0.748181	0	0.149495	NA	0	-1.38118	0.56201	0	-1.91691	NA	0	1.29824	NA	0	4.3741	0.022515	1	-0.507457	0.21378	0	1.44691	0.0597234	0	-0.131412	0.917373	0	0.588493
ENSG00000224934	lncRNA	chr10:99430919-99463259	41	NA	NA	0	0	0	1	0	0	-1.45408	NA	0.216203	0.976679	AL391684.1	6	0.0954361	0.695458	0.190704	0	0.91223	0.0740584	0	0.0728215	0.805924	0	0.591698	0.0126203	1	-0.642771	0.191209	0	-0.211088	0.637288	0	0.102046	0.873247	0	0.304554	0.622095	0	0.31734	0.273299	0	0.846806	0.000430598	1	-0.136031
ENSG00000212694	lncRNA	chr12:121795267-121803906	43	NA	NA	0	1	0	0	0	0	0.635108	0.788696	0.641137	0.791731	LINC01089	6	0.0932539	-0.0159705	0.953537	0	-0.36606	0.0357546	-1	0.0431954	0.795052	0	2.01701	7.97146e-131	1	-0.060086	0.855512	0	-0.022154	0.93735	0	-0.273264	0.132041	0	-0.996044	0.0147873	-1	0.181374	0.41488	0	0.311518	0.120041	0	-0.189229
ENSG00000287539	lncRNA	chr17:78845345-78846686	28	NA	NA	0	0	0	0	0	0	0.557761	NA	1.50471	NA	AC022966.2	6	0.0919191	-0.289526	0.746057	0	-0.0727391	0.94197	0	-0.256875	0.741615	0	1.4437	2.47148e-09	1	0.594941	0.475713	0	0.617846	0.631893	0	2.34319	0.0362416	1	-0.461694	0.792042	0	-0.191187	0.868977	0	0.390234	0.696493	0	-0.684486
ENSG00000260236	lncRNA	chr3:47379089-47380999	38	NA	NA	0	0	1	0	0	0	-0.252086	0.936225	0.371138	0.849448	AC099778.1	6	0.0910878	0.276452	0.536901	0	0.132646	0.789597	0	0.0910878	0.818941	0	0.149906	0.505579	0	-0.019048	0.978883	0	0.168101	0.720973	0	-0.0123105	0.981285	0	0.211309	0.828943	0	0.639973	0.0355521	1	0.161277	0.704082	0	-0.209277
ENSG00000229214	lncRNA	chr6:169788790-169799549	23	NA	NA	0	0	0	0	0	0	0.210172	NA	1.83619	NA	LINC00242	6	0.0894382	0.330755	0.821644	0	-1.047	0.376635	0	0.00262906	0.996108	0	1.8058	0.00024337	1	-1.79587	NA	0	0.137318	0.810638	0	0.244042	0.574846	0	-0.635338	0.699398	0	1.54187	NA	0	2.16507	NA	0	0.102285
ENSG00000179743	lncRNA	chr1:15834474-15848147	41	NA	NA	0	0	1	0	0	0	-0.00997773	0.996497	2.19011	0.0315675	FLJ37453	6	0.0892823	0.593985	0.0793581	0	0.541324	0.108915	0	0.0892823	0.765839	0	0.819477	2.37356e-26	1	-0.529478	0.0401061	-1	0.302128	0.129372	0	0.0790665	0.749086	0	0.518786	0.126997	0	0.257663	0.107758	0	0.00324193	0.989127	0	0.0328765
ENSG00000253736	lncRNA	chr5:172762980-172782334	14	NA	NA	0	0	0	0	0	0	-0.851836	NA	0.929223	NA	AC022217.3	6	0.0704678	-1.34239	NA	0	0.1223	NA	0	-0.761353	0.558601	0	5.09681	8.74572e-06	1	-0.931369	NA	0	2.17718	0.289983	0	0.68947	0.784894	0	-0.946545	NA	0	-0.443022	NA	0	-0.49845	NA	0	-0.373953
ENSG00000283078	lncRNA	chr20:62066830-62068437	32	NA	NA	0	0	0	0	0	0	-0.906158	NA	0.906914	0.822583	AL137077.2	6	0.0662185	-0.698708	0.164944	0	-0.303539	0.578555	0	-0.38225	0.245755	0	1.73575	3.67613e-46	1	-0.406912	0.624164	0	0.358282	0.447409	0	-0.285244	0.497959	0	-0.482263	0.657667	0	0.507465	0.172316	0	0.833619	0.0126526	1	-0.701023
ENSG00000273008	lncRNA	chr10:43136824-43138334	31	NA	NA	0	0	0	0	0	0	-0.833174	0.749401	1.42251	NA	AC010864.1	6	0.0595646	0.726269	0.369453	0	-0.0383217	0.974405	0	0.592174	0.0829444	0	0.658445	0.00788977	1	-0.573289	0.530593	0	1.10768	0.00630363	1	0.284325	0.593753	0	-0.513536	0.643564	0	0.839282	0.164788	0	0.957106	0.104644	0	-0.62541
ENSG00000267249	lncRNA	chr18:12670426-12671145	37	ENSG00000101624	CEP76	0	0	0	0	0	0	-1.04115	NA	1.02426	0.678242	AP005482.2	6	0.015417	1.44487	1.13658e-05	1	0.815451	0.0335414	1	-0.152002	0.74794	0	1.29472	0.000295617	1	-0.200875	0.763794	0	-0.200053	0.672179	0	-0.194316	0.680904	0	1.0717	0.0206167	1	-0.696479	0.0115171	-1	-0.220108	0.508311	0	0.136206
ENSG00000240291	lncRNA	chr10:18513115-18545651	35	NA	NA	0	1	0	0	0	0	-2.90325	NA	-1.95834	0.551421	AL450384.2	6	-0.134112	0.409146	0.123919	0	0.0779683	0.847336	0	-0.600507	0.0743907	0	1.12559	0.00159278	1	-2.39385	NA	0	-0.921464	0.252842	0	-0.910024	0.210295	0	-0.457349	0.560264	0	0.547717	0.00144322	1	0.634522	0.000181002	1	-0.48077
ENSG00000249722	lncRNA	chr5:174329612-174330503	8	NA	NA	1	0	0	0	0	0	NA	NA	3.58439	NA	AC025752.1	5	2.33918	NA	NA	0	NA	NA	0	NA	NA	0	7.69547	2.75583e-12	1	NA	NA	0	NA	NA	0	NA	NA	0	NA	NA	0	4.33822	0.000250275	1	3.49045	0.00635233	1	NA
ENSG00000264843	lncRNA	chr18:10704297-10709599	11	NA	NA	0	0	0	0	0	0	NA	NA	NA	NA	AP001180.4	5	2.09886	3.79028	0.0158215	1	2.89616	0.0896268	0	3.05217	0.0139244	1	3.85879	0.00681389	1	NA	NA	0	4.00031	7.28287e-09	1	3.64067	0.0013921	1	NA	NA	0	NA	NA	0	NA	NA	0	NA
ENSG00000282111	lncRNA	chr1:229022773-229038274	5	NA	NA	1	0	0	0	0	0	NA	NA	NA	NA	LINC02815	5	2.06499	0.759649	NA	0	0	NA	0	0.869269	NA	0	3.77338	0.0439442	1	NA	NA	0	0.958222	NA	0	1.82218	NA	0	1.90315	NA	0	3.37738	NA	0	2.00147	NA	0	NA
ENSG00000262445	lncRNA	chr17:1995614-2003671	11	NA	NA	1	1	0	0	0	0	-0.968651	NA	4.56091	NA	AC099684.2	5	1.88635	2.25516	NA	0	1.80532	NA	0	0.727473	NA	0	6.16946	2.73123e-19	1	NA	NA	0	1.40621	0.524819	0	3.14382	NA	0	2.88836	NA	0	-0.443022	NA	0	-0.49845	NA	0	-2.55289
ENSG00000286910	lncRNA	chr8:8665497-8669404	8	NA	NA	1	0	0	0	0	0	2.96007	NA	3.99946	NA	AC087269.3	5	1.85329	NA	NA	0	NA	NA	0	1.07523	0.00179875	1	NA	NA	0	2.52607	NA	0	2.38158	3.30886e-11	1	2.17109	6.07852e-06	1	NA	NA	0	NA	NA	0	NA	NA	0	3.51578
ENSG00000254275	lncRNA	chr8:128405269-128564679	6	NA	NA	0	0	0	0	0	0	-2.45817	NA	2.37925	NA	LINC00824	5	1.77696	1.91287	NA	0	-0.426152	NA	0	NA	NA	0	2.00852	0.0144716	1	NA	NA	0	NA	NA	0	1.84939	NA	0	0.0152395	NA	0	NA	NA	0	NA	NA	0	-1.09651
ENSG00000268926	lncRNA	chr9:95772323-95776282	12	NA	NA	0	0	0	0	0	0	NA	NA	0.929223	NA	AL354861.3	5	1.68521	0.759642	NA	0	0.727997	NA	0	3.0802	8.96928e-05	1	3.60514	0.0735353	0	NA	NA	0	0.879243	0.299782	0	2.58762	0.000296509	1	1.51439	NA	0	3.23279	0.0762872	0	2.04597	0.350773	0	1.31143
ENSG00000260409	lncRNA	chr15:20729747-20756183	12	NA	NA	0	0	0	0	0	0	NA	NA	2.64634	NA	AC012414.4	5	1.62139	NA	NA	0	NA	NA	0	0.271036	0.565029	0	1.62139	8.28828e-05	1	NA	NA	0	1.02413	0.0766819	0	1.23514	0.0437622	1	NA	NA	0	1.77418	0.164069	0	0.398642	0.830898	0	NA
ENSG00000230753	lncRNA	chr20:33787373-33811109	10	NA	NA	0	0	0	1	0	0	1.38564	NA	1.68389	0.735802	ZNF341-AS1	5	1.60961	-0.790952	NA	0	0.730885	NA	0	NA	NA	0	3.63238	3.96971e-06	1	0.888235	0.390476	0	NA	NA	0	NA	NA	0	2.8502	NA	0	-0.92392	NA	0	1.55126	NA	0	-1.86975
ENSG00000233124	lncRNA	chr13:97168751-97187578	9	NA	NA	0	0	0	0	0	0	0	NA	NA	NA	LINC00456	5	1.53892	0.759649	NA	0	0	NA	0	0.869269	NA	0	1.75979	NA	0	NA	NA	0	3.06414	0.147117	0	4.50493	0.015577	1	0.0152393	NA	0	1.53892	0.00446519	1	1.61622	0.0028446	1	NA
ENSG00000236985	lncRNA	chr20:16857962-16864148	6	NA	NA	0	0	0	0	0	0	NA	NA	NA	NA	AL121892.1	5	1.52504	NA	NA	0	NA	NA	0	2.87458	NA	0	4.6985	0.00193927	1	NA	NA	0	4.73199	2.02626e-06	1	4.82242	1.034e-06	1	NA	NA	0	NA	NA	0	NA	NA	0	NA
ENSG00000203446	lncRNA	chr7:40538127-40546928	7	NA	NA	0	0	0	0	0	0	0.839146	0.805118	2.56568	0.00645534	SUGCT-AS1	5	1.52135	NA	NA	0	NA	NA	0	-0.598052	NA	0	3.56883	0.048424	1	3.24419	NA	0	0.958222	NA	0	-1.0082	NA	0	NA	NA	0	1.73324	NA	0	-0.498457	NA	0	-0.0254623
ENSG00000237705	lncRNA	chr5:56842016-56862164	14	NA	NA	1	0	0	0	0	0	-0.910442	NA	2.76598	NA	AC008937.2	5	1.49559	2.72712	0.175029	0	2.76408	0.167869	0	0.869269	NA	0	6.10532	7.31335e-08	1	1.94994	NA	0	1.9857	0.378638	0	2.81565	0.216053	0	4.19825	0.0401569	1	3.66874	NA	0	0	NA	0	-2.26076
ENSG00000253930	lncRNA	chr8:23189279-23190675	12	NA	NA	0	0	0	0	0	0	3.80447	NA	NA	NA	TNFRSF10A-AS1	5	1.46934	NA	NA	0	NA	NA	0	NA	NA	0	2.83395	0.104952	0	NA	NA	0	NA	NA	0	NA	NA	0	2.50241	0.021136	1	NA	NA	0	NA	NA	0	NA
ENSG00000205334	lncRNA	chr2:27705786-27715732	16	NA	NA	0	0	0	0	0	0	0.314314	NA	1.1734	NA	LINC01460	5	1.44758	-0.784485	NA	0	-0.426152	NA	0	0.577597	0.181628	0	4.35209	0.00436923	1	0.0753223	NA	0	0.612369	0.490861	0	1.78347	0.144962	0	3.68898	0.121017	0	1.19528	0.191201	0	1.39299	0.115372	0	1.7886
ENSG00000253666	lncRNA	chr8:100475667-100501148	6	NA	NA	0	0	0	0	0	0	NA	NA	0.929223	NA	AP000424.1	5	1.4219	1.31763	NA	0	0.681164	NA	0	1.87258	NA	0	4.55755	1.27134e-11	1	-0.878476	NA	0	0.586703	NA	0	1.39193	NA	0	NA	NA	0	1.03167	NA	0	1.47311	NA	0	NA
ENSG00000267719	lncRNA	chr17:79707266-79712317	10	NA	NA	1	0	0	0	0	0	0.428343	NA	0.851507	NA	LINC02078	5	1.37008	1.33673	NA	0	-1.00323	NA	0	1.79524	NA	0	NA	NA	0	-0.878476	NA	0	5.17705	0.00142397	1	4.69639	0.0106939	1	0.977008	NA	0	2.58842	0.00130668	1	0.89317	0.434606	0	NA
ENSG00000185433	lncRNA	chr21:25385388-25431701	14	NA	NA	1	0	0	0	0	0	0	NA	2.37925	NA	LINC00158	5	1.35975	1.97388	NA	0	-1.36473	NA	0	0.204019	0.849892	0	3.87935	0.341482	0	NA	NA	0	1.91121	NA	0	-1.04415	NA	0	0.0053974	NA	0	0.788026	0.315119	0	1.11832	0.121827	0	-0.625503
ENSG00000236719	lncRNA	chr1:180509380-180566523	11	NA	NA	0	0	0	0	0	0	0.804974	NA	3.951	NA	OVAAL	5	1.33673	1.33673	NA	0	1.66093	NA	0	-0.292091	0.749733	0	4.12871	0.00218105	1	1.99247	NA	0	1.78581	0.49234	0	-0.944433	NA	0	NA	NA	0	1.76589	NA	0	1.26597	NA	0	NA
ENSG00000231811	lncRNA	chr6:4341756-4347162	13	NA	NA	0	0	0	0	0	0	-0.980781	NA	2.91945	0.223194	AL159166.1	5	1.32031	0.759643	NA	0	-0.426149	NA	0	1.17595	NA	0	4.15821	2.17673e-17	1	0.396478	NA	0	1.99781	0.0472543	1	2.66339	0.125376	0	-0.946545	NA	0	3.14367	NA	0	1.74553	NA	0	0.70746
ENSG00000227517	lncRNA	chr17:69577251-69903000	7	NA	NA	0	0	0	0	0	0	-0.967834	NA	1.80071	NA	LINC01483	5	1.29164	1.12196	NA	0	1.46132	NA	0	2.15005	NA	0	4.46339	0.0020426	1	1.5082	0.00241456	1	0.958222	NA	0	2.3168	NA	0	NA	NA	0	2.4152	NA	0	-0.498459	NA	0	-1.87221
ENSG00000288583	lncRNA	chr9:34702953-34774466	18	NA	NA	0	0	0	0	0	0	-1.06055	NA	2.90094	NA	AL162231.5	5	1.27745	0.524035	0.78445	0	0.0756307	0.972048	0	1.44621	NA	0	3.31632	0.00340349	1	0.0602697	NA	0	1.70629	0.269875	0	0.971109	NA	0	1.1414	0.508587	0	0.670406	0.75737	0	-2.34886	0.31259	0	3.35184
ENSG00000251635	lncRNA	chr4:38564003-38572022	7	NA	NA	0	0	0	0	0	0	-0.968632	NA	NA	NA	LINC02278	5	1.26692	0	NA	0	0.727996	NA	0	0.869269	NA	0	2.8717	0.000433716	1	NA	NA	0	NA	NA	0	NA	NA	0	NA	NA	0	NA	NA	0	NA	NA	0	NA
ENSG00000247011	lncRNA	chr17:50934989-50944713	13	NA	NA	0	1	0	0	0	0	NA	NA	-2.46425	NA	AC005920.1	5	1.25038	0.182593	NA	0	0.727997	NA	0	0.474008	NA	0	1.64213	0.00011161	1	NA	NA	0	-0.589301	NA	0	0.915352	NA	0	-0.946545	NA	0	2.18665	0.0524467	0	1.87177	0.120173	0	1.34854
ENSG00000286501	lncRNA	chr3:150339478-150343210	10	NA	NA	0	0	0	0	0	0	2.13423	NA	0.254	NA	AC018545.1	5	1.22964	-1.92339	NA	0	-0.824557	NA	0	-0.937603	NA	0	6.1619	9.38424e-36	1	1.04508	NA	0	-0.965331	NA	0	NA	NA	0	NA	NA	0	0.48747	0.851521	0	-2.04399	NA	0	0.827045
ENSG00000269915	lncRNA	chr11:708564-727047	10	NA	NA	0	0	0	0	0	1	3.80478	NA	0.929223	NA	AP006621.4	5	1.22267	NA	NA	0	NA	NA	0	0.869269	NA	0	1.49103	0.0686106	0	1.96601	NA	0	NA	NA	0	3.01735	0.159616	0	5.40834	0.000825901	1	NA	NA	0	NA	NA	0	NA
ENSG00000163915	lncRNA	chr3:185712528-185729787	14	NA	NA	0	0	0	0	0	0	0	NA	-0.388283	NA	IGF2BP2-AS1	5	1.21178	3.67171	0.0124117	1	1.71681	0.368028	0	1.87759	NA	0	3.38604	0.116288	0	NA	NA	0	1.84466	NA	0	NA	NA	0	3.17697	NA	0	0.216138	NA	0	-1.34184	NA	0	-0.134726
ENSG00000249825	lncRNA	chr5:80052374-80083654	16	NA	NA	0	0	0	0	0	0	0.966905	NA	1.45883	NA	THBS4-AS1	5	1.16744	0.663089	0.496391	0	0.332682	0.766025	0	1.4362	NA	0	5.09392	1.18763e-28	1	NA	NA	0	0.958222	NA	0	-1.29646	0.563112	0	-0.580692	0.802856	0	1.98369	0.349381	0	0.0416407	NA	0	-1.02356
ENSG00000284543	lncRNA	chr1:31506226-31583306	9	NA	NA	0	0	0	0	0	0	-0.856128	NA	2.37925	NA	LINC01226	5	1.13281	-0.953289	NA	0	1.13281	NA	0	0.137714	0.919101	0	3.63977	0.00590052	1	-0.878476	NA	0	0.0221912	NA	0	-0.0588641	NA	0	0.0131898	NA	0	4.16989	NA	0	0	NA	0	NA
ENSG00000240710	lncRNA	chr1:204603035-204616565	15	NA	NA	0	0	0	0	0	0	NA	NA	-1.77333	NA	AL512306.3	5	1.07991	1.13866	0.0924384	0	1.07991	0.103023	0	0.167499	NA	0	6.88238	9.36889e-37	1	NA	NA	0	2.31405	0.264108	0	-0.0280994	0.988757	0	0.0139628	NA	0	1.80227	0.00284161	1	0.758551	0.344857	0	-1.96816
ENSG00000238164	lncRNA	chr1:2549920-2557031	10	NA	NA	0	0	0	0	0	0	1.17769	NA	2.03837	NA	TNFRSF14-AS1	5	1.06528	-0.39447	NA	0	0	NA	0	3.47907	NA	0	NA	NA	0	1.03696	0.0498574	1	4.02383	0.0582	0	3.82144	0.0824695	0	1.8726	NA	0	NA	NA	0	NA	NA	0	-0.652661
ENSG00000273328	lncRNA	chr3:42809414-42908105	17	NA	NA	0	0	0	0	0	0	-4.30473	NA	1.80071	NA	AC099329.2	5	1.05848	1.26304	0.191798	0	0.150677	0.906272	0	1.17179	0.104729	0	4.37984	1.13653e-14	1	-0.878476	NA	0	0.824766	0.700239	0	1.18278	0.435015	0	-0.665497	0.735321	0	2.32293	0.00176231	1	1.29068	0.150953	0	NA
ENSG00000248370	lncRNA	chr4:188159705-188161157	8	NA	NA	0	0	0	0	0	0	NA	NA	NA	NA	LINC02434	5	1.04508	1.33675	NA	0	0.718827	NA	0	0.682128	8.04358e-07	1	NA	NA	0	1.04508	NA	0	0.913899	2.34026e-17	1	1.29235	2.96316e-33	1	NA	NA	0	NA	NA	0	NA	NA	0	NA
ENSG00000251205	lncRNA	chr5:143531331-143598434	17	NA	NA	0	0	0	0	0	0	0.0288975	0.995124	0.783248	NA	AC016598.2	5	1.04297	1.609	0.324554	0	0.922143	0.680605	0	0.115568	0.590145	0	3.5696	4.40596e-05	1	2.07517	0.259638	0	-0.0880624	0.799061	0	-0.191895	0.451858	0	-0.306319	0.909645	0	-1.06691	0.585519	0	-1.2584	0.520838	0	-0.661421
ENSG00000287527	lncRNA	chr5:141822076-141825488	9	NA	NA	0	0	0	0	0	0	NA	NA	NA	NA	AC005753.3	5	1.03627	2.18403	0.00806335	1	1.56538	0.0857835	0	-0.573404	NA	0	4.26628	1.52289e-21	1	NA	NA	0	NA	NA	0	NA	NA	0	3.72672	0.0419038	1	0.872212	0.00214427	1	0.0981215	0.827583	0	NA
ENSG00000247624	lncRNA	chr4:14909961-15002045	18	NA	NA	1	1	0	0	0	0	-4.27243	NA	-1.77333	NA	CPEB2-DT	5	1.03369	2.76478	0.111186	0	2.56892	0.157013	0	1.33817	NA	0	4.54293	1.18312e-50	1	-0.878476	NA	0	1.91123	NA	0	0.915352	NA	0	NA	NA	0	0.192209	0.912125	0	1.23228	0.311203	0	-1.00917
ENSG00000254101	lncRNA	chr8:135859369-137092183	11	NA	NA	1	0	0	0	0	0	NA	NA	-1.77333	NA	LINC02055	5	1.0131	0.759671	NA	0	-0.426151	NA	0	2.00875	2.38467e-157	1	2.33036	0.105071	0	1.04508	NA	0	2.34347	6.75178e-199	1	2.46389	6.99968e-191	1	0.977008	NA	0	2.12742	NA	0	1.74288	NA	0	1.07598
ENSG00000259436	lncRNA	chr19:42152569-42157523	18	NA	NA	0	0	0	0	0	0	0.0394787	0.99407	0.788611	NA	AC010247.2	5	1.00869	1.18893	0.349812	0	0.41566	0.753186	0	0.470458	0.246359	0	2.82967	0.180767	0	0.0773437	NA	0	1.9361	0.0702552	0	0.684852	0.792356	0	NA	NA	0	1.20482	0.241769	0	0.62715	0.61433	0	2.08241
ENSG00000287763	lncRNA	chr2:87311460-87348728	14	NA	NA	0	0	0	0	0	0	-0.733356	NA	-1.19255	NA	AC068279.2	5	1.00869	NA	NA	0	NA	NA	0	-0.181723	NA	0	1.26234	3.33873e-32	1	NA	NA	0	0.546186	0.503028	0	0.436481	0.670544	0	0.977008	NA	0	NA	NA	0	NA	NA	0	-0.831973
ENSG00000272157	lncRNA	chr8:24956621-24957110	11	NA	NA	1	0	0	0	0	0	-1.05332	NA	6.30483	0.0159155	AC107373.2	5	1.00869	0	NA	0	0.727996	NA	0	1.0765	0.00088736	1	1.04013	NA	0	NA	NA	0	1.44096	0.000181473	1	1.73856	6.03905e-05	1	0.977008	NA	0	0.547118	0.481908	0	0.179662	0.850817	0	-1.09651
ENSG00000228709	lncRNA	chr21:44485577-44490288	17	NA	NA	0	0	0	0	0	0	-0.216665	NA	0.647556	0.904358	LINC02575	5	0.97822	1.41262	0.429662	0	-0.062417	0.978738	0	0.762921	2.5917e-23	1	2.89895	0.0468546	1	NA	NA	0	0.741614	1.81831e-09	1	0.334938	0.00706407	1	0.0146606	0.997658	0	2.89576	NA	0	1.04132	NA	0	0.509211
ENSG00000260941	lncRNA	chr1:119597702-119599271	15	NA	NA	0	0	0	0	0	1	2.64401	NA	0.513166	NA	LINC00622	5	0.96594	-0.248983	NA	0	-1.37594	NA	0	1.46079	NA	0	4.18793	0.000738104	1	2.40162	NA	0	3.21202	0.127605	0	3.41105	NA	0	1.77951	0.369031	0	3.95325	NA	0	0.927641	NA	0	-1.2537
ENSG00000255145	lncRNA	chr9:99397024-99906605	28	NA	NA	0	0	0	0	0	0	-0.321003	NA	0.0911814	NA	STX17-AS1	5	0.96155	0.966523	0.00812984	1	0.96155	0.011291	1	1.2265	0.0289687	1	0.212098	0.634443	0	0.980445	0.47424	0	1.51962	0.046133	1	1.38381	0.101889	0	1.20022	0.0554792	0	1.96938	0.166567	0	0.508852	0.79894	0	0.954315
ENSG00000233183	lncRNA	chr6:33891327-33927631	9	NA	NA	0	0	0	0	0	0	1.91251	NA	NA	NA	AL138889.1	5	0.960922	-0.971535	NA	0	1.30507	NA	0	-1.27599	NA	0	3.66601	9.82872e-07	1	NA	NA	0	NA	NA	0	NA	NA	0	0.977008	NA	0	5.02031	2.32682e-10	1	1.01115	0.458959	0	NA
ENSG00000257657	lncRNA	chr12:45475520-45610620	6	NA	NA	0	0	0	0	0	0	NA	NA	NA	NA	AC079950.1	5	0.95532	0.664146	NA	0	0.728001	NA	0	0.869269	NA	0	2.84383	0.0077737	1	1.04508	NA	0	NA	NA	0	NA	NA	0	-0.946545	NA	0	4.43947	0.0273138	1	0.929448	NA	0	NA
ENSG00000177340	lncRNA	chr12:31324316-31325829	22	NA	NA	0	0	0	0	0	0	-1.00801	0.776145	1.9012	NA	FLJ13224	5	0.952032	0.923739	0.540191	0	1.37696	0.310591	0	1.31824	0.2634	0	3.1773	7.09032e-12	1	1.79612	0.312378	0	2.50352	0.0859352	0	1.20099	0.408795	0	1.33099	0.633061	0	2.40405	0.206766	0	1.68106	NA	0	0.762001
ENSG00000228358	lncRNA	chr4:117360596-117412712	10	NA	NA	0	0	0	0	0	0	NA	NA	NA	NA	LINC02263	5	0.937373	-0.971527	NA	0	0.727996	NA	0	0.310287	0.624181	0	3.53603	0.0816014	0	2.24536	NA	0	1.77149	0.0480255	1	1.82028	0.0228736	1	NA	NA	0	NA	NA	0	NA	NA	0	-1.09651
ENSG00000254186	lncRNA	chr5:162424042-163437326	20	NA	NA	1	0	0	0	0	0	-3.94188	NA	2.70338	NA	AC113414.1	5	0.931724	0.978393	0.316914	0	-0.549963	0.683587	0	-0.189223	NA	0	6.00156	4.34748e-08	1	0.366715	0.764583	0	0.858509	0.61172	0	-0.0155799	0.996675	0	0.47997	0.781262	0	1.00644	0.567494	0	1.48778	0.347237	0	0.827045
ENSG00000258647	lncRNA	chr15:92567817-92574529	9	NA	NA	0	0	0	0	0	0	NA	NA	1.80071	NA	LINC00930	5	0.928186	-0.971522	NA	0	0	NA	0	NA	NA	0	5.63656	7.2267e-47	1	NA	NA	0	NA	NA	0	NA	NA	0	-0.946545	NA	0	0.928186	0.399988	0	0.155328	0.918356	0	-0.134725
ENSG00000231574	lncRNA	chr3:177816865-177899224	15	NA	NA	0	0	0	0	0	1	1.42393	NA	0.943701	0.865279	LINC02015	5	0.920668	0	NA	0	1.24855	NA	0	0.416982	0.777791	0	2.02108	6.46754e-14	1	1.04683	0.00257029	1	1.20452	0.581229	0	-0.947292	NA	0	NA	NA	0	0.548639	NA	0	0.441306	NA	0	2.00991
ENSG00000235027	lncRNA	chr11:1760348-1762486	13	NA	NA	0	0	0	0	0	1	0.839479	0.652994	0.285145	0.971391	AC068580.3	5	0.91639	-0.394474	NA	0	0.734917	NA	0	2.51986	NA	0	1.01075	0.000308676	1	0.922	0.605094	0	1.00147	NA	0	0.537401	0.634035	0	1.84938	0.171338	0	NA	NA	0	NA	NA	0	NA
ENSG00000232194	lncRNA	chr1:167820406-167821224	15	NA	NA	0	0	0	0	0	0	1.61782	NA	0.0660916	0.994413	Z99943.1	5	0.887295	0.689597	NA	0	-0.968374	NA	0	0.738268	4.92748e-06	1	1.7914	NA	0	1.07636	0.429516	0	1.74619	1.82194e-06	1	2.36487	2.47565e-05	1	-0.57965	NA	0	3.29948	0.0738397	0	3.04181	NA	0	0.434585
ENSG00000285966	lncRNA	chr14:76958098-77000609	20	NA	NA	0	0	0	0	0	0	-0.106062	NA	3.66348	NA	AC007686.4	5	0.880637	0.176325	0.907928	0	0.0448893	0.976865	0	0.824526	NA	0	1.52179	0.0135948	1	1.93699	NA	0	3.859	0.414145	0	-0.957029	NA	0	3.08161	0.149249	0	0.206522	NA	0	-0.729512	NA	0	-0.991404
ENSG00000226644	lncRNA	chr20:2207217-2213151	18	NA	NA	0	0	0	0	0	0	-1.27431	NA	3.30205	0.372958	AL121899.1	5	0.877929	0.759677	NA	0	3.26108	NA	0	1.18095	0.0275805	1	0.528884	0.20968	0	1.04508	NA	0	1.91853	1.1061e-07	1	1.57398	0.000136003	1	3.72074	0.040512	1	-0.195732	0.884956	0	-0.383476	0.759061	0	-1.79755
ENSG00000253633	lncRNA	chr8:102528740-102539943	21	NA	NA	0	0	0	0	0	0	1.00812	NA	-0.0215894	0.996345	AP002852.1	5	0.875118	1.59118	0.0520072	0	0.636268	0.486005	0	1.48374	0.0459506	1	3.73744	0.0575066	0	NA	NA	0	1.11994	0.152907	0	1.45288	0.0368959	1	1.74834	0.0648641	0	0.594107	0.406254	0	1.30747	0.0248507	1	1.19384
ENSG00000285601	lncRNA	chr8:29351292-29360222	16	NA	NA	0	0	0	0	0	0	-0.513212	0.720182	1.01317	NA	AC084262.2	5	0.872541	0.543177	0.520017	0	-0.244128	0.809585	0	-0.573404	NA	0	4.4576	2.16088e-118	1	-0.0166929	0.99015	0	NA	NA	0	NA	NA	0	1.20594	0.364224	0	2.72845	0.0120535	1	0.701029	0.68285	0	0.69061
ENSG00000233930	lncRNA	chr11:1571353-1599184	22	NA	NA	0	0	0	0	0	0	1.27428	NA	-0.457354	NA	KRTAP5-AS1	5	0.859504	0.609022	0.0675844	0	0.237476	0.565264	0	2.87127	NA	0	1.7752	2.69672e-125	1	2.41508	0.118421	0	1.45996	NA	0	1.0965	0.513185	0	1.02006	0.701551	0	-0.856077	0.312558	0	2.42256	1.25036e-06	1	0.827045
ENSG00000231826	lncRNA	chr2:43027823-43040662	9	NA	NA	0	0	0	0	0	0	-0.659742	NA	0.753153	NA	LINC01819	5	0.858899	0.375043	NA	0	0.728002	NA	0	-0.337769	NA	0	4.11977	0.00343482	1	NA	NA	0	1.32961	NA	0	1.4352	NA	0	-1.8556	NA	0	-0.443022	NA	0	-0.49845	NA	0	0.15158
ENSG00000285710	lncRNA	chr16:70349085-70372166	11	NA	NA	0	0	0	0	0	0	1.14391	NA	0.805235	NA	AC012184.4	5	0.837436	-0.0397893	NA	0	1.28716	NA	0	1.87719	NA	0	2.13639	6.86516e-10	1	1.04508	NA	0	-0.913643	NA	0	-1.06757	0.585027	0	0.0262785	0.997252	0	4.16172	0.00330513	1	1.45346	0.500548	0	-2.5246
ENSG00000257761	lncRNA	chr12:71587642-71594404	12	NA	NA	0	0	0	0	0	0	-0.968632	NA	NA	NA	AC078860.2	5	0.824995	1.44308	0.479986	0	0.565615	0.758156	0	0.915793	NA	0	4.51304	1.06558e-10	1	1.04508	NA	0	-1.89046	NA	0	-0.347274	0.901432	0	-0.946545	NA	0	5.23605	1.00608e-07	1	2.49681	0.0418055	1	-1.09651
ENSG00000259721	lncRNA	chr15:32717270-32719007	13	NA	NA	0	0	0	0	0	0	-0.232325	0.900238	0.53063	0.795887	AC090877.2	5	0.821331	1.33672	NA	0	0	NA	0	NA	NA	0	1.04013	NA	0	1.0178	0.000424239	1	NA	NA	0	NA	NA	0	NA	NA	0	1.03168	NA	0	0	NA	0	-0.44984
ENSG00000267069	lncRNA	chr18:12288308-12291488	15	NA	NA	0	0	0	0	0	0	-1.29426	NA	-0.36203	NA	AP005264.1	5	0.819392	1.64174	0.24973	0	0.951922	0.59055	0	0.819392	0.0207634	1	NA	NA	0	-1.59083	0.217458	0	2.49746	0.00313006	1	3.03259	0.00448661	1	-0.897129	NA	0	NA	NA	0	NA	NA	0	-0.119561
ENSG00000247287	lncRNA	chr14:61294909-61322838	21	NA	NA	0	0	0	0	0	0	2.81204	NA	NA	NA	AL359220.1	5	0.784184	0.935823	0.0205426	1	0.857244	0.0443024	1	-0.0589135	0.93975	0	1.37209	1.65209e-12	1	-0.878476	NA	0	0.736021	0.41155	0	0.366517	0.7593	0	0.898431	0.0883132	0	NA	NA	0	NA	NA	0	NA
ENSG00000265962	lncRNA	chr18:8695856-8707621	14	NA	NA	0	0	0	0	0	0	0.65072	0.735833	2.49639	0.0361207	GACAT2	5	0.775472	0.759649	NA	0	0	NA	0	-1.55271	NA	0	0.347085	0.735737	0	0.806474	0.0083898	1	3.69966	0.0412767	1	0.909466	NA	0	NA	NA	0	0.022854	NA	0	0.541489	NA	0	0.054791
ENSG00000234840	lncRNA	chr9:22646200-22824213	19	NA	NA	0	0	0	0	0	1	-2.56625	NA	-2.96381	NA	LINC01239	5	0.774433	-0.596336	0.535132	0	-0.786548	0.451233	0	0.648447	0.0660398	0	2.31005	2.41228e-17	1	2.2838	0.0823694	0	0.136877	0.890853	0	0.176099	0.778391	0	-0.897129	NA	0	-1.65683	NA	0	0.928244	NA	0	-2.99651
ENSG00000272386	lncRNA	chr17:76551352-76551750	10	ENSG00000214140	PRCD	1	0	0	0	0	0	NA	NA	NA	NA	AC015802.5	5	0.773069	-0.39447	NA	0	0	NA	0	1.71704	NA	0	4.7976	0.000192026	1	NA	NA	0	0.958222	NA	0	NA	NA	0	NA	NA	0	0.54664	0.00251722	1	1.28577	1.17401e-15	1	NA
ENSG00000270021	lncRNA	chr5:135399280-135401296	30	NA	NA	0	1	0	0	0	0	-1.22047	0.638484	0.632934	0.869936	AC026691.1	5	0.769846	-0.135862	0.871799	0	0.107859	0.905354	0	0.778092	0.0079893	1	0.406583	0.267597	0	1.17726	0.0275701	1	1.259	0.00027833	1	1.0888	0.00837091	1	1.01595	0.330931	0	1.06057	0.120817	0	0.863134	0.242058	0	0.953583
ENSG00000223403	lncRNA	chr14:101068283-101072937	17	NA	NA	0	0	0	0	0	0	-0.450364	0.844461	-1.78908	0.238327	MEG9	5	0.753884	-0.617177	NA	0	0.467621	NA	0	-2.87977	NA	0	2.24675	0.0286167	1	1.10569	0.000535941	1	3.44526	NA	0	2.4161	NA	0	NA	NA	0	0.507291	0.000143302	1	0.264182	0.0829497	0	0.322346
ENSG00000254226	lncRNA	chr5:151949571-152270449	13	NA	NA	0	0	0	0	0	0	0	NA	NA	NA	LINC01933	5	0.753655	1.36016	NA	0	-1.53164	NA	0	1.3651	0.107749	0	3.66753	1.87675e-07	1	NA	NA	0	0.570647	0.767894	0	-1.47932	0.462073	0	NA	NA	0	1.37859	2.62477e-05	1	0.807115	0.0318395	1	2.69657
ENSG00000248677	lncRNA	chr5:6686325-6707711	20	NA	NA	0	0	0	0	0	0	-1.2006	NA	0.748983	NA	LINC02102	5	0.750098	0.562267	0.64998	0	1.55846	0.117537	0	-0.552036	0.646608	0	6.44039	3.92455e-09	1	0.312717	0.878867	0	2.69471	0.252874	0	0.568283	NA	0	NA	NA	0	0.929015	0.391142	0	-0.380967	0.78707	0	-0.0616348
ENSG00000253361	lncRNA	chr8:38543276-38560877	13	NA	NA	0	0	0	0	0	0	NA	NA	1.80071	NA	AC069120.1	5	0.74382	0.759643	NA	0	0.727996	NA	0	1.44031	9.09088e-09	1	-0.674734	0.506338	0	NA	NA	0	1.16243	5.01304e-09	1	2.46197	4.36443e-29	1	NA	NA	0	1.23511	0.138602	0	1.61735	0.0376957	1	NA
ENSG00000240350	lncRNA	chr2:111491272-111570974	11	NA	NA	0	0	0	0	0	0	0.417793	0.872717	4.96947	0.0703962	SOCAR	5	0.742128	0	NA	0	-0.426149	NA	0	1.31239	NA	0	1.04013	NA	0	0.0817322	0.926294	0	3.05851	0.147983	0	1.87904	NA	0	1.85847	NA	0	NA	NA	0	NA	NA	0	0.286703
ENSG00000286883	lncRNA	chr2:74465339-74472961	21	NA	NA	0	0	0	0	0	0	-0.0955155	0.984441	1.98473	0.408442	AC005041.5	5	0.72797	-0.840171	0.44553	0	-0.414597	0.732041	0	0.988028	0.276093	0	1.66707	6.49165e-07	1	0.252723	0.810562	0	0.731198	0.377758	0	0.685371	0.330623	0	0.693856	0.616664	0	1.96704	0.035713	1	1.0638	0.361542	0	0.916303
ENSG00000226954	lncRNA	chr22:49718053-49724506	15	NA	NA	0	0	0	0	0	0	NA	NA	NA	NA	AL023802.1	5	0.726036	1.83793	0.23573	0	0.726036	0.732987	0	-0.324557	0.766752	0	6.49581	4.62479e-09	1	NA	NA	0	1.31025	NA	0	0.19541	0.934333	0	-1.8609	NA	0	5.82558	2.44482e-08	1	5.48671	3.07794e-07	1	0.644135
ENSG00000261118	lncRNA	chr16:89492017-89504460	27	NA	NA	0	0	0	0	0	0	-0.623884	NA	1.18594	NA	AC092123.1	5	0.721837	0.815639	0.0997129	0	0.970504	0.0529849	0	0.299717	NA	0	2.33611	5.55941e-16	1	0.257862	0.816001	0	0.0406388	NA	0	1.762	0.459475	0	0.876469	0.246834	0	0.051221	0.97925	0	0.216783	0.909871	0	1.93385
ENSG00000236501	lncRNA	chr2:176989418-177164656	15	NA	NA	0	0	0	1	0	0	2.25237	NA	NA	NA	AC074286.1	5	0.721454	1.04777	0.495737	0	-1.62473	0.367126	0	-0.0471629	NA	0	9.07174	1.17454e-17	1	NA	NA	0	0.572601	NA	0	-1.89616	NA	0	0.0234689	NA	0	2.38694	0.0109918	1	1.63776	0.127239	0	NA
ENSG00000279954	lncRNA	chr22:45875932-45879247	15	NA	NA	0	0	0	0	0	0	3.68591	NA	-2.34171	NA	BX324167.2	5	0.712525	1.45065	0.00448893	1	1.39727	0.00996727	1	-0.545087	NA	0	2.27688	0.00184599	1	3.2811	NA	0	1.21946	0.583478	0	1.86495	NA	0	1.48665	NA	0	0.501095	0.624682	0	0.85794	0.335464	0	0.827045
ENSG00000286086	lncRNA	chr3:185499140-185501109	24	NA	NA	1	0	1	1	0	0	-3.51313	NA	3.16309	NA	AC099661.1	5	0.697436	0.273574	0.775469	0	0.110275	0.921427	0	0.776314	0.3579	0	2.44986	3.6203e-16	1	1.19974	0.372867	0	0.493962	0.747846	0	0.569477	0.752896	0	0.470519	0.741758	0	0.767433	0.0654174	0	0.891921	0.0275191	1	0.697436
ENSG00000286656	lncRNA	chr5:42995134-42997480	16	NA	NA	0	0	0	0	0	0	0.503755	NA	-0.532059	NA	AC008875.2	5	0.680668	0	NA	0	-0.426149	NA	0	1.54356	NA	0	NA	NA	0	0.083309	NA	0	0.958222	NA	0	NA	NA	0	NA	NA	0	1.03168	NA	0	0	NA	0	-0.110108
ENSG00000267440	lncRNA	chr17:43679341-43706709	7	NA	NA	0	0	0	0	0	0	-3.21651	NA	NA	NA	LINC02594	5	0.680174	-0.394478	NA	0	0.0882851	NA	0	0.296769	NA	0	4.93303	0.000261422	1	NA	NA	0	-0.00159421	NA	0	0.317977	NA	0	0.0152396	NA	0	1.67436	0.176753	0	1.788	0.147285	0	NA
ENSG00000284882	lncRNA	chr1:84574129-84583620	21	NA	NA	0	0	0	0	0	0	1.06008	0.360397	1.6634	0.341307	AL359762.1	5	0.665549	-0.624314	0.748938	0	-1.3501	0.355115	0	0.629616	0.658805	0	0.578704	0.706703	0	-0.673957	0.71205	0	2.22509	0.0333762	1	2.46997	0.0568873	0	0.142562	0.927449	0	0.969341	0.717489	0	1.43579	NA	0	0.445194
ENSG00000223458	lncRNA	chr13:75876886-75881127	7	NA	NA	0	0	0	0	0	0	NA	NA	NA	NA	LMO7DN-IT1	5	0.663525	0.75964	NA	0	0.727997	NA	0	0.869269	NA	0	5.40774	5.10012e-05	1	NA	NA	0	NA	NA	0	NA	NA	0	NA	NA	0	-1.59143	NA	0	-0.707667	NA	0	0.279681
ENSG00000271784	lncRNA	chr20:46689659-46690289	22	NA	NA	0	0	0	0	0	0	-0.145191	0.972294	2.10741	0.187932	AL031055.1	5	0.663477	2.73065	NA	0	-0.165639	NA	0	-0.480734	NA	0	1.30257	0.00239005	1	0.344378	NA	0	0.996405	0.523142	0	0.436031	0.81022	0	1.01562	NA	0	1.03596	0.534243	0	1.16082	0.472785	0	0.676595
ENSG00000227218	lncRNA	chr9:127934503-127940952	17	NA	NA	0	1	0	1	0	0	5.25321	NA	2.76598	NA	AL157935.1	5	0.652879	-0.313694	0.87729	0	0.330767	0.86255	0	1.47539	0.103021	0	1.67739	0.000833869	1	NA	NA	0	0.66052	0.58411	0	3.7663	0.0077761	1	-0.8924	NA	0	NA	NA	0	NA	NA	0	0.767663
ENSG00000261064	lncRNA	chr15:32536047-32587613	17	NA	NA	0	0	0	0	0	0	1.18307	NA	1.05982	NA	LINC02256	5	0.649835	3.44431	0.00867899	1	0.558029	0.736071	0	0.188653	NA	0	0.450104	0.202481	0	1.12548	0.0393269	1	-0.018994	NA	0	1.39193	NA	0	0.79574	0.572482	0	0.720387	NA	0	-1.42084	NA	0	1.04417
ENSG00000257671	lncRNA	chr12:52245048-52247448	18	NA	NA	0	0	0	0	0	1	-0.749297	0.794601	0.511142	0.873698	KRT7-AS	5	0.633963	-1.56719	0.512733	0	0.754476	0.774672	0	-0.0024686	0.998928	0	1.82201	5.21192e-16	1	0.0931069	NA	0	-0.582371	0.810568	0	-0.052162	0.982019	0	0.883373	0.62531	0	NA	NA	0	NA	NA	0	NA
ENSG00000284669	lncRNA	chr3:39148281-39172952	22	NA	NA	0	0	0	0	0	0	0.855863	NA	-0.106198	NA	AC092053.3	5	0.629569	0.629569	0.657158	0	-0.574736	0.689276	0	0.516266	0.664154	0	-0.407991	NA	0	1.2983	NA	0	1.49061	0.307355	0	1.36662	0.319635	0	-1.57048	0.5443	0	0	NA	0	0.92136	NA	0	-1.46585
ENSG00000283839	lncRNA	chr2:184593577-184599008	18	NA	NA	0	0	0	0	0	0	1.0064	NA	4.29283	NA	AC096667.1	5	0.624351	0.759656	NA	0	1.85382	NA	0	0.14794	NA	0	0.499633	0.35442	0	-0.319877	0.684178	0	-0.965331	NA	0	0.915352	NA	0	1.90315	NA	0	0.434304	0.399988	0	0.548166	0.267344	0	0.938953
ENSG00000247853	lncRNA	chr12:6578622-6584739	27	NA	NA	0	0	0	0	0	0	1.34796	NA	1.00754	0.861593	AC006064.2	5	0.620273	-0.68519	0.561865	0	0.620273	0.64926	0	1.6184	0.00423232	1	1.19135	5.87102e-08	1	0.754072	0.510716	0	0.905074	0.312389	0	-0.239032	0.634429	0	-0.315068	0.767515	0	0.56319	0.531442	0	-0.0279583	0.981861	0	0.722536
ENSG00000178734	lncRNA	chr13:75871038-75883811	9	NA	NA	0	0	0	0	0	0	-0.968601	NA	NA	NA	LMO7DN	5	0.616438	-0.394471	NA	0	0.150925	NA	0	NA	NA	0	5.75821	2.9435e-06	1	-0.878476	NA	0	NA	NA	0	NA	NA	0	NA	NA	0	1.29326	NA	0	-0.498456	NA	0	-0.569629
ENSG00000222032	lncRNA	chr2:237428920-237434822	16	NA	NA	0	0	0	0	0	0	1.03441	NA	-1.97232	NA	AC112721.2	5	0.607249	NA	NA	0	NA	NA	0	0.484689	0.264696	0	6.28796	1.22309e-55	1	0.0960116	0.95367	0	1.46028	7.65471e-21	1	2.75497	1.84958e-90	1	-0.559482	NA	0	0.50154	NA	0	-0.498454	NA	0	-1.39705
ENSG00000228022	lncRNA	chr6:30743790-30792250	26	NA	NA	1	0	0	0	0	0	-0.148611	0.963708	0.399542	0.953092	HCG20	5	0.570663	0.231302	0.814254	0	0.371446	0.705652	0	1.1577	0.0743752	0	1.78056	0.000836365	1	0.791263	0.297106	0	0.0572417	0.961958	0	0.0113782	0.985273	0	1.86801	0.00629522	1	0.683045	0.0394864	1	0.616266	0.0742747	0	0.226869
ENSG00000232618	lncRNA	chr6:142946406-142957945	22	NA	NA	0	0	0	0	0	0	0.65426	NA	3.32635	NA	AL355304.1	5	0.56952	0.866665	0.581026	0	0.139809	0.940199	0	0.924677	0.167261	0	0.934137	0.193637	0	0.182443	0.90718	0	0.670454	0.624036	0	1.04746	0.417002	0	-2.18165	NA	0	0.644676	0.429491	0	0.241003	0.81088	0	-0.326066
ENSG00000258777	lncRNA	chr14:61681041-61695823	23	NA	NA	0	0	1	0	0	0	-0.54212	0.789573	3.75935	0.197699	HIF1A-AS1	5	0.534971	0.550851	0.772722	0	1.15344	0.589403	0	-1.49409	0.237972	0	1.85536	0.000375651	1	0.319584	0.794984	0	-0.0012449	0.999968	0	-0.401721	0.648462	0	0.440029	0.827197	0	0.0377457	0.976313	0	0.145503	0.905871	0	-0.153719
ENSG00000278932	lncRNA	chr21:9325013-9368775	30	NA	NA	0	0	0	0	0	0	-3.39212	NA	-0.0502815	NA	CR381653.1	5	0.531497	0.671615	0.55828	0	-0.239791	0.861475	0	0.151567	0.444477	0	0.0628705	0.843293	0	2.94303	NA	0	0.407714	0.0173545	1	0.330997	0.06203	0	0.0573122	0.949804	0	0.648748	0.000192492	1	0.60694	0.000670041	1	-0.203036
ENSG00000287089	lncRNA	chr6:33800142-33802960	10	NA	NA	0	0	0	0	0	0	-0.828624	NA	1.80071	NA	AL138889.3	5	0.529019	-0.394476	NA	0	0.529019	NA	0	NA	NA	0	4.35397	1.06815e-16	1	NA	NA	0	NA	NA	0	NA	NA	0	NA	NA	0	2.08738	0.000290286	1	-0.0661272	0.951377	0	0.401172
ENSG00000272733	lncRNA	chr22:23580880-23583859	22	NA	NA	0	0	0	0	0	0	1.96849	NA	3.20222	NA	AP000345.2	5	0.51911	0.595229	0.0676217	0	0.732597	0.0206833	1	-0.471676	0.430682	0	3.89226	2.02422e-07	1	1.04508	NA	0	0.649342	0.494459	0	0.140011	0.901987	0	-0.644836	0.580673	0	0.166023	0.847871	0	0.464982	0.51489	0	0.289784
ENSG00000229967	lncRNA	chrX:151904431-151913968	7	NA	NA	0	0	0	0	0	0	NA	NA	NA	NA	MAGEA4-AS1	5	0.513856	NA	NA	0	NA	NA	0	0.324153	0.0036736	1	2.32235	NA	0	NA	NA	0	0.586476	0.000293173	1	0.70356	8.9233e-06	1	NA	NA	0	1.17785	0.0495467	1	2.24354	1.43041e-05	1	NA
ENSG00000225411	lncRNA	chr9:63802144-63814159	18	NA	NA	0	0	0	0	0	0	-3.49446	NA	3.51946	NA	CR786580.1	5	0.508224	1.72432	NA	0	0.508224	NA	0	1.13471	3.17035e-07	1	3.45106	1.22457e-27	1	2.77382	NA	0	1.13801	0.00890023	1	1.50227	0.000170481	1	0.757151	0.764671	0	0.526116	0.590145	0	0.569962	0.552972	0	-0.134725
ENSG00000247317	lncRNA	chr8:142981738-143018437	27	NA	NA	0	0	0	0	0	1	0.338328	0.853863	0.37389	0.854017	LY6E-DT	5	0.505649	0.877462	0.12312	0	0.126493	0.888292	0	0.796059	0.117641	0	0.999724	5.77677e-05	1	NA	NA	0	0.665398	0.412867	0	0.859197	0.221511	0	1.6738	0.0333794	1	-0.142202	NA	0	-2.03747	NA	0	0.583615
ENSG00000255568	lncRNA	chr21:39313935-39314962	25	NA	NA	0	0	0	1	0	0	0.128745	NA	2.13053	0.591706	BRWD1-AS2	5	0.504329	-0.812089	NA	0	-1.38909	NA	0	0.341577	0.722817	0	1.39061	4.48836e-24	1	0.499909	0.624803	0	1.19725	0.184033	0	1.04036	0.458718	0	0.572681	NA	0	0.436187	0.608238	0	0.643485	0.408339	0	0.344547
ENSG00000227959	lncRNA	chr1:16155211-16157329	27	NA	NA	0	0	0	0	0	0	0.582195	0.860834	1.94695	NA	AL451042.2	5	0.496285	0.202817	0.723289	0	0.498388	0.271323	0	0.11372	0.770415	0	2.33618	3.00698e-21	1	-0.0484692	0.953818	0	0.0273966	0.976147	0	0.480706	0.424395	0	-0.258882	0.806813	0	NA	NA	0	NA	NA	0	0.996452
ENSG00000251143	lncRNA	chr11:72014291-72020910	32	NA	NA	0	0	0	0	0	0	0.276584	0.913421	0.869915	0.739426	AP002490.1	5	0.493001	0.524871	0.213866	0	0.234757	0.657613	0	0.771226	0.0326155	1	2.10586	2.8359e-39	1	1.88127	0.00566675	1	-0.547216	0.539308	0	-0.648001	0.0561201	0	0.548955	0.307298	0	1.62296	0.13821	0	1.11059	0.374418	0	0.4588
ENSG00000267123	lncRNA	chr17:78605233-78632155	29	NA	NA	0	0	0	0	0	0	0	NA	3.43159	NA	SCAT1	5	0.488592	-0.488306	0.243091	0	-0.419107	0.341995	0	0.45144	1.53463e-05	1	2.35657	0.221448	0	0.849456	0.465241	0	0.565226	0.000151299	1	0.452876	0.00980604	1	-0.0302151	0.944435	0	0.985225	0.739358	0	2.93155	NA	0	1.44012
ENSG00000274718	lncRNA	chr13:107870383-107873372	20	NA	NA	0	0	0	0	0	0	1.9125	NA	1.99895	NA	AL136964.1	5	0.483022	NA	NA	0	NA	NA	0	0.283055	0.758042	0	0.187726	0.81917	0	0.483022	0.651784	0	1.49772	0.255607	0	0.496019	0.637638	0	NA	NA	0	0.846008	2.87891e-05	1	1.52799	5.7437e-16	1	2.03789
ENSG00000234380	lncRNA	chr21:34745757-34784886	25	NA	NA	0	0	0	0	0	0	-0.261343	NA	1.34917	0.48903	LINC01426	5	0.480033	-0.789342	0.209679	0	-0.8804	0.118405	0	0.659877	NA	0	1.78746	0.0025519	1	0.237249	0.880117	0	2.84984	NA	0	0.168642	0.932963	0	-0.701423	0.380427	0	-0.443022	NA	0	-0.49845	NA	0	0.365907
ENSG00000267283	lncRNA	chr19:1989401-1990370	28	NA	NA	0	0	0	0	0	0	-2.99962	NA	1.17471	NA	AC005306.1	5	0.479265	0.589354	0.100236	0	0.724914	0.0413608	1	0.0726719	0.811574	0	1.35185	1.09743e-09	1	-0.535236	0.483519	0	0.190762	0.782444	0	0.551144	0.289965	0	-0.40615	0.536816	0	0.152512	0.704789	0	0.554368	0.0661086	0	0.399474
ENSG00000260101	lncRNA	chr2:64522187-64524093	27	NA	NA	0	0	0	0	0	0	1.54267	NA	-2.34071	0.465719	AC008074.2	5	0.471204	1.03093	0.304166	0	0.421353	0.728273	0	0.304499	0.694031	0	2.36432	1.51852e-10	1	0.843909	0.394595	0	0.670136	0.397385	0	0.471204	0.465008	0	-0.0626413	0.961778	0	0.124311	0.893852	0	0.619879	0.367765	0	-0.688537
ENSG00000214708	lncRNA	chr17:32141226-32143135	26	NA	NA	0	0	0	0	0	1	-0.388588	0.925897	2.04599	0.242612	AC116407.1	5	0.463446	-0.633118	0.439951	0	0.259755	0.775402	0	0.966654	NA	0	-0.102434	0.914261	0	0.439787	0.26178	0	1.29549	0.144285	0	-0.193546	0.908283	0	0.463602	0.604533	0	1.63144	0.145232	0	2.14586	0.0389936	1	2.16708
ENSG00000274422	lncRNA	chr22:22283928-22287220	36	NA	NA	0	0	0	0	0	0	0.446477	NA	-0.232012	0.973149	AC245060.5	5	0.457304	1.33201	0.0346296	1	-0.166607	0.862922	0	0.226432	0.403815	0	1.03423	7.21428e-05	1	0.393827	0.732195	0	0.0826736	0.92353	0	0.459914	0.437126	0	-0.660967	0.48347	0	0.35086	0.117346	0	0.589327	0.00432936	1	0.457454
ENSG00000260992	lncRNA	chr13:99087819-99088625	29	NA	NA	0	0	0	0	0	0	-0.678627	0.825712	1.96875	NA	DOCK9-DT	5	0.451009	1.55663	0.0849839	0	0.942677	0.461348	0	0.0386663	0.980642	0	1.22739	8.12557e-07	1	0.118408	0.877747	0	1.11639	0.475357	0	0.640861	0.682681	0	-0.988549	0.530007	0	0.561511	0.700145	0	1.17118	0.328133	0	0.765927
ENSG00000234678	lncRNA	chr1:201995696-202010463	35	NA	NA	0	1	0	0	0	0	0.144898	NA	0.516675	NA	ELF3-AS1	5	0.450307	0.348862	0.556648	0	0.210093	0.756557	0	0.450307	0.526275	0	0.839953	6.93715e-16	1	0.538483	0.742855	0	-0.271805	0.910853	0	0.180691	0.912371	0	0.216058	0.468092	0	3.08703	0.184863	0	1.76	NA	0	-0.134724
ENSG00000256955	lncRNA	chr12:131857420-131864538	12	NA	NA	0	0	0	0	0	0	NA	NA	-0.178552	NA	AC131009.2	5	0.449675	-0.394474	NA	0	-0.805477	NA	0	-1.163	NA	0	0.613801	0.0116856	1	NA	NA	0	NA	NA	0	NA	NA	0	-2.41312	NA	0	0.137682	0.929306	0	-0.148557	0.922868	0	1.76485
ENSG00000257839	lncRNA	chr12:76032658-76033897	19	NA	NA	0	0	0	0	0	0	-0.467573	0.89445	6.47259	0.011936	AC011611.4	5	0.439325	-0.636363	0.557107	0	-0.52005	0.669018	0	0.432448	NA	0	2.56794	3.88562e-44	1	-0.183192	NA	0	1.69911	0.298864	0	-0.142821	0.920852	0	-0.502126	0.781341	0	2.05363	0.227325	0	2.01401	0.245722	0	0.446201
ENSG00000224945	lncRNA	chr9:89088604-89109934	33	ENSG00000148082	SHC3	0	0	0	0	0	0	-1.71283	NA	-0.222213	0.963765	AL353150.1	5	0.435456	0.813544	0.0714269	0	0.300365	0.590515	0	0.435456	0.724276	0	2.09898	2.61137e-21	1	0.52674	0.103663	0	0.997452	0.635245	0	-0.319081	0.822948	0	0.655138	0.644019	0	-0.491062	0.0745295	0	-0.649977	0.015526	-1	0.0477739
ENSG00000233175	lncRNA	chr17:45238028-45241734	29	NA	NA	0	0	0	0	0	0	-1.17168	NA	2.51953	NA	AC008105.1	5	0.429565	0.375077	0.272189	0	0.349642	0.34444	0	2.98819	NA	0	-0.258144	0.386785	0	-0.266081	0.877359	0	-0.965331	NA	0	-0.236551	0.858188	0	-0.229476	0.886959	0	0.167576	0.719713	0	0.516523	0.157557	0	1.27108
ENSG00000271151	lncRNA	chr2:173968351-173969418	27	NA	NA	0	0	0	0	0	0	-1.92807	NA	-0.665938	NA	AC016737.1	5	0.420312	-0.22609	0.875825	0	1.07402	0.31263	0	0.0567034	0.959322	0	2.85436	6.26451e-21	1	-1.73311	NA	0	1.12707	0.494626	0	-0.306173	0.897196	0	1.61254	0.508981	0	0.901655	0.296714	0	0.923901	0.286723	0	-1.18435
ENSG00000286733	lncRNA	chr15:101602786-101614531	15	NA	NA	0	0	0	0	0	0	-1.92807	NA	NA	NA	LINC02348	5	0.419702	2.61763	0.073001	0	0.969054	0.460857	0	-0.421088	NA	0	3.77682	2.85443e-05	1	NA	NA	0	-0.897787	NA	0	-0.947292	NA	0	-2.86116	NA	0	0.65457	0.00148515	1	1.29382	4.77108e-12	1	0.827045
ENSG00000259869	lncRNA	chr10:42751178-42754297	21	NA	NA	0	0	0	0	0	0	-0.559131	0.839821	1.42085	NA	AL022344.1	5	0.417584	0.177766	0.740231	0	0.491212	0.283362	0	0.962885	0.0709752	0	2.34181	NA	0	NA	NA	0	0.406539	0.522566	0	1.08672	0.0247799	1	0.775619	0.0286979	1	0.0666872	NA	0	-0.979343	NA	0	2.06295
ENSG00000253931	lncRNA	chr8:143412749-143417054	19	NA	NA	0	0	0	0	0	0	NA	NA	NA	NA	AC105118.1	5	0.413876	1.22003	0.000217728	1	1.04596	0.00193611	1	1.60296	0.141492	0	1.32295	0.00107545	1	-0.878476	NA	0	4.01626	0.0647561	0	1.52619	0.467663	0	-0.146535	0.937008	0	NA	NA	0	NA	NA	0	NA
ENSG00000235142	lncRNA	chr6:106705334-106788148	10	NA	NA	0	0	0	0	0	0	0	NA	1.13894	NA	LINC02532	5	0.412999	0.182596	NA	0	0.150924	NA	0	NA	NA	0	4.64865	3.70933e-58	1	-0.822388	NA	0	-0.965331	NA	0	-2.89607	NA	0	NA	NA	0	-0.772933	0.733984	0	-0.378938	0.872733	0	NA
ENSG00000260361	lncRNA	chr15:92779757-92781492	18	ENSG00000185442	FAM174B	0	0	0	0	0	0	0.587267	NA	0.544849	0.90973	AC106028.3	5	0.408099	1.10889	NA	0	-0.426152	NA	0	0.147939	NA	0	-0.248323	0.651961	0	1.09147	NA	0	NA	NA	0	1.4352	NA	0	-0.946545	NA	0	0.438228	0.671347	0	-0.0475587	0.970466	0	-0.495478
ENSG00000287721	lncRNA	chr17:28204616-28223735	25	NA	NA	0	0	0	0	0	0	-1.59482	NA	0.748983	NA	AC061975.8	5	0.404299	0.37723	0.490272	0	0.431368	0.408775	0	0.544599	0.196727	0	2.57991	3.28469e-12	1	1.66275	NA	0	2.10588	0.000527641	1	1.93747	0.000575	1	0.209326	0.920191	0	1.18095	0.154496	0	1.21402	0.145335	0	2.46424
ENSG00000288095	lncRNA	chr5:141320980-141325985	26	NA	NA	0	0	1	0	0	0	0.0651417	NA	1.99895	NA	AC005618.4	5	0.404006	-0.661812	0.691351	0	-0.637905	0.68767	0	1.62896	NA	0	1.24255	4.03984e-05	1	-0.91241	NA	0	-1.26694	0.434141	0	0.994684	0.652956	0	1.00077	0.596583	0	0.427533	0.302932	0	0.693261	0.0614123	0	1.21246
ENSG00000232949	lncRNA	chr7:22589698-22602536	11	NA	NA	0	0	0	0	0	0	-5.28672	NA	0.851507	NA	AC002480.2	5	0.399847	2.88329	NA	0	0.432311	NA	0	-0.297692	NA	0	NA	NA	0	1.30461	1.82622e-06	1	2.45909	NA	0	NA	NA	0	NA	NA	0	NA	NA	0	NA	NA	0	-3.04593
ENSG00000261786	lncRNA	chr3:44117299-44122365	22	NA	NA	0	0	0	0	0	0	-0.500445	0.683097	-0.284269	0.931128	AC006058.1	5	0.398265	0.759649	NA	0	0	NA	0	0.654173	0.00410781	1	3.94923	0.0295241	1	0.750694	0.000344275	1	0.817045	0.0857503	0	0.690624	0.180371	0	NA	NA	0	0.265246	0.259732	0	0.225592	0.361687	0	0.1657
ENSG00000258088	lncRNA	chr12:75694010-75698816	25	NA	NA	0	0	0	0	0	0	1.69202	NA	0.199571	NA	AC078820.1	5	0.39808	-0.151786	0.713485	0	0.120857	0.773253	0	0.791012	NA	0	2.39107	0.000680364	1	-0.322863	NA	0	-0.00354639	NA	0	-1.0082	NA	0	0.223114	0.462772	0	2.67362	NA	0	-0.498457	NA	0	-0.134725
ENSG00000236914	lncRNA	chr15:38068812-38072990	33	NA	NA	0	0	0	0	0	0	-0.268285	0.905091	1.78449	0.047848	LINC01852	5	0.392594	-0.0352259	0.966199	0	-0.00473658	0.996293	0	-0.156545	0.641877	0	0.0457401	0.955248	0	-0.606426	0.17103	0	0.0622734	0.921678	0	0.165597	0.787379	0	-0.63884	0.328013	0	0.441191	0.621026	0	0.740925	0.346239	0	0.116631
ENSG00000236548	lncRNA	chr6:124644434-124963165	27	NA	NA	0	0	0	0	0	1	0.353379	NA	-0.0311017	0.994666	RNF217-AS1	5	0.384723	-0.805851	0.376729	0	-0.198768	0.878022	0	1.97488	NA	0	NA	NA	0	1.41173	0.00214495	1	-1.47344	NA	0	0.0445299	0.976488	0	1.43109	0.285878	0	1.30867	0.0843715	0	1.41983	0.0587165	0	-0.42469
ENSG00000228857	lncRNA	chr2:113831049-113843356	18	NA	NA	0	0	0	0	0	0	0.465959	NA	1.59839	0.362984	AC104653.1	5	0.381306	-2.25592	0.122486	0	0.281215	0.851855	0	1.23159	NA	0	3.88449	8.70863e-05	1	0.504037	0.572028	0	-1.48456	NA	0	NA	NA	0	-1.8862	NA	0	2.27545	NA	0	2.24483	NA	0	2.58792
ENSG00000258701	lncRNA	chr14:104821201-104823718	37	NA	NA	0	0	0	0	0	0	-0.553318	0.859421	0.539628	0.898812	LINC00638	5	0.37863	0.0963847	0.822784	0	-0.0167195	0.975186	0	0.905662	0.0166429	1	-0.0540838	0.766817	0	0.726646	0.0823363	0	0.878916	0.0394612	1	0.307774	0.568159	0	0.408855	0.362508	0	0.633201	0.0135304	1	-0.321303	0.3242	0	0.415594
ENSG00000231889	lncRNA	chr6:111483511-111598302	41	NA	NA	1	1	0	0	0	0	0.673549	0.829427	0.161969	0.966841	TRAF3IP2-AS1	5	0.378618	0.347026	0.378132	0	-0.0191455	0.9741	0	0.248979	0.399909	0	1.89752	9.14063e-40	1	-0.149016	0.737649	0	0.395923	0.18615	0	0.215448	0.606559	0	-0.47457	0.287605	0	0.174115	0.186785	0	0.0198105	0.914569	0	0.5797
ENSG00000273576	lncRNA	chr17:39566915-39567559	38	NA	NA	0	0	0	0	0	0	0.40339	NA	-0.276521	0.972836	AC009283.1	5	0.376809	0.518337	0.294023	0	0.512706	0.316088	0	-0.31726	0.441803	0	0.843391	0.00407322	1	0.403528	0.563074	0	-0.00731621	0.999968	0	0.0783333	0.916538	0	0.448308	0.501937	0	0.476431	0.114779	0	0.624469	0.0297843	1	-0.507092
ENSG00000272030	lncRNA	chr1:153631438-153634397	31	NA	NA	0	0	1	1	0	0	-0.191491	NA	0.297291	0.967757	AL162258.2	5	0.367155	0.333286	0.395803	0	0.846922	0.0101206	1	0.522552	0.429759	0	1.18605	8.85753e-11	1	0.492835	0.454158	0	0.632887	0.384991	0	0.401025	0.574548	0	0.191477	0.861704	0	0.210489	0.728372	0	-0.225806	0.719618	0	0.107543
ENSG00000236453	lncRNA	chr7:94022833-94066661	17	NA	NA	0	0	0	0	0	0	-0.429111	0.908465	0.353181	NA	AC003092.1	5	0.365129	-0.834313	NA	0	0	NA	0	0.966871	4.61532e-06	1	1.04013	NA	0	-0.609261	0.234537	0	1.3446	1.66156e-05	1	3.14837	1.25264e-06	1	NA	NA	0	0	NA	0	0.92136	NA	0	0.523574
ENSG00000254859	lncRNA	chr8:143541973-143549729	17	NA	NA	0	0	0	0	0	0	-2.54614	NA	-1.69158	NA	AC067930.3	5	0.360465	0.335536	0.585426	0	0.415225	0.491114	0	1.20664	0.0312322	1	1.54002	0.314772	0	1.25141	0.492124	0	1.63412	0.00130801	1	1.13171	0.0182709	1	1.14426	0.0428936	1	NA	NA	0	NA	NA	0	-0.828053
ENSG00000268069	lncRNA	chr12:47784923-47786002	27	NA	NA	0	1	0	0	0	0	-1.39446	NA	1.4324	NA	AC004466.1	5	0.358159	1.09134	0.000149639	1	1.22395	4.32962e-05	1	0.829444	0.0197922	1	1.63251	3.13937e-13	1	1.24385	0.0889421	0	0.918454	0.0851723	0	0.487001	0.586642	0	0.825392	0.114445	0	0.127562	0.922661	0	0.00116932	0.999386	0	0.358159
ENSG00000261616	lncRNA	chr15:99139317-99145370	18	NA	NA	0	0	0	0	0	0	1.54849	NA	4.44147	NA	AC036108.3	5	0.350079	-1.69687	NA	0	0.161506	NA	0	0.0721147	NA	0	1.65648	0.00107889	1	-2.38909	NA	0	NA	NA	0	1.27125	NA	0	0.977008	NA	0	0.892868	0.0162326	1	0.168025	0.758622	0	0.767489
ENSG00000259523	lncRNA	chr15:29822631-29824081	31	NA	NA	0	0	0	0	0	0	-0.313364	0.868784	1.63715	0.489937	AC022613.2	5	0.347555	0.424724	0.644264	0	-0.523532	0.556087	0	0.336216	0.464091	0	0.957089	4.96478e-06	1	0.358894	0.633836	0	0.579502	0.330292	0	1.00925	0.0507151	0	-0.205418	0.843425	0	0.0699055	NA	0	-0.979341	NA	0	0.909148
ENSG00000203804	lncRNA	chr1:150560202-150562115	23	NA	NA	0	0	0	0	0	0	-0.151705	NA	-0.745383	NA	ADAMTSL4-AS1	5	0.336143	1.0896	0.396808	0	1.75251	0.138275	0	1.49769	NA	0	3.3525	1.87474e-07	1	2.09105	NA	0	2.69636	0.294154	0	4.52627	0.0151529	1	-0.97897	NA	0	1.10651	0.544237	0	0.246084	0.916331	0	0.0336778
ENSG00000236345	lncRNA	chr6:63806836-63822642	25	NA	NA	0	0	0	0	0	0	-0.804604	NA	1.66838	NA	SCAT8	5	0.33472	-1.66422	1.83573e-07	-1	-1.4453	4.80058e-06	-1	0.293716	0.81577	0	6.19433	1.65786e-07	1	0.478075	0.56141	0	-2.45448	NA	0	-1.0082	NA	0	-1.41591	0.51426	0	0.701163	0.000284796	1	0.594865	0.00325965	1	1.08524
ENSG00000222022	lncRNA	chr2:237421420-237425276	18	NA	NA	0	0	0	0	0	0	0.421765	NA	-0.873971	NA	AC112721.1	5	0.330104	-0.971528	NA	0	0.727996	NA	0	0.562026	0.164359	0	6.0928	7.51544e-29	1	0.385811	0.810187	0	1.38804	2.0779e-21	1	2.72186	1.7218e-82	1	-1.83633	NA	0	-1.40388	0.184499	0	-0.573465	0.613621	0	0.326681
ENSG00000225329	lncRNA	chr7:104894628-104926645	17	NA	NA	0	0	0	0	0	0	1.32922	NA	3.45124	NA	LHFPL3-AS2	5	0.328579	0.880117	0.604631	0	-1.4007	0.507017	0	-1.27596	NA	0	3.83452	1.44388e-85	1	1.91482	NA	0	-0.00354643	NA	0	-0.0464166	NA	0	0.92454	NA	0	3.74414	0.019078	1	-1.46885	0.589709	0	-0.329387
ENSG00000273796	lncRNA	chr21:45403809-45404369	26	NA	NA	0	0	0	0	0	0	1.08399	0.350883	1.82418	0.0174883	BX322562.1	5	0.324602	0.10802	0.883218	0	-0.562638	0.362553	0	1.4657	0.1469	0	-0.16233	0.649002	0	0.400778	NA	0	2.73445	0.0419835	1	2.90416	0.00912972	1	0.823863	0.560832	0	-2.33945	0.369889	0	-1.283	NA	0	0.394771
ENSG00000255517	lncRNA	chr11:66473490-66480233	39	NA	NA	0	0	0	0	0	0	0.14331	NA	0.630057	0.812879	AP002748.4	5	0.321903	0.22648	0.57009	0	0.321903	0.419998	0	0.514023	0.0169287	1	0.230529	0.025766	0	0.0921052	0.817723	0	0.645676	0.0309504	1	0.725068	0.0566365	0	0.33937	0.447323	0	0.729647	0.00813576	1	-0.305819	0.389693	0	0.523371
ENSG00000277511	lncRNA	chr17:32127595-32128454	25	NA	NA	1	0	0	0	0	0	-1.94999	NA	1.38538	0.685285	AC116407.2	5	0.316035	0.316035	0.843249	0	0.622555	0.672019	0	2.07664	0.0413801	1	-0.688476	0.778614	0	-1.50401	0.168876	0	1.0402	0.204781	0	0.563037	0.523211	0	-0.725858	0.616263	0	0.273351	0.626479	0	0.573875	0.223116	0	0.492938
ENSG00000229081	lncRNA	chr10:132520827-132522449	16	NA	NA	0	0	0	0	0	0	-0.368221	0.913019	1.81838	0.589779	LINC01165	5	0.31422	0.182593	NA	0	0.727997	NA	0	1.0088	NA	0	4.77086	3.21171e-39	1	-0.506948	0.775011	0	2.32969	0.229796	0	2.8282	NA	0	0.0152395	NA	0	0.0663208	NA	0	0.0206632	NA	0	0.31422
ENSG00000286699	lncRNA	chr3:101686827-101700926	33	NA	NA	0	0	0	0	0	0	1.00589	NA	0.115392	0.98796	AC084198.2	5	0.307973	0.307973	0.623784	0	-0.586678	0.33578	0	0.18425	0.698931	0	1.02561	1.26794e-07	1	0.955361	0.222116	0	1.16533	0.00202036	1	0.522414	0.185633	0	0.070216	0.945639	0	0.4086	0.0502823	0	0.770206	4.0691e-05	1	0.105987
ENSG00000262075	lncRNA	chr9:136322303-136327323	19	NA	NA	0	0	0	0	0	0	-1.80891	NA	-1.00029	0.866706	DKFZP434A062	5	0.305378	-0.695885	0.653159	0	-1.37639	0.228775	0	0.938608	NA	0	3.32865	3.00844e-09	1	1.12229	0.20172	0	-0.758931	0.787748	0	-1.0082	NA	0	-0.988928	NA	0	2.14022	NA	0	1.53237	NA	0	0.0971381
ENSG00000230269	lncRNA	chr6:3182626-3195784	10	NA	NA	0	0	0	0	0	0	0	NA	0.929223	NA	LINC02525	5	0.304713	-1.27129	0.178216	0	0.387458	0.757079	0	-0.573404	NA	0	NA	NA	0	NA	NA	0	NA	NA	0	NA	NA	0	0.304713	0.791823	0	0.827789	1.27148e-26	1	0.349229	4.35332e-05	1	NA
ENSG00000272356	lncRNA	chr6:111309203-111313517	38	ENSG00000173214	MFSD4B	0	0	0	0	0	0	1.13565	NA	-0.799693	NA	AL080317.2	5	0.300507	1.34696	0.0316109	1	1.28796	0.0431822	1	0.127069	0.908859	0	1.49363	3.10719e-06	1	1.04365	0.143804	0	0.698819	0.646517	0	-0.150522	0.913988	0	0.587161	0.457801	0	-0.33397	0.59944	0	-0.0731148	0.920543	0	0.0210191
ENSG00000276170	lncRNA	chr17:38450394-38452444	27	NA	NA	0	0	0	0	0	0	0.519867	0.814655	0.156636	0.947802	AC244153.1	5	0.296958	1.50265	0.0920871	0	0.816885	0.428798	0	0.284795	0.0105091	1	NA	NA	0	0.17941	0.382009	0	0.656869	3.39096e-08	1	0.487943	0.00784979	1	0.0726227	0.945989	0	-1.28888	NA	0	-1.34912	NA	0	-0.0197937
ENSG00000226696	lncRNA	chr19:54444807-54449045	39	NA	NA	0	0	1	1	0	0	-0.74336	0.814275	-0.880253	0.706452	LENG8-AS1	5	0.292501	0.224237	0.488534	0	0.292501	0.3609	0	0.360212	0.255038	0	0.943054	1.18932e-08	1	-0.411188	0.482721	0	0.868476	0.0100054	1	0.534202	0.237585	0	0.0850052	0.926855	0	0.0936637	0.799738	0	0.377692	0.180335	0	0.0598848
ENSG00000242082	lncRNA	chr22:32205115-32278382	27	NA	NA	0	0	0	0	0	0	1.91251	NA	NA	NA	SLC5A4-AS1	5	0.287096	0.513388	0.0567191	0	0.413851	0.146541	0	0.45507	0.034588	1	-1.06691	0.525629	0	1.04508	NA	0	0.138153	0.792603	0	0.361621	0.353708	0	0.855414	1.99728e-05	1	0.604543	0.00110617	1	1.04174	1.09774e-09	1	NA
ENSG00000224888	lncRNA	chr16:88731180-88741425	22	NA	NA	0	0	0	0	0	0	-0.682733	0.853863	2.79235	NA	AC138028.2	5	0.284254	-1.3564	NA	0	0.125835	NA	0	1.49925	NA	0	2.98411	8.14891e-17	1	1.30473	NA	0	0.993628	NA	0	0.877645	0.490788	0	1.25218	0.40656	0	0.872268	0.0498878	1	-0.398479	0.483602	0	-2.55289
ENSG00000288061	lncRNA	chr11:123062655-123084870	21	NA	NA	0	0	1	0	0	0	-0.0706331	NA	4.40593	NA	AP000926.2	5	0.282641	0.717254	0.151974	0	0.391766	0.535984	0	-0.0324019	0.954424	0	1.94691	1.04168e-08	1	1.03931	0.304451	0	0.142931	0.875658	0	-0.175604	0.872494	0	0.478737	0.618682	0	1.03802	0.0135695	1	0.236954	0.69882	0	NA
ENSG00000214783	lncRNA	chr7:43940895-44019175	36	NA	NA	0	0	1	0	0	0	1.02352	NA	-0.718798	0.916211	POLR2J4	5	0.275987	0.88645	0.00268086	1	0.586777	0.0676988	0	-0.107555	0.765093	0	1.55014	1.02402e-13	1	1.34423	0.328973	0	-0.588169	0.269527	0	-0.435352	0.561483	0	-0.470973	0.604285	0	0.343789	0.118629	0	-0.0335965	0.917951	0	-0.593147
ENSG00000226995	lncRNA	chr20:5426892-5471094	6	NA	NA	0	0	0	0	0	0	NA	NA	NA	NA	LINC00658	5	0.274712	1.34509	NA	0	-0.152436	NA	0	NA	NA	0	7.35685	4.39711e-11	1	NA	NA	0	NA	NA	0	NA	NA	0	NA	NA	0	4.5229	0.0116305	1	3.95664	0.037726	1	NA
ENSG00000229539	lncRNA	chr20:3888239-3888868	36	NA	NA	0	0	0	1	0	0	-0.719527	0.749915	1.8297	0.485464	PANK2-AS1	5	0.274589	0.279711	0.469359	0	0.389742	0.294081	0	0.294044	0.573336	0	0.762151	0.00104872	1	0.317484	0.792025	0	0.544775	0.152755	0	0.374819	0.399511	0	0.315281	0.468077	0	0.537215	0.581795	0	0.047962	0.969185	0	0.082254
ENSG00000266401	lncRNA	chr18:3653030-3656282	31	NA	NA	1	0	0	0	0	0	-2.46806	NA	0.929223	NA	AP002478.1	5	0.271677	0.121315	0.804983	0	-0.051893	0.926568	0	0.232208	0.0191427	0	6.69087	3.78001e-09	1	-0.578256	0.731949	0	0.526412	0.000339983	1	0.788081	1.17245e-05	1	-0.477568	0.0330051	-1	0.614577	0.700725	0	-1.03303	0.564285	0	NA
ENSG00000272079	lncRNA	chr16:3006120-3007388	26	NA	NA	0	0	0	0	0	0	-0.176618	0.968527	4.05924	NA	AC004233.2	5	0.27056	-1.10812	0.135376	0	-0.472304	0.535641	0	-0.00139045	0.999201	0	1.4994	2.50863e-91	1	-0.859516	0.0772145	0	1.07397	0.444821	0	2.02162	0.130156	0	-1.08434	0.43879	0	-0.602727	0.330789	0	0.743487	0.154655	0	2.15012
ENSG00000249550	lncRNA	chr12:113583886-113773726	31	NA	NA	0	0	0	0	0	0	1.91251	NA	-1.94108	NA	LINC01234	5	0.269907	0.570421	7.45401e-08	1	0.503584	3.00651e-06	1	0.0315409	0.703193	0	0.479185	0.717926	0	0.313153	0.768016	0	0.130046	0.393137	0	0.235185	0.117808	0	0.617636	3.74326e-27	1	0.437572	3.07767e-07	1	0.511185	1.98087e-09	1	-0.529361
ENSG00000287110	lncRNA	chr3:128872349-128876218	36	NA	NA	0	0	0	0	0	0	-0.0714713	NA	0.632456	NA	AC112484.5	5	0.263169	-0.254129	0.551903	0	0.181517	0.699091	0	-0.266682	0.703607	0	0.617807	0.0510812	0	1.09286	NA	0	0.799576	0.593583	0	0.596914	0.733419	0	-0.160038	0.886738	0	0.636735	0.033296	1	-0.0629941	0.89308	0	-0.0397586
ENSG00000235888	lncRNA	chr21:38988569-39062894	23	NA	NA	0	1	0	0	0	0	0.926316	NA	0.12939	NA	AF064858.1	5	0.263091	0.0658433	0.919377	0	0.392303	0.435697	0	-0.239181	0.817408	0	1.32423	0.115654	0	0.083309	NA	0	1.58206	0.531211	0	-0.0610022	0.983065	0	-2.80316	0.108812	0	0.420997	0.493568	0	0.552527	0.341699	0	2.66002
ENSG00000233589	lncRNA	chr1:68479129-68483539	25	NA	NA	0	0	0	0	0	0	0	NA	NA	NA	AL138789.1	5	0.260517	0.237214	0.505934	0	0.260517	0.465183	0	-0.0283196	0.870695	0	-3.91762	0.0107695	-1	NA	NA	0	0.653222	0.0076363	1	1.51846	1.29099e-19	1	1.21086	4.67795e-14	1	1.03168	NA	0	0	NA	0	NA
ENSG00000272054	lncRNA	chr2:37208875-37212677	36	ENSG00000218739	CEBPZOS	0	0	0	0	0	0	-4.63239	NA	1.06939	0.834197	AC007390.1	5	0.25335	0.130955	0.88933	0	-0.21403	0.826285	0	-0.206035	0.661118	0	1.4011	1.39052e-17	1	-0.030823	0.975329	0	-0.0917795	0.926404	0	-0.596818	0.265564	0	-0.804848	0.229662	0	-0.228322	0.660416	0	-0.0676873	0.908101	0	0.2986
ENSG00000224358	lncRNA	chr1:165768929-165775176	30	NA	NA	0	0	1	0	0	0	-1.6696	NA	-1.75239	NA	TMCO1-AS1	5	0.24903	0.460971	0.622426	0	0.629079	0.480855	0	0.150281	0.79819	0	1.05002	0.000364024	1	-0.0729481	0.955424	0	0.858139	0.126171	0	0.24903	0.743007	0	0.180858	0.891539	0	0.86691	0.00553351	1	0.565554	0.10764	0	0.10042
ENSG00000273295	lncRNA	chr22:23901432-23907068	19	NA	NA	0	0	0	0	0	0	-0.0748826	0.984539	-1.46134	0.803893	AP000350.6	5	0.248552	0	NA	0	-0.426149	NA	0	-0.157282	0.589154	0	1.30706	8.65002e-10	1	NA	NA	0	0.585107	0.195998	0	-0.812055	0.0934967	0	NA	NA	0	0.342966	0.0944698	0	0.440676	0.0252319	1	-0.552062
ENSG00000267546	lncRNA	chr17:76545668-76557683	27	NA	NA	1	1	0	0	0	0	-1.83615	NA	1.96366	NA	AC015802.4	5	0.247247	0.0102444	0.992923	0	0.247247	0.789597	0	0.560748	0.544714	0	2.07833	2.96593e-14	1	0.0611465	NA	0	2.75366	0.0177546	1	-0.0467876	0.976399	0	-0.802717	0.615982	0	-0.240841	0.915647	0	0.43804	0.826531	0	-1.10173
ENSG00000249592	lncRNA	chr4:760202-781859	42	NA	NA	0	0	0	1	0	0	-0.398792	0.900413	0.427708	0.869041	AC139887.2	5	0.242456	0.206328	0.713619	0	0.322734	0.556622	0	0.165959	0.580774	0	0.903625	5.93679e-24	1	0.238412	0.429368	0	-0.0171873	0.981572	0	0.250154	0.591409	0	0.450313	0.386469	0	0.669272	2.32795e-06	1	0.212316	0.231309	0	0.0224343
ENSG00000276728	lncRNA	chr17:45146730-45148470	35	NA	NA	0	0	1	0	0	0	0.393069	NA	0.630168	0.854976	AC142472.1	5	0.242264	0.441871	0.460211	0	0.529346	0.357432	0	-0.0975647	0.818296	0	0.436953	0.0075915	1	-0.133351	0.84129	0	-0.146263	0.745178	0	0.359713	0.266995	0	-0.228133	0.810838	0	0.662194	0.000996169	1	-0.00307637	0.992562	0	0.123117
ENSG00000229867	lncRNA	chr2:119244422-119270714	25	NA	NA	0	0	0	0	0	0	-0.813164	NA	-2.28266	NA	STEAP3-AS1	5	0.242076	-0.27102	0.860229	0	-0.367925	0.80801	0	1.06131	0.149315	0	2.60168	0.00915325	1	1.72476	0.0195458	1	1.5036	0.0012554	1	1.86342	8.62604e-05	1	1.10438	0.399753	0	0.33695	0.848766	0	0.816383	0.584613	0	0.402011
ENSG00000257337	lncRNA	chr12:53012884-53054450	43	NA	NA	0	0	0	0	0	0	0.0294062	0.994561	0.170991	0.946797	AC068888.1	5	0.238052	0.368788	0.251742	0	0.265097	0.463292	0	0.30556	0.0999966	0	-0.660829	6.79665e-21	-1	0.238052	0.542585	0	0.0847456	0.730673	0	0.40704	0.0353429	1	0.676977	0.00293144	1	0.0939426	0.793116	0	-0.100597	0.779653	0	0.246329
ENSG00000222035	lncRNA	chr2:202075410-202117062	15	NA	NA	0	0	0	0	0	0	-1.06156	NA	1.89939	0.483399	KIAA2012-AS1	5	0.237955	1.68008	NA	0	-0.426152	NA	0	-1.02261	NA	0	0.194856	0.604528	0	NA	NA	0	-1.90371	NA	0	-0.637367	0.791302	0	-0.00330747	NA	0	1.37315	0.0439024	1	2.77127	1.74138e-06	1	-0.901576
ENSG00000238178	lncRNA	chrX:16152941-16170869	19	NA	NA	0	0	0	0	0	0	NA	NA	NA	NA	AC078993.1	5	0.236219	-0.00713564	0.991275	0	0.0554834	0.927318	0	0.319485	0.00218897	1	1.04013	NA	0	NA	NA	0	0.978325	1.26048e-09	1	1.30979	6.40308e-18	1	0.737439	0.16116	0	NA	NA	0	NA	NA	0	NA
ENSG00000213062	lncRNA	chr1:169486076-169500182	39	NA	NA	0	0	0	0	0	0	-0.506897	NA	0.0521122	0.994397	Z99572.1	5	0.233448	-0.612937	0.224111	0	-0.160889	0.78871	0	0.199662	0.252689	0	-2.37267	4.15382e-80	-1	-0.311918	0.542985	0	0.699028	0.00139307	1	0.41698	0.10211	0	0.219385	0.765368	0	0.233448	0.344852	0	0.500125	0.0164735	1	1.15393
ENSG00000288670	lncRNA	chr1:161368022-161371964	44	NA	NA	0	0	0	0	0	0	0.262601	0.942835	-0.156041	0.967286	AL592295.6	5	0.233322	0.327567	0.13332	0	0.270486	0.240733	0	-0.0631863	0.775906	0	0.0834488	0.669156	0	0.58046	0.00737334	1	0.160394	0.6627	0	0.0793845	0.842451	0	0.187772	0.501583	0	0.505661	1.21068e-05	1	0.483047	4.18776e-05	1	-0.269675
ENSG00000286482	lncRNA	chr6:157377062-157380896	29	NA	NA	0	0	0	0	0	0	-0.118578	NA	2.01037	NA	AL117344.2	5	0.230177	0.084018	0.943626	0	0.230177	0.829311	0	-0.391795	0.616633	0	1.87136	1.152e-16	1	1.50378	NA	0	0.937208	0.378497	0	0.0822822	0.963779	0	-0.697793	0.794467	0	1.57622	0.00942265	1	0.993908	0.153586	0	-0.273806
ENSG00000261534	lncRNA	chr9:121815674-121819452	40	NA	NA	0	0	0	0	0	0	0.231308	0.957861	-0.735163	0.601044	AL596244.1	5	0.227101	0.163225	0.622648	0	0.471952	0.0732215	0	0.436845	0.381697	0	0.881543	7.4284e-07	1	-0.435398	0.169701	0	0.758782	0.488818	0	2.04676	0.000919152	1	1.30644	0.00359847	1	0.390165	0.0266118	1	0.605102	0.00024425	1	-0.377076
ENSG00000261770	lncRNA	chr19:27757184-27760849	32	NA	NA	0	0	0	0	0	0	-2.13024	NA	-1.04604	0.786276	AC006504.1	5	0.222485	-0.0954959	0.861872	0	0.171973	0.743681	0	0.759807	5.55898e-08	1	-0.85044	0.542395	0	-0.221388	NA	0	0.751689	0.0016627	1	1.04732	2.31679e-09	1	-0.579952	0.72501	0	0.65236	0.054707	0	0.782152	0.0176674	1	0.222485
ENSG00000261654	lncRNA	chr1:110936369-110942353	26	NA	NA	0	0	0	0	0	0	-2.65804	NA	-0.0273895	NA	AL360270.2	5	0.220029	-0.421384	0.746621	0	-0.144164	0.920116	0	0.869269	NA	0	0.788179	0.00134308	1	0.951703	0.237351	0	NA	NA	0	-1.0082	NA	0	0.448406	0.626497	0	1.81696	0.0154484	1	0.443652	0.693515	0	1.24957
ENSG00000287750	lncRNA	chr9:88066445-88076975	24	NA	NA	1	0	0	0	0	0	0.200605	NA	2.82051	0.0175656	AL353572.4	5	0.216868	0.386597	0.469359	0	0.326864	0.551404	0	0.216868	0.666653	0	-1.04155	6.05197e-05	-1	-0.345996	NA	0	-1.11864	0.0666273	0	-0.629254	0.287912	0	-0.167114	0.886501	0	0.0790538	0.859711	0	0.313431	0.362754	0	-0.59381
ENSG00000273335	lncRNA	chr18:9473421-9474006	15	NA	NA	0	0	0	1	0	0	-0.609992	0.858475	1.18303	0.829595	AP005432.2	5	0.211554	-1.4105	NA	0	-0.426151	NA	0	-0.839126	NA	0	1.09103	0.0336186	1	-0.92132	0.486759	0	-1.8864	NA	0	-0.0649748	NA	0	-0.726864	0.783407	0	3.72868	0.018645	1	2.54567	0.168007	0	1.97385
ENSG00000269386	lncRNA	chr19:8374373-8390685	40	NA	NA	0	0	0	0	0	0	-0.320553	0.902034	0.0579843	0.983114	RAB11B-AS1	5	0.20335	0.324348	0.227398	0	-0.000149104	0.999709	0	-0.0251948	0.969847	0	1.0888	3.2208e-13	1	0.554282	0.0753138	0	-0.347938	0.637731	0	0.158437	0.804337	0	0.702631	0.0712497	0	0.582649	0.0105345	1	0.0673221	0.849134	0	0.478318
ENSG00000287051	lncRNA	chr12:52298856-52306287	18	NA	NA	0	0	0	0	0	0	0.870946	NA	0.845076	0.868685	AC121757.2	5	0.199852	-1.63994	0.0529184	0	-0.0134888	0.992881	0	1.82757	NA	0	0.300678	0.0310726	1	-0.802358	NA	0	1.31557	NA	0	-1.35463	NA	0	-0.409728	0.836298	0	2.33815	0.0269478	1	2.02429	0.0720069	0	-0.0113203
ENSG00000274213	lncRNA	chr17:56914186-56914533	34	NA	NA	0	0	0	0	0	0	-0.547733	NA	1.80071	NA	AC015912.3	5	0.198768	-0.21059	0.719158	0	-0.0984131	0.888253	0	0.351668	0.211492	0	0.567136	0.000790596	1	-1.19688	0.0242663	-1	0.724891	0.00525085	1	1.03122	0.000426862	1	-0.54325	0.253872	0	0.501713	NA	0	0.440699	NA	0	-0.897111
ENSG00000253704	lncRNA	chr8:94553668-94570648	33	NA	NA	0	0	1	1	0	0	1.93118	NA	0.12082	NA	AC023632.2	5	0.196393	0.128312	0.816765	0	0.108563	0.857121	0	0.489435	0.523836	0	0.937462	0.00843708	1	0.185111	0.919231	0	0.868995	0.344675	0	-0.257073	0.820562	0	-0.376919	0.634374	0	1.12983	0.00598948	1	1.0212	0.0168948	1	0.531464
ENSG00000197180	lncRNA	chrX:154424380-154428479	37	NA	NA	0	0	0	0	0	0	-0.457037	0.91037	0.600012	0.734764	CH17-340M24.3	5	0.196097	-0.00203408	0.997799	0	0.0688918	0.919048	0	0.666245	0.0115765	1	-0.426013	0.00113416	-1	0.205365	0.754888	0	0.756778	0.000551139	1	0.568018	0.0421696	1	-0.0683664	0.925739	0	0.396294	0.185689	0	-0.128033	0.745913	0	-0.0569054
ENSG00000275234	lncRNA	chr19:6469465-6470152	23	NA	NA	0	0	0	0	0	0	-1.9797	NA	2.17712	NA	AC010503.4	5	0.193215	0.139578	0.445016	0	0.221071	0.183638	0	-0.529862	NA	0	0.694831	1.16235e-09	1	NA	NA	0	NA	NA	0	NA	NA	0	0.465531	0.00143898	1	0.55079	NA	0	-0.498455	NA	0	NA
ENSG00000273015	lncRNA	chr12:45718046-45727775	44	NA	NA	0	0	0	0	0	0	0.103973	0.968527	0.238875	0.906463	AC008124.1	5	0.190475	0.332723	0.143133	0	0.547359	0.0075224	1	0.190475	0.021699	0	-0.118303	0.0609378	0	0.166862	0.504827	0	0.213381	0.0412808	0	0.216044	0.0385593	0	0.719296	4.28707e-06	1	0.415203	0.000311159	1	0.46624	5.18473e-05	1	0.240897
ENSG00000277476	lncRNA	chr17:68133201-68135935	42	NA	NA	0	0	0	0	0	0	-0.851583	0.631673	0.43455	0.77487	AC005332.5	5	0.190045	0.253993	0.483055	0	0.254274	0.494065	0	0.106098	0.647016	0	-0.0292822	0.781254	0	0.190045	0.707261	0	0.136884	0.725455	0	-0.140901	0.6777	0	0.00409223	0.997455	0	0.215824	0.326287	0	0.522455	0.00442495	1	-0.0914799
ENSG00000235706	lncRNA	chr14:95157645-95181475	38	NA	NA	0	0	0	0	0	0	-0.880305	NA	-0.887516	0.864226	DICER1-AS1	5	0.189678	-0.0816262	0.781932	0	-0.0187605	0.956919	0	0.382623	0.513634	0	0.838386	4.15968e-12	1	1.22274	0.056127	0	-0.43314	0.672024	0	0.41878	0.64711	0	0.247186	0.568996	0	0.447218	0.0408516	1	0.849632	1.66633e-05	1	0.155181
ENSG00000233818	lncRNA	chr21:36445731-36532408	19	NA	NA	0	0	0	0	0	1	-1.71841	NA	2.43125	NA	AP000695.2	5	0.178076	-2.49501	0.101819	0	-2.52773	0.103257	0	0.700922	0.0341482	1	1.87795	0.017099	1	0.652155	0.00372154	1	1.21948	0.0176118	1	1.76727	0.00376481	1	-1.48279	NA	0	-2.51848	NA	0	-1.6325	NA	0	-1.16679
ENSG00000236514	lncRNA	chr10:37857740-37859110	21	NA	NA	0	0	1	0	0	0	-3.08146	NA	2.51953	NA	AL135791.1	5	0.174108	0.0474568	0.968121	0	0.15159	0.885898	0	0.0248291	NA	0	2.15928	1.33554e-25	1	-0.129553	0.954727	0	1.07865	0.408374	0	1.26118	0.364152	0	-0.716171	0.680566	0	1.72397	0.0406203	1	0.463108	0.702046	0	3.12178
ENSG00000278156	lncRNA	chr13:44575893-44580432	29	NA	NA	0	0	0	0	0	0	0.339456	NA	-0.0418439	0.994397	TSC22D1-AS1	5	0.172958	-0.20523	0.908991	0	-0.19893	0.911934	0	-0.339582	0.602173	0	0.615405	0.0283451	1	0.989984	0.55608	0	-0.00609704	0.999968	0	0.7297	0.561638	0	-1.46575	NA	0	0.538728	0.131542	0	1.28147	2.03569e-05	1	0.438689
ENSG00000253210	lncRNA	chr8:141124717-141130064	40	NA	NA	0	0	0	0	0	0	0.0287958	0.993705	0.544439	0.797066	AC040970.1	5	0.172717	-0.558591	0.0450771	-1	-0.544892	0.0539012	0	0.384648	0.0528576	0	-0.99803	1.27603e-08	-1	0.0156787	0.972497	0	1.01249	5.41984e-05	1	0.415279	0.0838304	0	-0.938633	0.0639113	0	0.650189	0.357462	0	0.341891	0.683562	0	-0.0559764
ENSG00000237037	lncRNA	chr22:42090931-42137742	36	NA	NA	0	0	1	1	0	0	1.37436	NA	-0.28915	0.969082	NDUFA6-DT	5	0.168983	0.23468	0.499511	0	0.137621	0.731736	0	-0.147636	0.693214	0	0.0418253	0.884594	0	0.589351	0.283032	0	0.362486	0.343446	0	0.168608	0.749422	0	0.202321	0.712479	0	0.179497	0.472658	0	0.632978	0.000736021	1	0.144995
ENSG00000263826	lncRNA	chr3:186781780-186784179	32	NA	NA	1	0	0	1	0	0	0.606125	NA	3.50358	NA	AC112907.3	5	0.167246	-1.63416	0.178219	0	-0.309716	0.800862	0	-0.419388	0.492031	0	1.96081	1.02291e-16	1	-2.81293	0.0901335	0	0.126692	0.91683	0	-1.25426	0.101692	0	-1.04872	0.368527	0	-0.144453	0.906524	0	-0.35639	0.751148	0	0.0817267
ENSG00000248049	lncRNA	chr4:67701209-68080952	44	NA	NA	0	0	0	0	0	0	0.15958	0.931138	0.399586	0.758932	UBA6-AS1	5	0.162943	0.150778	0.229269	0	0.192843	0.110485	0	0.26548	0.00045492	1	-1.15987	1.88491e-20	-1	0.406254	0.015511	1	0.375336	0.000124215	1	0.417778	9.80814e-05	1	0.293104	0.0544965	0	0.209092	0.180049	0	-0.00367828	0.987017	0	0.0609637
ENSG00000273456	lncRNA	chr2:202374932-202375604	32	NA	NA	0	0	0	0	0	0	-0.203104	NA	-0.167561	0.973578	AC064836.2	5	0.161852	0.281994	0.7561	0	-0.0466498	0.966871	0	0.310538	0.548708	0	0.586391	8.38347e-05	1	0.00400985	0.995788	0	0.575864	0.129992	0	0.313314	0.504288	0	0.688068	0.440675	0	0.269348	0.697577	0	-0.206127	0.782531	0	-0.939226
ENSG00000255153	lncRNA	chr11:1309769-1310707	31	NA	NA	0	0	0	0	0	0	-0.634566	0.785842	0.892234	0.799959	TOLLIP-AS1	5	0.159797	0.646276	0.154983	0	0.332997	0.547272	0	-0.786488	NA	0	1.25054	4.55656e-21	1	-0.409336	0.744451	0	0.31589	0.829321	0	0.798871	0.527896	0	0.369545	0.523987	0	0.28497	0.813548	0	0.650339	0.522975	0	0.583073
ENSG00000231305	lncRNA	chr3:128860620-128871540	37	NA	NA	0	0	0	0	0	0	-1.65495	NA	0.921639	NA	AC112484.1	5	0.155125	-0.044738	0.921155	0	-0.0477507	0.918675	0	-0.241961	0.78403	0	0.409735	0.124042	0	0.622716	0.651821	0	-0.00676898	0.999968	0	-0.462768	0.733371	0	-0.794387	0.213968	0	0.935655	3.80797e-08	1	0.529616	0.00551968	1	-0.162555
ENSG00000247121	lncRNA	chr5:96814028-96935809	35	NA	NA	0	0	0	0	0	0	-0.138901	0.970859	1.1527	0.662367	AC009126.1	5	0.148562	0.185398	0.731712	0	0.31608	0.520807	0	0.34268	0.0851809	0	0.354891	0.0382053	1	-0.386263	0.268878	0	0.0644239	0.892218	0	0.398919	0.194072	0	-0.256974	0.69602	0	0.43807	0.337123	0	0.521805	0.236142	0	-0.101191
ENSG00000255046	lncRNA	chr8:11797928-11802568	29	NA	NA	0	0	1	0	0	0	-0.687475	NA	1.31278	NA	AC069185.1	5	0.145882	0.184642	0.828621	0	0.00916005	0.993859	0	0.22058	0.697581	0	2.5544	2.29301e-20	1	0.460177	0.468471	0	0.150634	0.85433	0	0.514967	0.477578	0	-0.51994	0.444292	0	0.885523	0.176501	0	-0.594961	0.487067	0	-0.633789
ENSG00000260077	lncRNA	chr2:10039092-10040663	32	NA	NA	0	0	0	0	0	1	0.284938	0.925897	0.561051	0.680189	AC104794.3	5	0.145423	0.0534584	0.969573	0	-0.760542	0.462301	0	0.140633	0.712513	0	0.775623	0.129477	0	0.313072	0.321136	0	0.234251	0.661463	0	-0.412835	0.271557	0	-3.05695	0.162008	0	0.30804	0.529372	0	0.274262	0.58806	0	0.190371
ENSG00000234155	lncRNA	chr6:85387219-85390186	32	NA	NA	0	0	0	0	0	0	-1.8096	0.416131	-0.417733	0.926277	LINC02535	5	0.143142	-0.679719	0.0572267	0	-0.815912	0.028958	-1	0.604221	0.00353249	1	5.17217	5.46215e-06	1	-0.293472	0.323442	0	1.56184	0.00186832	1	2.65183	0.000844767	1	0.143888	0.929084	0	3.28568	NA	0	0	NA	0	0.2562
ENSG00000176593	lncRNA	chr19:58002061-58011232	27	NA	NA	0	0	0	0	0	0	1.02102	0.254016	0.697319	0.640037	AC008969.1	5	0.141739	0	NA	0	0.727996	NA	0	0.13511	0.618258	0	0.518464	6.84511e-07	1	0.264217	0.589156	0	-0.303587	0.503639	0	-0.140738	0.731288	0	NA	NA	0	0.236853	0.337646	0	0.581986	0.00494289	1	-0.315093
ENSG00000278600	lncRNA	chr15:79920195-79922455	41	ENSG00000259332	ST20-MTHFS	0	0	0	0	0	0	-1.2486	NA	0.0429747	0.995294	AC015871.3	5	0.136643	0.664262	0.0828959	0	0.128166	0.817159	0	0.0538484	0.844413	0	0.406258	0.00105762	1	-0.491769	0.310509	0	0.407476	0.216896	0	-0.0508645	0.915288	0	-0.165407	0.838807	0	0.409871	0.0394135	1	0.935423	7.73511e-08	1	-0.189469
ENSG00000260805	lncRNA	chr1:212557833-212559731	29	NA	NA	0	0	1	0	0	0	-0.670711	0.80963	1.66939	0.450487	AC092803.1	5	0.135928	-2.09509	NA	0	-1.27195	NA	0	0.248207	0.317143	0	0.849255	2.51634e-06	1	-0.0493812	0.975946	0	0.33356	0.170636	0	0.0200174	0.946188	0	-0.526828	0.650892	0	0.0679572	0.920668	0	0.264705	0.640949	0	-1.30131
ENSG00000212743	lncRNA	chr10:6350316-6352762	11	NA	NA	0	0	0	0	0	1	-2.46005	NA	-0.699485	NA	LINC02656	5	0.133972	1.8693	0.0178014	1	0.133972	0.921436	0	1.46933	NA	0	4.04612	3.43631e-19	1	2.52607	NA	0	1.85314	NA	0	-0.680583	NA	0	0.675381	0.751993	0	-2.98477	0.196439	0	0.413288	NA	0	0.0137359
ENSG00000257815	lncRNA	chr12:69901918-70243379	39	NA	NA	0	0	1	0	0	0	-0.917435	NA	0.240225	0.955648	PRANCR	5	0.125758	0.0714277	0.885875	0	-0.0793143	0.873574	0	-0.27681	0.291515	0	0.447031	0.0447493	1	-1.05165	0.00168271	-1	0.246631	0.513177	0	0.160428	0.749433	0	-0.778926	0.158371	0	0.32881	0.000941718	1	0.517978	6.25783e-08	1	0.514413
ENSG00000240476	lncRNA	chr3:98981058-98983096	33	NA	NA	0	0	0	0	0	0	-0.0597058	NA	3.28276	NA	LINC00973	5	0.125746	-0.846555	0.055278	0	-0.987859	0.0266866	-1	0.482097	4.66307e-14	1	NA	NA	0	-0.0523411	0.800971	0	0.965957	2.25654e-49	1	1.01769	4.52349e-57	1	0.000133579	0.999804	0	-1.16731	0.60989	0	-1.59686	NA	0	0.950917
ENSG00000197308	lncRNA	chr10:8050450-8053484	10	NA	NA	0	0	0	0	0	0	-0.910432	NA	2.37925	NA	GATA3-AS1	5	0.122458	NA	NA	0	NA	NA	0	NA	NA	0	1.07202	4.86577e-167	1	NA	NA	0	NA	NA	0	NA	NA	0	NA	NA	0	0.813177	1.1428e-06	1	0.554489	0.00202509	1	NA
ENSG00000231365	lncRNA	chr1:119140391-119275973	44	NA	NA	0	0	1	1	0	0	-0.106955	0.951541	-0.159721	0.94511	WARS2-AS1	5	0.121143	-0.0102297	0.966452	0	0.12007	0.507173	0	0.0302685	0.706124	0	-0.249516	0.00126796	0	-0.155031	0.472138	0	-0.0690506	0.472723	0	0.0354471	0.738027	0	0.233017	0.129425	0	0.362836	0.0142127	1	0.274501	0.0850308	0	0.186497
ENSG00000249348	lncRNA	chr4:39528019-39594707	36	NA	NA	0	0	0	1	0	1	1.20523	NA	-1.78896	0.530815	UGDH-AS1	5	0.119905	0.543826	0.11594	0	0.38326	0.306786	0	0.521122	0.0704988	0	1.78841	3.13843e-83	1	0.620574	0.111342	0	0.415976	0.229957	0	0.866188	0.00747892	1	0.336976	0.549468	0	0.629092	0.00765155	1	0.146621	0.659201	0	-0.186769
ENSG00000279159	lncRNA	chr22:29978950-30028236	30	NA	NA	0	0	0	0	0	0	0.730686	NA	-0.106198	NA	AC003681.1	5	0.111839	0.489972	0.801693	0	-0.41195	0.833128	0	2.23375	0.0361332	1	0.853646	0.0664733	0	-0.114635	0.955872	0	-0.212548	0.92353	0	0.2664	0.695341	0	2.07867	0.000216488	1	1.21499	0.408138	0	-0.212308	0.919071	0	-1.91451
ENSG00000272277	lncRNA	chr6:3068045-3068894	35	NA	NA	0	0	0	0	0	0	-0.42494	0.894115	0.296605	0.946402	AL031963.3	5	0.110268	0.821922	0.126683	0	0.238182	0.752551	0	0.160878	0.807196	0	1.99928	1.5186e-134	1	-1.17852	0.0667413	0	0.324169	0.437876	0	0.459376	0.215198	0	-0.268793	0.619851	0	0.296068	0.754113	0	-1.24662	0.165491	0	-0.364553
ENSG00000224914	lncRNA	chr10:87341685-87357882	42	NA	NA	0	0	0	0	0	0	-0.379457	0.764056	0.441896	0.868328	LINC00863	5	0.108946	0.0559602	0.908494	0	-0.317853	0.40541	0	0.113698	0.663752	0	0.589864	8.96715e-09	1	0.38102	0.0282828	1	0.196888	0.413149	0	-0.0527299	0.842928	0	0.0899473	0.791777	0	0.622934	4.65396e-06	1	0.478227	0.000887585	1	-0.0302096
ENSG00000260464	lncRNA	chr1:93847174-93848939	30	NA	NA	0	0	0	0	0	0	-0.190073	0.965791	0.573341	NA	AL049796.1	5	0.108242	0.106933	0.941805	0	-0.0731388	0.962492	0	0.300183	0.440058	0	0.342461	0.276748	0	0.604582	0.371965	0	0.361123	0.604897	0	0.215457	0.76674	0	0.10943	0.947783	0	0.108242	0.905084	0	1.44485	0.00592123	1	-0.309893
ENSG00000224424	lncRNA	chr3:48847572-48851981	35	NA	NA	0	0	0	0	0	0	-0.104574	0.968527	0.45733	0.908981	PRKAR2A-AS1	5	0.107869	-0.131579	0.737259	0	-0.257604	0.479953	0	0.796079	0.00517263	1	-0.567784	0.0916721	0	0.279938	0.654067	0	0.882413	0.0166877	1	0.35058	0.440138	0	0.112991	0.886642	0	0.535809	0.266922	0	0.305773	0.582962	0	-0.0695288
ENSG00000167920	lncRNA	chr17:40819106-40836270	44	NA	NA	0	0	0	0	0	0	0.357926	0.790211	0.511083	0.746756	TMEM99	5	0.107556	0.10069	0.567302	0	-0.050948	0.805775	0	-0.0106181	0.952143	0	0.516248	5.29823e-09	1	-0.237053	0.337246	0	0.0651671	0.65438	0	0.282478	0.0107148	1	-0.0293673	0.82722	0	0.0979705	0.522722	0	0.226302	0.0781206	0	0.328566
ENSG00000265458	lncRNA	chr17:82454140-82458521	42	NA	NA	0	0	0	1	0	0	0.702838	NA	-0.851074	0.861329	AC132938.3	5	0.105812	0.242021	0.542563	0	0.179534	0.667417	0	0.289419	0.327131	0	1.44688	7.24283e-44	1	0.276555	0.574572	0	0.262775	0.457014	0	0.484371	0.156834	0	0.212119	0.57168	0	0.911067	0.00109404	1	-0.350875	0.358458	0	-0.236966
ENSG00000235437	lncRNA	chrX:63222993-63561095	44	NA	NA	0	0	0	0	0	0	0.064426	0.968527	0.0839836	0.967286	LINC01278	5	0.104774	0.390138	0.0363176	1	0.347077	0.0733674	0	0.183843	0.00227483	0	-0.887453	1.09193e-15	-1	0.447651	0.0442584	1	0.315675	0.000197703	1	0.325967	0.000337888	1	0.100978	0.593417	0	0.230706	0.0293969	0	0.541709	1.24112e-08	1	-0.136395
ENSG00000229589	lncRNA	chr3:38451027-38454820	31	NA	NA	0	0	0	0	0	0	-1.33281	0.503455	2.07957	0.265428	ACVR2B-AS1	5	0.0954547	0.464395	0.276377	0	0.183483	0.727403	0	0.0841201	0.850823	0	-0.339613	0.391121	0	-0.330354	0.505207	0	0.0555337	0.921175	0	0.547303	0.195295	0	1.48281	0.0263948	1	0.941391	0.000956167	1	0.563576	0.0837858	0	0.317207
ENSG00000286872	lncRNA	chr15:83095333-83108754	11	NA	NA	0	0	0	0	0	0	-0.910437	NA	-0.178552	NA	AC024270.4	5	0.0934433	NA	NA	0	NA	NA	0	0.737254	NA	0	3.019	1.06848e-18	1	-0.311752	NA	0	-0.0260289	NA	0	0.702935	0.695522	0	NA	NA	0	1.02478	0.0245732	1	1.16408	0.00936493	1	-1.27986
ENSG00000272894	lncRNA	chr7:7552462-7566996	32	NA	NA	0	0	0	0	0	0	-2.2258	NA	-0.901967	0.87214	AC004982.2	5	0.0822317	-0.0407424	0.950945	0	0.369983	0.484313	0	0.58088	0.0523847	0	0.551027	0.00134568	1	0.170161	0.885189	0	0.243846	0.74476	0	0.0822317	0.914236	0	0.884994	0.42742	0	0.312204	0.392675	0	0.887129	0.00183209	1	-0.268221
ENSG00000175746	lncRNA	chr15:39250684-39254845	12	NA	NA	0	0	0	0	0	0	0.722481	0.832826	1.15145	0.637592	C15orf54	5	0.0814484	NA	NA	0	NA	NA	0	-0.162953	NA	0	1.0642	NA	0	-0.386541	0.74342	0	0.988928	0.675745	0	-0.606183	NA	0	NA	NA	0	-0.443022	NA	0	-0.49845	NA	0	0.371123
ENSG00000245571	lncRNA	chr11:59130133-59143015	43	NA	NA	0	0	1	0	0	0	-0.598265	0.57236	0.155947	0.944397	FAM111A-DT	5	0.0810516	0.18916	0.693319	0	0.118059	0.829529	0	0.0879755	0.699018	0	-0.204798	0.16508	0	0.292978	0.185775	0	0.48158	0.0384456	1	0.128838	0.688363	0	-0.156778	0.683587	0	-3.08533	0.248074	0	-0.434891	NA	0	-0.374472
ENSG00000230513	lncRNA	chr22:21001886-21010342	43	NA	NA	0	0	1	1	0	0	-0.0597347	0.981102	0.516705	0.795124	THAP7-AS1	5	0.0785334	-0.128824	0.557107	0	0.0136243	0.963305	0	0.159065	0.475908	0	-0.104247	0.454361	0	-0.179432	0.511703	0	0.2748	0.227912	0	0.1566	0.550481	0	-0.0978534	0.771129	0	0.562164	0.0235949	1	0.0917969	0.803715	0	0.282658
ENSG00000254614	lncRNA	chr11:65177606-65181834	44	NA	NA	0	0	0	0	0	0	0.670335	0.764056	0.0134673	0.996346	AP003068.2	5	0.0780678	0.455044	0.0157866	1	0.371238	0.0628545	0	0.322356	0.211603	0	0.659219	1.11943e-09	1	-0.164783	0.809852	0	0.915763	0.0381338	1	0.461135	0.230508	0	0.602992	0.00160323	1	0.0692005	0.892392	0	0.117935	0.804099	0	-0.00643202
ENSG00000247828	lncRNA	chr5:88268891-88439337	44	NA	NA	1	0	0	1	0	0	0.109513	0.973239	-0.141284	0.957161	TMEM161B-AS1	5	0.0770328	0.0945712	0.747146	0	0.0265668	0.939696	0	0.292745	0.00710806	1	-0.192958	0.204309	0	0.299179	0.197202	0	0.0979342	0.592335	0	0.444117	0.00380885	1	-0.116329	0.605601	0	0.216734	0.222826	0	0.661909	6.93689e-06	1	-0.200423
ENSG00000260000	lncRNA	chr6:100881471-100882987	38	NA	NA	1	0	1	0	0	0	-0.121692	0.951541	1.5848	0.107671	AL133338.1	5	0.076594	-0.377846	0.490247	0	-0.39654	0.500051	0	0.337965	0.200887	0	0.0317721	0.872209	0	-0.942056	0.0251842	-1	-0.418157	0.213033	0	0.201705	0.650539	0	-0.323856	0.637511	0	0.455635	0.0379925	1	0.939188	1.11282e-06	1	0.076594
ENSG00000205740	lncRNA	chr10:971146-988341	36	NA	NA	0	0	1	0	0	0	-0.783285	NA	-0.332481	0.957023	AL359878.1	5	0.0748507	0.171453	0.833541	0	-0.0839696	0.92624	0	0.569966	0.435529	0	1.0782	2.60412e-07	1	-0.186418	0.808037	0	-0.321365	0.865336	0	0.317097	0.880834	0	-1.42451	0.134006	0	0.533127	0.298758	0	0.512795	0.327511	0	-0.0728332
ENSG00000205885	lncRNA	chr12:7108052-7122501	37	NA	NA	0	0	0	0	0	0	-1.34593	NA	-0.790777	0.79396	C1RL-AS1	5	0.0562524	-0.196992	0.427712	0	0.0562524	0.859549	0	0.448228	5.20051e-05	1	0.318795	NA	0	0.289271	0.591626	0	0.906659	1.05196e-05	1	0.90929	7.20768e-08	1	-0.393457	0.246604	0	-0.923909	NA	0	-0.979336	NA	0	-0.020571
ENSG00000163597	lncRNA	chr17:76557764-76565348	44	NA	NA	0	0	0	0	1	0	0.177768	0.768393	0.401471	0.68777	SNHG16	5	0.0548825	0.42654	0.00798522	1	0.414061	0.0115168	1	0.0322491	0.702925	0	0.0348284	0.532364	0	-0.111023	0.580657	0	0.138052	0.00205111	0	0.0357935	0.533965	0	0.578098	8.69234e-45	1	0.180317	0.0356727	0	-0.033109	0.782806	0	0.0609276
ENSG00000182057	lncRNA	chr22:42269703-42279534	43	NA	NA	0	0	0	0	0	0	-0.00796926	0.99739	0.964873	0.637035	OGFRP1	5	0.0533321	0.148405	0.577894	0	0.207603	0.412863	0	-0.00311491	0.984533	0	-0.896067	6.49542e-11	-1	-0.509589	0.0556987	0	0.145305	0.402602	0	0.318514	0.0359787	1	0.705785	2.11149e-05	1	0.207279	0.690717	0	0.0302425	0.960816	0	-0.486677
ENSG00000285967	lncRNA	chr5:36864425-36876700	44	NA	NA	0	0	1	0	0	0	0.00770032	0.996497	0.181516	0.946783	NIPBL-DT	5	0.0532517	0.0558323	0.898168	0	-0.0990209	0.817648	0	-0.060171	0.501787	0	0.0532517	0.526459	0	0.0649511	0.764921	0	-0.0784125	0.374669	0	-0.1042	0.227648	0	0.392479	0.0706181	0	0.181015	0.334776	0	0.578293	0.00015241	1	0.0978207
ENSG00000271826	lncRNA	chrX:115518182-115562731	27	NA	NA	0	0	0	0	0	0	0.396883	NA	1.93664	0.189753	PLS3-AS1	5	0.0404429	1.09215	0.169429	0	0.395176	0.71462	0	-0.128681	0.869562	0	NA	NA	0	-0.652819	0.34985	0	-0.207282	0.895943	0	0.750193	0.724046	0	0.135497	0.936662	0	0.0341726	0.976139	0	0.0247529	0.983653	0	-0.136878
ENSG00000237686	lncRNA	chr6:43995723-44074652	31	NA	NA	0	0	0	0	0	0	-2.10609	NA	0.250193	NA	AL109615.3	5	0.0356635	-0.0411912	0.908494	0	0.206658	0.49098	0	0.188073	0.511469	0	2.56328	0.0116147	1	0.131241	0.836254	0	0.025508	0.967773	0	-0.673405	0.138703	0	-1.04822	0.148277	0	0.0599993	0.944272	0	-0.319185	0.674093	0	-1.30086
ENSG00000218537	lncRNA	chr22:23894426-23898930	32	NA	NA	0	0	0	0	0	0	-0.64539	0.620636	-0.795573	0.476628	MIF-AS1	5	0.0273802	0.246503	0.764316	0	-0.49643	0.519539	0	0.786791	0.0399238	1	0.696705	4.70111e-08	1	-0.306752	0.61012	0	0.0969216	0.698978	0	0.0131959	0.95433	0	0.690565	0.31876	0	0.0415645	0.919334	0	-0.11651	0.751148	0	0.47909
ENSG00000229807	lncRNA	chrX:73820649-73852723	18	NA	NA	0	0	1	0	0	0	0	NA	NA	NA	XIST	5	0.0234604	-1.91581	NA	0	-0.416618	NA	0	1.17086	NA	0	-0.143988	0.533298	0	0.148676	0.711131	0	-1.8594	NA	0	1.87904	NA	0	1.8726	NA	0	0.480726	0.344964	0	1.25809	0.00196115	1	NA
ENSG00000245293	lncRNA	chr4:107863473-107989679	26	NA	NA	0	0	1	1	0	0	-0.77419	NA	0.207866	0.972745	CYP2U1-AS1	5	0.0219562	1.74248	0.00662295	1	0.956897	0.223782	0	-0.069359	0.96107	0	3.12203	2.00314e-22	1	0.844398	0.349287	0	-1.83212	0.465927	0	-0.735957	0.713331	0	-0.160586	0.909492	0	-2.59563	6.05327e-06	-1	0.015956	0.983088	0	-0.366093
ENSG00000239569	lncRNA	chr7:105013425-105014321	38	NA	NA	0	0	0	0	0	0	-0.538608	0.810468	0.693618	0.768322	KMT2E-AS1	5	0.00523562	0.119397	0.789871	0	0.260349	0.539037	0	-0.116605	0.561171	0	1.2831	6.79021e-27	1	-1.88652	2.14183e-06	-1	0.384159	0.0114901	1	0.191202	0.32178	0	-0.983566	0.0168157	-1	0.00808799	0.986346	0	-0.181188	0.686283	0	-0.200452
ENSG00000270607	lncRNA	chr11:19710934-19712619	22	NA	NA	0	0	0	0	0	0	-0.201625	0.851094	0.375491	0.842092	AC009549.1	5	-0.000647826	-0.971522	NA	0	0	NA	0	0.64116	0.0135858	1	2.39573	NA	0	0.0593463	0.802613	0	1.23173	0.00476557	1	0.370263	0.537723	0	-0.946545	NA	0	-0.142429	0.794784	0	0.550139	0.166673	0	0.0786268
ENSG00000260563	lncRNA	chr17:82293716-82294910	40	NA	NA	0	0	0	0	0	0	-0.434031	0.908465	1.68141	0.167419	AC132872.1	5	-0.0121123	-0.310009	0.448843	0	-0.271173	0.537813	0	-0.153409	0.707781	0	1.57241	1.00695e-26	1	0.141468	0.769128	0	0.384076	0.392304	0	0.308869	0.535253	0	-0.621197	0.308008	0	-0.061828	0.90327	0	0.605337	0.0752651	0	0.148598
ENSG00000264112	lncRNA	chr17:57989039-57994850	44	ENSG00000266086	AC015813.2	0	0	0	0	0	0	0.0688238	0.984539	-1.47119	0.115665	AC015813.1	5	-0.0335913	0.28023	0.131956	0	0.304452	0.102008	0	-0.0694396	0.653741	0	0.171169	0.342724	0	0.172536	0.578548	0	0.00967548	0.974764	0	-0.165241	0.490781	0	-0.243593	0.140823	0	0.578147	0.0131337	1	1.83466	1.95844e-19	1	-0.167145
ENSG00000265148	lncRNA	chr17:58324472-58415766	31	NA	NA	0	0	0	0	0	0	-0.158493	0.965806	-0.302955	0.946797	TSPOAP1-AS1	5	-0.0339732	0.87011	0.431779	0	0.322368	0.80168	0	-0.276405	0.761982	0	1.69143	8.71921e-09	1	-0.115665	0.73891	0	-0.998474	0.320626	0	-0.943165	0.0734454	0	0.569961	0.538429	0	0.579039	0.00126743	1	0.424691	0.0286816	1	0.0462169
ENSG00000275491	lncRNA	chr20:3808357-3812434	23	NA	NA	0	0	0	0	0	0	-3.47563	NA	2.86056	NA	LINC01730	5	-0.043351	0.829427	0.0261863	1	0.332677	0.499593	0	1.07286	NA	0	3.29148	5.1907e-12	1	-0.822388	NA	0	-1.00895	0.620498	0	-3.6419	0.0523951	0	-1.55775	0.281978	0	1.14602	0.0211013	1	0.336436	0.624454	0	0.408185
ENSG00000272902	lncRNA	chr2:101151660-101155412	32	NA	NA	0	0	0	0	0	0	-2.69985	NA	-0.477464	0.916211	TBC1D8-AS1	5	-0.0687989	-0.0687989	0.908958	0	-0.776583	0.0583691	0	0.653567	0.00208093	1	0.611	0.0230114	1	-0.918425	0.194585	0	0.554141	0.0299447	1	0.640539	0.0116108	1	-1.09182	0.0678658	0	0.130441	0.871571	0	0.562475	0.362861	0	0.449769
ENSG00000260589	lncRNA	chr10:17641284-17643878	35	NA	NA	0	0	1	1	0	0	-0.0917968	NA	1.6039	0.750026	STAM-AS1	5	-0.177069	0.0857507	0.945481	0	-1.14905	0.235257	0	-0.528227	0.167768	0	0.701988	0.00316767	1	-1.68393	0.348568	0	-1.30893	0.0124093	-1	-0.973096	0.0832986	0	-2.42607	0.0311321	-1	-0.0624777	0.912757	0	0.76974	0.0314712	1	-0.177069
ENSG00000286273	lncRNA	chr3:151293317-151295494	11	ENSG00000144893	MED12L	0	0	0	0	0	0	1.91251	NA	NA	NA	AC078816.1	4	2.7101	1.77587	NA	0	2.28665	NA	0	3.48617	NA	0	4.45537	2.08356e-06	1	NA	NA	0	3.21588	0.115296	0	5.0675	0.000512727	1	4.33277	0.0274802	1	-0.443022	NA	0	-0.49845	NA	0	NA
ENSG00000287179	lncRNA	chr5:63569419-63571617	5	NA	NA	0	0	0	0	0	0	NA	NA	NA	NA	AC008558.1	4	2.69843	1.93708	NA	0	0	NA	0	3.1502	NA	0	1.04013	NA	0	NA	NA	0	2.38219	0.037521	1	4.21689	7.40148e-05	1	NA	NA	0	NA	NA	0	NA	NA	0	NA
ENSG00000275155	lncRNA	chr16:49847018-49847632	8	ENSG00000102935	ZNF423	0	0	0	0	0	0	0	NA	2.17712	NA	AC027348.1	4	2.06642	-0.394473	NA	0	2.73326	NA	0	2.15345	NA	0	2.08139	0.00451683	1	NA	NA	0	3.43313	NA	0	3.17222	NA	0	NA	NA	0	0.53468	0.247861	0	0.721418	0.0945257	0	0.249816
ENSG00000229723	lncRNA	chr13:114329559-114333948	6	NA	NA	0	0	0	0	0	0	-2.56625	NA	2.64634	NA	LINC01054	4	1.85644	NA	NA	0	NA	NA	0	0.14794	NA	0	7.43524	1.18258e-11	1	-0.878476	NA	0	-0.00957484	NA	0	1.81947	NA	0	1.8726	NA	0	5.39513	0.000352508	1	0.956961	0.741588	0	NA
ENSG00000259188	lncRNA	chr15:49877299-49883525	4	NA	NA	0	0	0	0	0	0	-2.87232	NA	2.76598	NA	AC025040.1	4	1.7959	-0.39447	NA	0	0	NA	0	NA	NA	0	3.92742	0.00666126	1	NA	NA	0	NA	NA	0	NA	NA	0	NA	NA	0	1.03168	NA	0	0	NA	0	NA
ENSG00000231394	lncRNA	chr7:55593777-55595006	8	NA	NA	0	0	0	0	0	0	-1.16597	NA	0.929223	NA	AC099681.2	4	1.78817	2.14233	NA	0	0.150925	NA	0	3.17858	NA	0	5.61067	6.45666e-06	1	NA	NA	0	3.85437	0.0805401	0	2.84983	NA	0	NA	NA	0	-0.443027	NA	0	0.50634	NA	0	1.84931
ENSG00000267509	lncRNA	chr19:28065267-28125430	4	NA	NA	1	0	0	0	0	0	NA	NA	1.13894	NA	AC010511.1	4	1.75796	NA	NA	0	NA	NA	0	2.97456	0.0225745	1	1.04013	NA	0	3.26758	NA	0	4.00635	0.00342523	1	3.64763	0.044269	1	NA	NA	0	2.94955	NA	0	1.9786	NA	0	NA
ENSG00000224525	lncRNA	chr1:242203555-242210827	6	NA	NA	0	0	0	0	0	0	NA	NA	2.17712	NA	AL591686.1	4	1.62899	0	NA	0	2.36445	NA	0	1.08846	NA	0	6.49504	1.9094e-08	1	1.04508	NA	0	1.31601	NA	0	0.821439	NA	0	2.85832	NA	0	1.40824	NA	0	1.02428	NA	0	NA
ENSG00000253653	lncRNA	chr5:157260122-157266625	11	NA	NA	1	0	0	0	0	0	2.6795	NA	2.99938	NA	AC009185.1	4	1.62429	0.935876	NA	0	0.13746	NA	0	0.699098	NA	0	3.12138	0.000339632	1	2.52607	NA	0	3.24345	0.0358796	1	2.43186	0.00617564	1	2.00981	0.234034	0	2.90494	0.135265	0	3.07634	NA	0	NA
ENSG00000249695	lncRNA	chr12:137411-149169	10	NA	NA	1	0	0	0	0	0	0	NA	NA	NA	AC026369.1	4	1.54895	2.62721	NA	0	2.5053	NA	0	2.15247	NA	0	3.02932	0.0676648	0	NA	NA	0	3.19633	NA	0	1.84939	NA	0	NA	NA	0	1.21937	0.118336	0	-0.0115612	0.992373	0	NA
ENSG00000260496	lncRNA	chr16:991151-1000926	6	NA	NA	0	0	0	0	0	0	NA	NA	NA	NA	AC009041.1	4	1.5454	3.38932	0.0333973	1	0.151135	0.946176	0	1.52851	NA	0	10.4288	1.92053e-23	1	NA	NA	0	-0.00354628	NA	0	0.934968	NA	0	1.00682	NA	0	NA	NA	0	NA	NA	0	NA
ENSG00000253474	lncRNA	chr8:49086301-49229174	4	NA	NA	0	0	0	0	0	0	NA	NA	2.76598	NA	AC044893.1	4	1.53824	0	NA	0	0.727996	NA	0	NA	NA	0	NA	NA	0	NA	NA	0	2.4392	NA	0	0.915352	NA	0	0.977008	NA	0	NA	NA	0	NA	NA	0	NA
ENSG00000226571	lncRNA	chr6:139271362-139667284	16	NA	NA	0	0	0	0	0	0	0.0538695	NA	0.982049	0.882825	AL592429.2	4	1.53056	1.11312	NA	0	2.86135	NA	0	-0.0094359	0.989341	0	4.11925	1.37503e-08	1	0.583544	0.534381	0	0.21524	0.836526	0	0.278305	0.818202	0	0.912348	NA	0	1.03167	NA	0	0.98722	NA	0	-0.219731
ENSG00000225064	lncRNA	chr2:207260445-207270690	6	NA	NA	0	0	0	0	0	0	-1.9797	NA	NA	NA	LINC01802	4	1.51608	-0.971527	NA	0	-0.426149	NA	0	0.147939	NA	0	6.48045	2.13498e-08	1	NA	NA	0	NA	NA	0	NA	NA	0	NA	NA	0	3.58772	0.0212438	1	-1.791	0.485096	0	NA
ENSG00000230628	lncRNA	chr1:234669523-234696153	6	NA	NA	0	1	0	0	0	0	2.81204	NA	NA	NA	AL160408.3	4	1.47025	0.182589	NA	0	-1.00322	NA	0	1.47025	NA	0	3.78075	0.0434028	1	NA	NA	0	-0.965331	NA	0	NA	NA	0	NA	NA	0	1.99206	NA	0	0.92135	NA	0	NA
ENSG00000225742	lncRNA	chr3:194202392-194250203	16	NA	NA	1	0	0	0	0	0	1.9163	NA	2.17712	NA	LINC02036	4	1.46483	0.888767	0.421875	0	0.611586	0.601617	0	1.6723	NA	0	5.38537	8.51023e-22	1	NA	NA	0	2.85477	NA	0	-0.670108	NA	0	0.795424	0.348998	0	0.551756	0.271442	0	-0.241437	0.705933	0	NA
ENSG00000248371	lncRNA	chr5:72574120-72660669	8	NA	NA	1	0	0	0	0	0	-0.950284	NA	2.45146	0.329042	LINC02056	4	1.37798	NA	NA	0	NA	NA	0	0.869269	NA	0	1.04189	NA	0	0.822851	NA	0	NA	NA	0	NA	NA	0	NA	NA	0	0.124102	0.960922	0	-1.19022	0.612182	0	3.22647
ENSG00000233858	lncRNA	chr8:48590401-48594621	7	NA	NA	0	0	0	0	0	0	0.834851	NA	3.28276	NA	LINC02599	4	1.36201	NA	NA	0	NA	NA	0	0.14794	NA	0	NA	NA	0	2.53712	NA	0	0.0300692	NA	0	NA	NA	0	NA	NA	0	-1.82639	NA	0	0.151561	NA	0	0.622169
ENSG00000265752	lncRNA	chr18:23957754-23982556	8	NA	NA	0	0	0	0	0	0	2.81204	NA	-1.36661	NA	AC010754.1	4	1.33431	0	NA	0	-0.426149	NA	0	NA	NA	0	-0.402547	NA	0	NA	NA	0	0.958222	NA	0	NA	NA	0	NA	NA	0	2.0783	0.0344937	1	2.33027	0.0156116	1	1.91047
ENSG00000263167	lncRNA	chr17:81135771-81136256	5	NA	NA	1	0	0	0	0	0	NA	NA	NA	NA	AC115099.1	4	1.33241	0.182596	NA	0	1.30507	NA	0	NA	NA	0	3.49944	0.0100408	1	NA	NA	0	NA	NA	0	NA	NA	0	-0.946545	NA	0	2.23799	0.302059	0	0.286494	NA	0	NA
ENSG00000287761	lncRNA	chr6:4381211-4383597	4	NA	NA	0	0	0	0	0	0	-1.0612	NA	NA	NA	AL162718.3	4	1.33003	NA	NA	0	NA	NA	0	NA	NA	0	4.8536	0.00046032	1	NA	NA	0	NA	NA	0	NA	NA	0	NA	NA	0	1.03168	NA	0	0	NA	0	NA
ENSG00000286033	lncRNA	chr21:8762386-8836565	13	NA	NA	0	0	0	0	0	0	NA	NA	2.17712	NA	CR381670.2	4	1.29445	1.91375	NA	0	1.30507	NA	0	0.515614	0.213704	0	3.61519	0.0173734	1	1.04508	NA	0	0.347152	0.664448	0	0.143772	0.855193	0	2.86627	NA	0	0.658079	0.0466123	1	0.661753	0.047812	1	NA
ENSG00000254951	lncRNA	chr11:7754393-7905955	11	NA	NA	0	0	0	0	0	0	-3.78723	NA	2.19416	0.536153	AC044810.2	4	1.26756	0	NA	0	1.30507	NA	0	1.54356	NA	0	6.09387	2.93447e-08	1	1.89969	0.245984	0	2.43348	NA	0	0.915352	NA	0	0.977008	NA	0	NA	NA	0	NA	NA	0	0.903895
ENSG00000261018	lncRNA	chr9:133611798-133633099	5	NA	NA	0	0	0	0	0	0	NA	NA	NA	NA	AC002101.1	4	1.22613	NA	NA	0	NA	NA	0	NA	NA	0	3.58776	0.0468875	1	NA	NA	0	NA	NA	0	NA	NA	0	NA	NA	0	1.32956	0.00124391	1	0.272555	0.656743	0	NA
ENSG00000223872	lncRNA	chr7:157501322-157503908	6	NA	NA	0	0	0	0	0	0	-2.45817	NA	1.13894	NA	AC006372.1	4	1.22613	2.28779	NA	0	1.69704	NA	0	0.869269	NA	0	6.21576	1.43925e-08	1	-0.878476	NA	0	-0.925329	NA	0	-0.0511307	NA	0	NA	NA	0	2.09497	NA	0	2.76329	NA	0	1.84931
ENSG00000271856	lncRNA	chr3:108125821-108138610	10	NA	NA	0	0	0	0	0	0	-1.9797	NA	2.17712	NA	LINC01215	4	1.20011	0.182595	NA	0	-1.00323	NA	0	0.314489	0.637984	0	3.5612	0.0448283	1	-0.878476	NA	0	1.22385	0.582146	0	3.08567	NA	0	NA	NA	0	1.01147	0.101029	0	1.20011	0.0444054	1	NA
ENSG00000274827	lncRNA	chr14:19344578-19384587	9	NA	NA	0	0	0	0	0	0	NA	NA	NA	NA	LINC01297	4	1.1825	NA	NA	0	NA	NA	0	0.464088	0.0098989	1	2.32769	NA	0	NA	NA	0	0.797307	0.000684896	1	0.718967	0.00154766	1	NA	NA	0	-0.795237	0.671948	0	-1.60483	0.383335	0	0.827045
ENSG00000255537	lncRNA	chr11:125495214-125499528	5	NA	NA	1	0	0	0	0	0	-0.341144	NA	3.23336	NA	AP000708.1	4	1.17196	1.33672	NA	0	0	NA	0	2.04037	NA	0	NA	NA	0	NA	NA	0	-0.387887	NA	0	1.87248	NA	0	0.977008	NA	0	1.07621	NA	0	0.0150207	NA	0	-0.134725
ENSG00000276241	lncRNA	chr17:36116177-36177510	7	NA	NA	1	0	0	0	0	0	-0.966887	NA	NA	NA	AC243829.2	4	1.16065	0.182593	NA	0	2.28182	NA	0	3.32045	0.000846191	1	1.04013	NA	0	3.19701	2.97146e-08	1	5.50268	0.000100339	1	6.06073	2.42976e-05	1	0.977008	NA	0	1.53043	NA	0	1.47565	NA	0	NA
ENSG00000285933	lncRNA	chr11:71745331-71747051	16	NA	NA	0	0	0	0	0	0	NA	NA	NA	NA	AP003498.2	4	1.16037	-0.173573	0.87516	0	-0.999127	0.324188	0	1.19545	NA	0	4.94623	6.20532e-69	1	NA	NA	0	5.16802	0.00210185	1	0.351726	0.866588	0	1.7015	0.340666	0	2.04522	0.229688	0	-0.975266	0.713838	0	0.827045
ENSG00000197934	lncRNA	chr21:26393635-26569252	11	NA	NA	0	0	0	0	0	0	-1.79673	NA	1.53038	0.693616	CYYR1-AS1	4	1.15146	0.182592	NA	0	0.727997	NA	0	1.09941	0.304282	0	4.68027	0.00157842	1	3.21447	0.00190231	1	0.875762	NA	0	2.36873	NA	0	NA	NA	0	-0.159963	0.942105	0	-0.857084	0.674469	0	1.38892
ENSG00000285888	lncRNA	chr6:36768485-36774651	7	NA	NA	0	0	0	0	0	0	1.91251	NA	NA	NA	Z85996.2	4	1.14031	0.759641	NA	0	0.727997	NA	0	0.105064	NA	0	8.02095	1.21829e-13	1	-1.80616	NA	0	NA	NA	0	NA	NA	0	NA	NA	0	1.9083	NA	0	0	NA	0	NA
ENSG00000276317	lncRNA	chr20:62651272-62652186	15	NA	NA	0	0	0	0	0	0	0.385485	NA	-0.0618196	NA	AL357033.3	4	1.13314	2.71148	0.0765866	0	-0.0273321	0.989649	0	2.6315	NA	0	2.24133	0.000721786	1	1.35764	0.382703	0	2.22486	NA	0	1.81235	NA	0	2.86627	NA	0	NA	NA	0	NA	NA	0	0.242719
ENSG00000215481	lncRNA	chr22:24632915-24650012	13	NA	NA	0	0	0	0	0	0	1.91251	NA	NA	NA	BCRP3	4	1.12925	1.62883	0.21045	0	0.250256	0.856036	0	0.0449854	0.975571	0	3.8337	2.20958e-07	1	NA	NA	0	1.161	0.560912	0	-0.0464168	NA	0	0.977008	NA	0	2.41161	0.00163852	1	1.12275	0.256474	0	NA
ENSG00000271086	lncRNA	chr9:99355337-99377240	10	NA	NA	0	0	0	0	0	0	1.91251	NA	-4.44401	NA	NAMA	4	1.10136	0.385202	0.823688	0	-0.282695	0.863373	0	-0.573404	NA	0	3.5582	0.000104555	1	NA	NA	0	NA	NA	0	NA	NA	0	1.85847	NA	0	1.14619	0.233353	0	1.06822	0.283496	0	-1.34141
ENSG00000282943	lncRNA	chr19:42977463-43171515	14	NA	NA	0	0	0	0	0	0	-0.633496	NA	2.88012	0.294779	AC004784.1	4	1.09537	0.759643	NA	0	-0.426149	NA	0	0.583065	0.549194	0	2.77329	0.255355	0	0.249405	0.882413	0	0.985261	0.701371	0	2.34937	NA	0	NA	NA	0	0	NA	0	0.987225	NA	0	-0.5333
ENSG00000228917	lncRNA	chr1:161084465-161087571	7	NA	NA	0	0	0	0	0	1	NA	NA	-2.46425	NA	NECTIN4-AS1	4	1.09176	0.944173	NA	0	0.192332	NA	0	0.147939	NA	0	4.06323	0.000131265	1	-0.811292	NA	0	0.958222	NA	0	NA	NA	0	1.90315	NA	0	2.14726	NA	0	3.15669	NA	0	-2.11701
ENSG00000286782	lncRNA	chr9:35012963-35016076	17	NA	NA	0	0	0	0	0	0	0	NA	-3.03219	NA	AL355377.3	4	1.08129	0.637404	0.677525	0	2.57263	0.100762	0	1.72854	NA	0	3.66247	7.13281e-05	1	1.95833	NA	0	0.428163	NA	0	1.29728	NA	0	2.438	NA	0	0.2849	0.842109	0	0.715426	0.547972	0	-2.18787
ENSG00000235538	lncRNA	chr6:163671577-164009980	6	NA	NA	0	0	0	0	0	0	-0.524683	NA	2.37925	NA	AL078602.1	4	1.08059	NA	NA	0	NA	NA	0	0.869269	NA	0	2.63254	4.3358e-05	1	1.04508	NA	0	NA	NA	0	NA	NA	0	NA	NA	0	1.03167	NA	0	0.921355	NA	0	0.827045
ENSG00000264015	lncRNA	chr18:77421619-77561044	8	NA	NA	0	0	0	0	0	0	NA	NA	NA	NA	AC124254.2	4	1.07311	NA	NA	0	NA	NA	0	1.27926	0.00535181	1	NA	NA	0	NA	NA	0	1.53163	2.09073e-05	1	1.41176	3.84117e-05	1	NA	NA	0	0.866955	0.00120174	1	0.438139	0.168904	0	NA
ENSG00000247213	lncRNA	chr12:108434130-108515023	11	NA	NA	0	0	1	1	0	0	NA	NA	NA	NA	LINC01498	4	1.06162	-1.10529	0.56931	0	-0.732181	0.635476	0	NA	NA	0	4.99046	1.71852e-05	1	NA	NA	0	2.43348	NA	0	-1.89927	NA	0	-0.946545	NA	0	2.89398	0.000891215	1	0.740619	0.582778	0	NA
ENSG00000224209	lncRNA	chr1:63159083-63317274	16	NA	NA	0	0	0	0	0	0	NA	NA	NA	NA	LINC00466	4	1.05623	-0.181511	0.834283	0	0.24657	0.787243	0	1.46716	0.0623456	0	1.56962	0.385971	0	NA	NA	0	1.4497	0.127423	0	0.497632	0.597315	0	-0.479018	0.560065	0	0	NA	0	1.47311	NA	0	NA
ENSG00000247228	lncRNA	chr16:70138337-70173483	10	NA	NA	0	0	0	0	0	0	0.160787	NA	0.929223	NA	AC009060.1	4	1.04402	0.182599	NA	0	-2.56812	NA	0	3.61978	0.0049164	1	2.82986	3.29343e-13	1	1.04508	NA	0	-0.336828	0.903355	0	0.213691	0.828611	0	1.0209	0.529897	0	2.51683	0.0544337	0	1.68985	0.267833	0	NA
ENSG00000228176	lncRNA	chr1:29708851-29709547	10	NA	NA	1	0	0	0	0	0	-0.632217	NA	-0.388283	NA	AC092265.1	4	1.04297	0.6357	0.633656	0	-0.113727	0.956697	0	-0.525492	0.704855	0	6.10123	8.85139e-08	1	1.04508	NA	0	0.972926	0.728905	0	0.972707	NA	0	NA	NA	0	1.03168	NA	0	0	NA	0	1.58932
ENSG00000176840	lncRNA	chr19:4769031-4785077	7	NA	NA	1	0	0	0	0	0	1.91251	NA	NA	NA	MIR7-3HG	4	1.04297	0.909719	0.651775	0	1.15504	0.46745	0	-1.27596	NA	0	4.56884	0.00183917	1	NA	NA	0	NA	NA	0	NA	NA	0	NA	NA	0	1.54801	6.02221e-13	1	3.25995	1.92949e-60	1	NA
ENSG00000225255	lncRNA	chr22:15746630-15778297	9	NA	NA	0	0	0	0	0	0	NA	NA	NA	NA	PSLNR	4	1.03865	NA	NA	0	NA	NA	0	0.807866	0.276511	0	1.03865	NA	0	NA	NA	0	0.933827	0.00405653	1	1.57611	1.09643e-06	1	NA	NA	0	0.0238719	0.986319	0	-0.230894	0.873402	0	NA
ENSG00000287469	lncRNA	chr16:49072543-49275579	7	NA	NA	0	0	0	0	0	0	-1.9797	NA	-2.27331	NA	AC044798.3	4	1.017	0	NA	0	1.86206	NA	0	3.8415	NA	0	3.74246	0.00947824	1	-0.878476	NA	0	3.32024	0.0288196	1	3.64956	0.0447475	1	-0.946545	NA	0	3.32536	NA	0	0.97735	NA	0	NA
ENSG00000271931	lncRNA	chr6:89080164-89080667	11	NA	NA	0	0	0	0	0	0	-2.52707	NA	NA	NA	AL353135.1	4	1.01298	-0.928012	NA	0	2.60649	NA	0	NA	NA	0	5.97572	7.86777e-35	1	1.04508	NA	0	0.435963	NA	0	1.74139	0.47222	0	1.01298	NA	0	2.60659	0.0474515	1	-2.58194	0.218923	0	NA
ENSG00000229224	lncRNA	chr2:29088649-29097586	4	NA	NA	0	0	0	0	0	0	-3.51315	NA	0.929223	NA	AC105398.1	4	1.00869	-0.394476	NA	0	-0.426149	NA	0	0.869269	NA	0	9.60313	6.3771e-20	1	1.04508	NA	0	-0.965331	NA	0	NA	NA	0	NA	NA	0	1.03168	NA	0	0	NA	0	NA
ENSG00000254872	lncRNA	chr11:1049880-1055749	15	NA	NA	0	0	0	0	0	0	NA	NA	NA	NA	LINC02688	4	1.00531	0.65947	0.137653	0	-0.0105471	0.990808	0	-1.15714	NA	0	2.03928	2.08089e-07	1	1.04508	NA	0	NA	NA	0	3.1045	NA	0	0.805767	0.717837	0	0.818476	NA	0	0.0158083	NA	0	0.827045
ENSG00000263727	lncRNA	chr18:653985-657259	17	NA	NA	1	0	1	0	0	0	-1.87489	NA	-1.77333	NA	AP001178.1	4	1.00215	0.182606	NA	0	0.150924	NA	0	-0.597138	NA	0	3.15285	4.75335e-10	1	1.9743	NA	0	-0.267622	0.916423	0	-0.0557297	0.979365	0	NA	NA	0	-0.33652	0.782191	0	-0.178888	0.887328	0	1.67316
ENSG00000265179	lncRNA	chr18:902766-906667	4	NA	NA	0	0	0	0	0	0	0	NA	NA	NA	AP000894.2	4	0.99618	NA	NA	0	NA	NA	0	NA	NA	0	NA	NA	0	NA	NA	0	NA	NA	0	NA	NA	0	NA	NA	0	0.728384	0.00217284	1	0.591888	0.018662	1	NA
ENSG00000243550	lncRNA	chr3:150265407-150296605	6	NA	NA	0	0	0	0	0	0	NA	NA	NA	NA	LINC01214	4	0.995559	NA	NA	0	NA	NA	0	NA	NA	0	3.44594	5.62325e-29	1	NA	NA	0	NA	NA	0	NA	NA	0	NA	NA	0	0.982427	NA	0	0	NA	0	0.827045
ENSG00000261773	lncRNA	chrX:154517840-154518631	18	NA	NA	0	0	0	0	0	0	2.06774	NA	3.96135	NA	AC244090.2	4	0.991161	1.21144	0.356698	0	0.450983	0.834985	0	1.16931	NA	0	4.76937	1.12758e-29	1	0.100056	NA	0	-0.00029468	0.999968	0	0.281355	0.915972	0	0.977008	NA	0	-0.508085	0.500773	0	-0.0508555	0.95475	0	-0.831387
ENSG00000253138	lncRNA	chr8:66192093-66197315	4	NA	NA	0	0	0	0	0	0	NA	NA	NA	NA	LINC00967	4	0.983118	0	NA	0	0.727996	NA	0	NA	NA	0	4.99944	0.000377265	1	NA	NA	0	NA	NA	0	NA	NA	0	NA	NA	0	NA	NA	0	NA	NA	0	-0.833191
ENSG00000253270	lncRNA	chr8:19678572-19688934	5	NA	NA	0	0	0	0	0	0	-4.2275	NA	NA	NA	AC090541.1	4	0.982427	NA	NA	0	NA	NA	0	-1.3295	NA	0	3.48857	0.0268305	1	NA	NA	0	NA	NA	0	NA	NA	0	NA	NA	0	0.982427	NA	0	0	NA	0	NA
ENSG00000272109	lncRNA	chr5:96803688-96806105	9	NA	NA	0	0	0	0	0	0	-1.36439	NA	-2.27331	NA	AC008906.2	4	0.978479	0.446799	0.739881	0	1.46027	0.161452	0	1.47025	NA	0	3.39806	1.33671e-11	1	0.975876	NA	0	0.958222	NA	0	-0.404476	NA	0	-0.894012	NA	0	-1.98001	NA	0	-0.534418	NA	0	NA
ENSG00000230587	lncRNA	chr2:43092530-43132482	14	NA	NA	1	0	0	0	0	0	0.953085	NA	0.929223	NA	LINC02580	4	0.975881	-0.30785	0.724185	0	-0.507262	0.550938	0	0.728358	NA	0	5.15367	6.40021e-06	1	0.975881	NA	0	-0.599565	NA	0	2.1266	NA	0	0.573142	NA	0	0.979436	NA	0	-2.25024	NA	0	0.600388
ENSG00000287788	lncRNA	chr8:48925917-48931288	10	NA	NA	0	0	0	0	0	0	3.59547	NA	1.59007	NA	AC013701.2	4	0.974367	-1.51424	NA	0	-1.12071	NA	0	NA	NA	0	6.15056	1.6526e-07	1	0.972622	NA	0	1.84466	NA	0	-0.0464165	NA	0	NA	NA	0	3.44381	0.0762872	0	1.98499	NA	0	-2.03328
ENSG00000285051	lncRNA	chr3:170448639-170860993	12	NA	NA	0	0	0	0	0	0	-2.06877	NA	2.37925	NA	SLC7A14-AS1	4	0.968377	1.27708	NA	0	-0.42615	NA	0	-1.56105	NA	0	4.06418	0.00521606	1	0.73873	0.728732	0	NA	NA	0	0.915352	NA	0	NA	NA	0	2.49277	0.0867105	0	2.52486	0.0859821	0	-0.83122
ENSG00000174171	lncRNA	chr15:41892777-41899528	12	NA	NA	0	0	0	0	0	0	0.245301	NA	-1.85982	NA	AC020659.1	4	0.966602	-0.768049	0.357864	0	-0.153996	0.886726	0	3.14126	NA	0	2.05512	0.154973	0	0.0955357	NA	0	1.64673	0.019617	1	1.84747	0.00162975	1	0.265578	0.914695	0	2.53009	NA	0	2.56485	NA	0	-1.09651
ENSG00000272037	lncRNA	chr8:102256392-102257821	22	NA	NA	0	0	0	0	0	0	-0.153822	NA	0.632456	NA	AP002907.1	4	0.966058	1.80735	0.145626	0	1.69808	0.226525	0	1.54332	0.253479	0	2.25173	3.05536e-06	1	1.04508	NA	0	2.89454	0.18943	0	1.53655	0.474143	0	0.587538	NA	0	-0.980357	0.713677	0	0.207995	NA	0	NA
ENSG00000286069	lncRNA	chr12:53739611-53898976	15	NA	NA	0	0	0	0	0	0	0.543432	NA	-1.6393	0.684225	AC076968.2	4	0.965951	0.491964	0.712256	0	0.523978	0.717027	0	-0.595157	0.607977	0	3.15828	4.20364e-05	1	0.994529	NA	0	-0.932324	0.213872	0	-0.616162	0.492187	0	2.23878	NA	0	1.78249	NA	0	2.85976	NA	0	-0.768758
ENSG00000272563	lncRNA	chr2:113432600-113436042	8	NA	NA	0	0	0	0	0	0	-1.87539	NA	-0.178552	NA	AC016745.2	4	0.965025	-0.394471	NA	0	-0.94895	NA	0	0.259916	NA	0	2.37267	0.0280324	1	-0.811292	NA	0	1.84466	NA	0	-1.0082	NA	0	NA	NA	0	0	NA	0	0.92136	NA	0	-2.9175
ENSG00000285737	lncRNA	chr10:27564430-27594588	17	NA	NA	0	0	0	0	0	0	3.81277	NA	-0.689456	NA	LINC02680	4	0.957962	1.13458	0.55604	0	-0.367512	0.852105	0	1.33507	NA	0	2.42988	0.00375232	1	0.866309	0.572887	0	0.567379	NA	0	-0.0570666	0.984704	0	-1.48477	0.298419	0	-1.9741	NA	0	1.44452	NA	0	0.437673
ENSG00000260810	lncRNA	chr14:91258299-91259003	12	NA	NA	0	0	0	0	0	0	-1.92807	NA	1.57449	NA	AL135818.2	4	0.95719	2.18546	0.0249513	1	0.900506	0.323169	0	0.869269	NA	0	5.88294	9.90332e-08	1	-0.878476	NA	0	NA	NA	0	NA	NA	0	0.977008	NA	0	0.63807	0.768373	0	1.35179	0.452842	0	1.7886
ENSG00000287937	lncRNA	chr2:112817076-112824457	8	NA	NA	0	0	0	0	0	0	-0.968644	NA	-2.27331	NA	AC079753.2	4	0.954854	-0.394481	NA	0	1.30507	NA	0	0.0992896	NA	0	1.04013	NA	0	0.373857	0.812685	0	3.83216	NA	0	NA	NA	0	NA	NA	0	NA	NA	0	NA	NA	0	NA
ENSG00000287088	lncRNA	chr21:44530172-44533145	11	NA	NA	0	0	0	0	0	0	0	NA	2.17712	NA	AP001066.1	4	0.951289	1.15066	0.0932074	0	1.57716	0.0142461	1	-1.8526	NA	0	2.71178	0.433311	0	1.04508	NA	0	NA	NA	0	0.915352	NA	0	0.502956	0.813312	0	0	NA	0	0.987225	NA	0	NA
ENSG00000251002	lncRNA	chr14:22197446-22482959	9	NA	NA	0	0	0	0	0	0	NA	NA	-2.46425	NA	AC244502.1	4	0.946654	-0.260003	NA	0	-0.426152	NA	0	-0.19384	0.875135	0	0.0296465	0.920511	0	0.0833089	NA	0	-0.00354633	NA	0	-2.89963	NA	0	1.87425	NA	0	2.61031	NA	0	1.74212	NA	0	1.47699
ENSG00000225269	lncRNA	chr10:4655427-4682722	22	NA	NA	0	0	0	0	0	0	0.450099	NA	2.99558	NA	LINC00705	4	0.944566	0.29165	0.804737	0	0.556212	0.677817	0	0.236133	0.79819	0	4.31542	0.0110818	1	0.907752	0.0408347	1	1.18795	0.131296	0	0.871063	0.567866	0	1.19283	0.518722	0	1.03168	NA	0	0	NA	0	0.66343
ENSG00000285831	lncRNA	chr5:53297872-53326565	7	NA	NA	0	0	0	0	0	0	-2.36335	NA	-0.178552	NA	AC027329.1	4	0.937373	0.69756	NA	0	1.30508	NA	0	-0.591268	NA	0	5.37205	0.000101331	1	0.494465	NA	0	NA	NA	0	NA	NA	0	NA	NA	0	1.95804	0.35133	0	1.07168	0.668195	0	1.95411
ENSG00000271579	lncRNA	chr12:115299588-115300708	12	NA	NA	0	0	0	0	0	0	-1.00128	NA	0.769396	0.510655	AC078880.3	4	0.937373	0	NA	0	1.30507	NA	0	0.1441	0.889399	0	2.37981	NA	0	NA	NA	0	1.58344	0.112403	0	2.57033	0.016184	1	NA	NA	0	0.340258	0.579646	0	0.2621	0.688202	0	1.34313
ENSG00000261070	lncRNA	chr11:69147228-69171564	8	NA	NA	0	0	0	0	0	0	1.90788	NA	NA	NA	AP003071.2	4	0.937373	NA	NA	0	NA	NA	0	NA	NA	0	3.57275	0.0745849	0	NA	NA	0	NA	NA	0	NA	NA	0	NA	NA	0	1.09449	3.3026e-05	1	0.754335	0.00905517	1	NA
ENSG00000223930	lncRNA	chr3:178164008-178385479	10	NA	NA	0	0	0	0	0	0	-1.0612	NA	-2.10886	0.56301	AC117453.1	4	0.928066	0	NA	0	-1.00322	NA	0	-1.3171	NA	0	5.08496	0.000174407	1	1.42016	NA	0	-0.00354634	NA	0	NA	NA	0	NA	NA	0	0.611957	0.756145	0	1.28125	0.438855	0	0.767598
ENSG00000244063	lncRNA	chr2:113829390-113831119	8	NA	NA	0	0	0	0	0	0	0.58587	NA	3.77932	NA	AC104653.2	4	0.928065	-0.394476	NA	0	0.727996	NA	0	0.869269	NA	0	2.89096	0.0160945	1	0.812798	NA	0	NA	NA	0	NA	NA	0	0.883046	NA	0	NA	NA	0	NA	NA	0	-0.344034
ENSG00000237166	lncRNA	chr2:200711535-200735186	11	NA	NA	0	0	0	0	0	0	-1.92807	NA	0.929223	NA	LINC01792	4	0.921621	-1.42184	0.354407	0	0.169319	0.929831	0	NA	NA	0	3.54291	2.99046e-07	1	NA	NA	0	0.958222	NA	0	0.915352	NA	0	0.339427	0.901571	0	NA	NA	0	NA	NA	0	NA
ENSG00000271320	lncRNA	chr2:157917712-157918371	6	ENSG00000007001	UPP2	0	0	0	0	0	0	0	NA	-0.388283	NA	AC091488.1	4	0.917868	NA	NA	0	NA	NA	0	NA	NA	0	4.50766	3.49203e-06	1	1.04508	NA	0	NA	NA	0	NA	NA	0	NA	NA	0	1.35775	NA	0	0.6476	NA	0	0.827045
ENSG00000225676	lncRNA	chr22:30182818-30207195	15	NA	NA	0	0	0	0	0	0	-1.16205	NA	1.13894	NA	AC002378.1	4	0.915352	-0.193606	0.909821	0	-0.015782	0.995002	0	0.434776	NA	0	3.26404	4.83918e-07	1	3.5631	0.059272	0	0.977505	NA	0	0.915352	NA	0	-1.97548	0.250474	0	1.03168	NA	0	0	NA	0	NA
ENSG00000284196	lncRNA	chr13:79941531-80074640	7	NA	NA	0	0	0	0	0	0	-1.80001	NA	-0.0502815	NA	AL158064.1	4	0.915352	-0.39448	NA	0	-1.70553	NA	0	-0.573404	NA	0	0.318795	NA	0	0.0833089	NA	0	1.87396	NA	0	0.915352	NA	0	0.977008	NA	0	1.29233	NA	0	-0.498457	NA	0	-0.521979
ENSG00000255931	lncRNA	chr11:61496440-61506649	15	NA	NA	0	0	0	0	0	0	1.91251	NA	NA	NA	AP003108.1	4	0.914122	0.734605	0.249741	0	0.663991	0.300184	0	-0.290266	NA	0	5.01627	1.15968e-09	1	-0.878476	NA	0	0.406265	0.853592	0	1.81236	NA	0	0.418489	0.798984	0	1.16038	0.258488	0	0.914122	0.411823	0	0.47575
ENSG00000250320	lncRNA	chr5:84382424-84490765	20	NA	NA	1	0	0	0	0	0	-4.70343	NA	0.798863	NA	EDIL3-DT	4	0.910386	NA	NA	0	NA	NA	0	-0.0177922	0.941984	0	2.76184	0.210307	0	0.929682	5.1167e-10	1	-0.0854918	0.717219	0	-0.00696182	0.976021	0	0.977008	NA	0	NA	NA	0	NA	NA	0	-0.398034
ENSG00000255438	lncRNA	chr20:47677901-47686297	10	NA	NA	0	0	0	0	0	0	0.21872	NA	2.19059	NA	AL354813.1	4	0.903643	0	NA	0	-0.426149	NA	0	0.147939	NA	0	2.34302	3.85996e-11	1	NA	NA	0	NA	NA	0	-1.0082	NA	0	3.87383	0.0958995	0	0.812779	NA	0	-0.979346	NA	0	NA
ENSG00000205611	lncRNA	chr20:30278906-30289956	13	NA	NA	0	0	0	0	0	0	NA	NA	2.51953	NA	LINC01597	4	0.900831	0.0559675	0.978803	0	-0.144253	0.937879	0	0.864289	0.00254327	1	1.04013	NA	0	NA	NA	0	1.597	7.42697e-08	1	1.04801	0.00100946	1	0.547087	0.72414	0	0.604143	0.390517	0	-0.144011	0.87852	0	NA
ENSG00000286635	lncRNA	chr16:6380476-6395578	8	ENSG00000078328	RBFOX1	0	0	0	0	0	0	1.01217	NA	3.79159	NA	AC006112.1	4	0.900272	NA	NA	0	NA	NA	0	-1.18447	NA	0	1.04013	NA	0	NA	NA	0	3.51902	0.0172063	1	3.72814	0.0399161	1	NA	NA	0	0.802757	0.0844469	0	0.714631	0.142146	0	NA
ENSG00000164621	lncRNA	chr5:136129507-136134890	18	NA	NA	1	0	0	0	0	0	0.160223	0.977539	2.27923	0.558549	SMAD5-AS1	4	0.899883	2.76099	0.0644819	0	1.7263	0.202557	0	-0.797657	NA	0	3.39804	1.12116e-14	1	0.223989	0.835852	0	1.68581	0.0798093	0	0.0408605	0.970013	0	2.19226	0.279532	0	-1.2148	0.510874	0	-1.80694	0.335003	0	2.1852
ENSG00000246145	lncRNA	chr8:66419589-66428977	18	NA	NA	0	0	1	0	0	0	0.636548	NA	0.743681	NA	RRS1-AS1	4	0.894848	0.200319	NA	0	1.98802	NA	0	0.813885	0.363732	0	1.07532	0.0664934	0	2.66414	0.000440709	1	1.87939	NA	0	0.508772	0.832779	0	2.84096	NA	0	2.58609	NA	0	0.493032	NA	0	-0.429437
ENSG00000287114	lncRNA	chr17:17028360-17035057	13	NA	NA	0	0	0	0	0	0	NA	NA	NA	NA	AC104024.3	4	0.890312	0.351143	0.616325	0	0.489091	0.505958	0	1.66822	0.1772	0	3.53022	4.79457e-08	1	NA	NA	0	2.23123	0.163974	0	1.69232	0.353698	0	2.19396	0.0105558	1	1.03168	NA	0	0	NA	0	NA
ENSG00000232295	lncRNA	chr6:71221457-71328228	15	NA	NA	0	0	0	0	0	0	1.96608	NA	-2.02649	NA	AL589935.1	4	0.877501	NA	NA	0	NA	NA	0	-0.0353065	NA	0	2.35381	6.18491e-06	1	1.80294	0.0849436	0	1.46605	NA	0	0.470224	NA	0	0.938059	NA	0	1.08346	0.435932	0	-0.891713	0.591928	0	-0.77861
ENSG00000239593	lncRNA	chr9:121279863-121282730	7	NA	NA	0	0	0	0	0	0	1.47848	NA	-0.873971	NA	AL513122.2	4	0.868825	0.182605	NA	0	-1.00323	NA	0	0.481168	NA	0	10.6241	1.94469e-24	1	2.5438	NA	0	2.43348	NA	0	0.909556	NA	0	1.48767	NA	0	NA	NA	0	NA	NA	0	0.641636
ENSG00000230131	lncRNA	chr10:123356450-123537767	21	NA	NA	0	0	0	0	0	0	NA	NA	NA	NA	LINC02641	4	0.868468	0.65013	0.0644782	0	0.863899	0.0103213	1	-1.13636	NA	0	7.40865	1.54253e-17	1	3.54181	NA	0	-1.47724	NA	0	-2.89607	NA	0	0.804189	0.503936	0	0.0386954	0.959485	0	0.26801	0.667652	0	NA
ENSG00000256915	lncRNA	chr12:65622273-65663299	19	NA	NA	0	0	0	0	0	0	-0.89314	NA	3.11407	NA	AC090023.2	4	0.849425	-1.55771	0.116855	0	-0.376746	0.734267	0	-0.778242	NA	0	1.75978	NA	0	1.40624	0.266919	0	2.45909	NA	0	0.821485	NA	0	-0.629431	0.358428	0	NA	NA	0	NA	NA	0	1.49219
ENSG00000250994	lncRNA	chr5:134436711-134492519	11	NA	NA	0	0	0	0	0	0	-0.968631	NA	NA	NA	AC005355.1	4	0.848356	-0.394464	NA	0	-0.426151	NA	0	0.800489	0.52273	0	4.43312	0.00063948	1	-1.40416	NA	0	3.07692	0.0536667	0	1.13272	0.553295	0	NA	NA	0	0.621297	0.754212	0	0.224342	0.920357	0	1.2535
ENSG00000255317	lncRNA	chr11:126992452-126995458	10	NA	NA	0	0	0	0	0	0	0.135846	NA	3.42744	NA	AP002833.2	4	0.844372	NA	NA	0	NA	NA	0	0.593206	0.0316181	1	1.04013	NA	0	-0.455137	0.627953	0	1.66273	0.0107334	1	3.7501	0.0376793	1	NA	NA	0	NA	NA	0	NA	NA	0	0.844372
ENSG00000240687	lncRNA	chr2:9638745-9712920	9	NA	NA	0	0	0	0	0	0	2.06546	NA	4.01228	NA	AC082651.1	4	0.837593	NA	NA	0	NA	NA	0	-1.90993	NA	0	4.07236	0.0105845	1	-0.813387	0.635804	0	1.45996	NA	0	0.359904	NA	0	-0.946545	NA	0	2.92171	NA	0	0	NA	0	-1.03972
ENSG00000286558	lncRNA	chr4:158262995-158270211	10	NA	NA	0	0	0	0	0	0	-3.90166	NA	2.79235	NA	AC098679.4	4	0.837502	-0.565275	0.726799	0	-0.262807	0.891476	0	0.87055	NA	0	7.2558	1.41885e-10	1	NA	NA	0	-0.556526	NA	0	-0.109595	NA	0	-0.8924	NA	0	NA	NA	0	NA	NA	0	NA
ENSG00000248027	lncRNA	chr11:100684162-100687955	18	NA	NA	1	0	0	0	0	0	-1.17053	NA	NA	NA	ARHGAP42-AS1	4	0.836424	0.849484	0.450215	0	-0.0494953	0.979874	0	0.0192014	0.989461	0	3.32091	9.47453e-15	1	1.78535	0.201434	0	0.99843	0.464587	0	0.354974	0.83279	0	1.58936	0.368017	0	0.719928	0.354503	0	0.334619	0.720618	0	2.2705
ENSG00000231453	lncRNA	chr2:174326027-174330643	12	NA	NA	0	0	0	0	0	0	-2.0735	NA	-3.39874	NA	LINC01305	4	0.834311	0	NA	0	0.727996	NA	0	NA	NA	0	2.89771	2.67707e-06	1	NA	NA	0	-0.965331	NA	0	-1.0082	NA	0	NA	NA	0	0	NA	0	1.89535	NA	0	0.10405
ENSG00000262681	lncRNA	chr17:19719059-19722428	10	NA	NA	0	0	0	0	0	0	NA	NA	NA	NA	AC005722.3	4	0.834053	0.363818	0.826099	0	-0.0176204	0.993332	0	0.14794	NA	0	4.50204	0.000606317	1	NA	NA	0	NA	NA	0	NA	NA	0	-1.27796	NA	0	0.209028	0.926649	0	-1.35122	0.545461	0	NA
ENSG00000265342	lncRNA	chr17:75394123-75394963	12	NA	NA	1	0	0	0	0	0	0	NA	NA	NA	AC011933.3	4	0.827295	1.16322	NA	0	0.131545	NA	0	0.430455	NA	0	2.62259	4.36771e-12	1	0.898354	NA	0	-0.620534	NA	0	2.43532	NA	0	2.4686	NA	0	0.86888	0.380451	0	-0.178823	0.893946	0	0.47708
ENSG00000255910	lncRNA	chr12:19775451-20012261	9	NA	NA	0	0	0	0	0	0	NA	NA	NA	NA	AC024901.1	4	0.827045	-0.0774617	NA	0	0.150925	NA	0	-0.417629	NA	0	2.80059	0.320221	0	NA	NA	0	-2.23461	NA	0	0.553952	NA	0	-0.946545	NA	0	1.19163	0.0334738	1	1.47814	0.00593911	1	0.827045
ENSG00000225362	lncRNA	chr15:71110244-71115494	13	NA	NA	0	0	0	0	0	0	-1.06768	NA	2.79235	NA	CT62	4	0.827045	-0.394481	NA	0	-1.00322	NA	0	1.66684	NA	0	1.65987	1.84645e-18	1	1.91482	NA	0	NA	NA	0	-1.0082	NA	0	-0.972367	0.702066	0	NA	NA	0	NA	NA	0	0.827045
ENSG00000244128	lncRNA	chr3:165206929-165846519	11	NA	NA	0	0	0	0	0	0	NA	NA	NA	NA	LINC01322	4	0.827045	-1.51814	NA	0	-0.426151	NA	0	0.51773	0.0137324	1	0.869686	0.72949	0	NA	NA	0	0.742056	0.0751604	0	1.99302	0.00195241	1	NA	NA	0	NA	NA	0	NA	NA	0	0.827045
ENSG00000242741	lncRNA	chr3:73805754-73902960	8	NA	NA	0	0	0	0	0	0	NA	NA	0.929223	NA	LINC02005	4	0.827045	0.759649	NA	0	0	NA	0	2.09008	NA	0	-0.723737	0.0844399	0	NA	NA	0	1.88415	NA	0	0.915352	NA	0	0.0152394	NA	0	NA	NA	0	NA	NA	0	0.827045
ENSG00000230387	lncRNA	chr20:23179272-23190419	10	NA	NA	0	0	0	0	0	0	0	NA	NA	NA	AL118508.1	4	0.826056	0.182598	NA	0	-0.300145	NA	0	0.14794	NA	0	1.98034	2.68579e-13	1	0.825066	0.651612	0	2.43242	NA	0	2.4161	NA	0	0.0152394	NA	0	NA	NA	0	NA	NA	0	0.827045
ENSG00000233633	lncRNA	chr2:558153-578145	9	NA	NA	0	0	0	0	0	0	NA	NA	NA	NA	AC093326.1	4	0.81519	NA	NA	0	NA	NA	0	0.81519	0.0159105	1	-0.0136963	0.973244	0	NA	NA	0	1.87573	7.69978e-05	1	1.75161	1.13331e-05	1	NA	NA	0	0.0890763	0.978798	0	-2.87075	NA	0	0.827045
ENSG00000269993	lncRNA	chrX:151182386-151182855	4	NA	NA	0	0	0	0	0	0	NA	NA	NA	NA	KC877982.1	4	0.810781	-0.394481	NA	0	0.150924	NA	0	NA	NA	0	5.00084	0.000234792	1	NA	NA	0	NA	NA	0	NA	NA	0	0.977008	NA	0	0.721289	5.17173e-17	1	0.382699	3.52802e-05	1	NA
ENSG00000237637	lncRNA	chr13:32025314-32031639	9	NA	NA	0	0	0	0	0	0	1.16199	NA	1.24775	0.730719	FRY-AS1	4	0.809442	NA	NA	0	NA	NA	0	-1.30515	NA	0	3.21309	0.0232665	1	NA	NA	0	2.45909	NA	0	-1.0082	NA	0	NA	NA	0	0.49746	0.743233	0	0.243496	0.884007	0	1.7299
ENSG00000229153	lncRNA	chr7:143407813-143523449	15	NA	NA	0	0	0	0	0	0	-2.07677	NA	1.7223	NA	EPHA1-AS1	4	0.804484	0.0645496	0.968619	0	0.217081	0.864184	0	0.250907	0.464541	0	2.20917	0.000144269	1	1.08452	NA	0	0.228633	0.595632	0	0.750333	0.0212225	1	2.48214	NA	0	1.38811	0.406618	0	0.871156	0.650421	0	2.15753
ENSG00000226017	lncRNA	chr3:64187544-64200965	6	NA	NA	1	0	0	0	0	0	-0.269118	NA	NA	NA	PRICKLE2-AS3	4	0.800025	0.182597	NA	0	0	NA	0	-0.569794	0.655404	0	5.80408	4.12976e-20	1	0.0833089	NA	0	-1.01042	NA	0	0.915352	NA	0	NA	NA	0	0	NA	0	1.47311	NA	0	NA
ENSG00000223653	lncRNA	chr1:85276388-85448124	29	NA	NA	1	0	1	1	0	0	-0.242155	0.95226	1.51544	0.627744	AL078459.1	4	0.785663	0.814439	0.166226	0	0.556514	0.368965	0	-0.102175	0.89735	0	2.36498	3.35031e-08	1	-0.544163	0.633044	0	1.13046	0.109268	0	0.476427	0.611763	0	1.79611	0.0434659	1	0.631055	0.623163	0	0.0799801	0.96072	0	1.30811
ENSG00000286568	lncRNA	chr2:207217532-207219145	5	NA	NA	0	0	0	0	0	0	NA	NA	NA	NA	AC007879.5	4	0.785474	NA	NA	0	NA	NA	0	NA	NA	0	6.27788	7.48173e-08	1	NA	NA	0	NA	NA	0	NA	NA	0	NA	NA	0	4.83274	0.00331308	1	-0.498455	0.87852	0	0.827045
ENSG00000240401	lncRNA	chr2:55282350-55346049	23	NA	NA	0	0	0	0	0	0	-0.505143	NA	-3.20502	NA	AC012358.2	4	0.783409	0.831454	0.517476	0	2.92428	0.0316485	1	1.22098	0.382738	0	1.90466	1.33745e-09	1	1.91482	NA	0	1.99244	0.259134	0	0.740279	0.539827	0	2.92265	0.0788258	0	1.48726	0.539778	0	1.71395	NA	0	0.402923
ENSG00000250331	lncRNA	chr5:97504663-97690180	13	NA	NA	0	0	0	0	0	0	0	NA	2.17712	NA	LINC01340	4	0.775046	1.57478	0.313767	0	1.26872	0.33034	0	-1.24954	NA	0	1.28279	0.58027	0	-1.82345	NA	0	0.958222	NA	0	NA	NA	0	1.88819	NA	0	3.86195	0.014066	1	3.71484	0.02192	1	2.06436
ENSG00000236384	lncRNA	chr21:41711520-41715775	9	NA	NA	0	0	0	0	0	1	NA	NA	NA	NA	LINC00479	4	0.774803	1.6008	1.6264e-05	1	1.08842	0.00613443	1	0.869269	NA	0	2.71077	0.000601543	1	NA	NA	0	0.958222	NA	0	0.915352	NA	0	0.374589	0.843573	0	0.0209306	NA	0	-0.979342	NA	0	NA
ENSG00000287287	lncRNA	chr9:35491133-35491969	14	NA	NA	0	0	0	0	0	0	-2.19597	NA	-0.856863	NA	AL133476.1	4	0.772041	0.759665	NA	0	0	NA	0	0.138353	0.793855	0	-0.402547	NA	0	0.634918	0.191905	0	1.77556	0.097505	0	-0.0588641	NA	0	NA	NA	0	NA	NA	0	NA	NA	0	-0.127503
ENSG00000254333	lncRNA	chr5:150475531-150485968	13	NA	NA	0	0	0	0	0	1	-1.37787	NA	5.26297	NA	NDST1-AS1	4	0.76594	0.403493	NA	0	0.143748	NA	0	0.50353	NA	0	3.31782	0.000698654	1	0.807519	0.617544	0	4.30892	0.0288595	1	-0.0647626	0.977848	0	1.88819	NA	0	3.00941	0.198186	0	2.51145	NA	0	0.0102741
ENSG00000230805	lncRNA	chr14:101071978-101077910	8	NA	NA	0	0	0	0	0	0	-1.92807	NA	-1.08635	NA	AL132709.7	4	0.764289	-0.34539	NA	0	-2.27122	NA	0	NA	NA	0	2.89494	0.00480013	1	1.04508	NA	0	4.04327	0.00261052	1	3.16053	0.0644633	0	NA	NA	0	0.544692	0.181006	0	0.986541	0.00546851	1	-1.77809
ENSG00000272056	lncRNA	chr2:27053618-27054276	21	NA	NA	0	0	0	0	0	0	2.82167	NA	-2.37071	NA	AC013472.2	4	0.764047	0.429156	0.716832	0	1.43371	0.160866	0	-0.674014	0.554761	0	1.52551	0.0124927	1	1.66201	NA	0	-1.01468	0.569728	0	-0.0213811	0.991013	0	-0.972587	0.684556	0	1.52511	0.0277968	1	1.55944	0.0255561	1	0.818989
ENSG00000253955	lncRNA	chr5:173578275-173585068	9	NA	NA	0	0	0	0	0	0	-0.968631	NA	1.13894	NA	AC008663.2	4	0.757201	-0.394481	NA	0	0.150924	NA	0	NA	NA	0	3.75212	1.36627e-26	1	-1.80106	NA	0	NA	NA	0	NA	NA	0	NA	NA	0	1.1498	NA	0	0.0756201	NA	0	0.827045
ENSG00000259129	lncRNA	chr14:47764954-47795302	11	NA	NA	0	0	0	0	0	0	NA	NA	NA	NA	LINC00648	4	0.756037	NA	NA	0	NA	NA	0	0.754873	2.12516e-10	1	NA	NA	0	NA	NA	0	0.547077	0.000875022	1	0.770921	1.84924e-07	1	NA	NA	0	0.423072	0.0617654	0	0.500692	0.0230937	1	-0.608423
ENSG00000237781	lncRNA	chr1:150548562-150557724	24	NA	NA	0	0	0	0	0	0	-0.391949	NA	-1.66213	NA	ADAMTSL4-AS2	4	0.746336	-0.201573	0.850526	0	1.10377	0.191117	0	0.462806	0.678599	0	3.286	1.43369e-17	1	2.78861	NA	0	-0.00592063	0.999968	0	2.54382	0.165153	0	-2.21582	NA	0	1.04504	0.251509	0	0.975007	0.300823	0	0.248192
ENSG00000232645	lncRNA	chr20:23356594-23358116	28	NA	NA	0	0	0	0	0	0	-1.28362	NA	0.453706	NA	LINC01431	4	0.745734	-0.199847	0.767282	0	0.179317	0.792546	0	1.01791	0.0572115	0	0.651541	0.0436595	1	0.816843	0.494035	0	1.11083	0.0317616	1	0.950346	0.201574	0	0.745734	0.534537	0	0.919906	0.254327	0	1.43373	0.0429999	1	2.42752
ENSG00000229017	lncRNA	chr6:142966293-143059682	25	NA	NA	1	0	0	0	0	1	-3.30383	NA	1.597	0.718137	LINC01277	4	0.744241	-0.275038	0.85117	0	0.522691	0.732244	0	0.4105	0.737959	0	3.64946	9.17408e-05	1	1.1509	0.110546	0	3.44198	NA	0	-0.0254804	0.990682	0	-0.32261	0.905365	0	0.64256	0.428303	0	1.32749	0.0518907	0	0.0350534
ENSG00000230899	lncRNA	chrX:149878836-149881070	8	NA	NA	0	0	0	0	0	0	NA	NA	NA	NA	MAGEA8-AS1	4	0.742292	-0.394477	NA	0	0.840591	NA	0	0.751133	0.117923	0	5.2082	9.07952e-05	1	NA	NA	0	1.42219	0.0234295	1	0.94301	0.179554	0	NA	NA	0	0.962698	0.123229	0	0.183245	0.84048	0	NA
ENSG00000215808	lncRNA	chr1:238476542-238486060	11	NA	NA	0	0	0	0	0	0	3.18631	NA	2.79235	NA	LINC01139	4	0.740216	NA	NA	0	NA	NA	0	0.740216	5.50893e-08	1	-0.392731	NA	0	NA	NA	0	0.938377	1.87422e-10	1	1.18941	1.87026e-15	1	NA	NA	0	NA	NA	0	NA	NA	0	-0.477208
ENSG00000230534	lncRNA	chr10:35098006-35127020	19	NA	NA	0	0	0	0	0	0	-0.863054	NA	0.12939	NA	AL392046.1	4	0.722578	-0.0458524	NA	0	-0.160238	NA	0	-0.00887343	0.989659	0	2.28131	6.13772e-06	1	-1.39763	NA	0	0.583332	0.549108	0	-0.755674	0.474293	0	0.325789	0.904943	0	0.507639	0.698677	0	0.688888	0.574537	0	1.72483
ENSG00000286153	lncRNA	chr21:34836286-34884882	12	NA	NA	0	0	0	0	0	0	-1.64811	NA	0.250193	NA	AP000331.1	4	0.721664	1.58315	NA	0	-0.119034	NA	0	1.07744	NA	0	4.67672	0.00106228	1	1.04508	NA	0	-0.965331	NA	0	NA	NA	0	-0.591584	NA	0	NA	NA	0	NA	NA	0	2.0259
ENSG00000230102	lncRNA	chr3:194005259-194071025	15	NA	NA	1	1	0	0	0	0	-0.910442	NA	2.37925	NA	LINC02028	4	0.716111	-1.92099	NA	0	-0.113756	NA	0	-0.911645	0.422416	0	2.12815	3.04987e-10	1	-0.822359	NA	0	2.65771	0.0588135	0	0.917385	NA	0	0.0152395	NA	0	1.44473	0.209793	0	1.22736	0.316934	0	1.34875
ENSG00000226386	lncRNA	chr10:34815767-34816386	19	NA	NA	0	0	0	0	0	1	1.09768	NA	-0.331287	NA	PARD3-AS1	4	0.706519	0.392205	0.783991	0	0.514795	0.714976	0	1.64708	0.126428	0	1.65166	0.000838811	1	0.684522	0.769817	0	0.686406	0.552262	0	0.726967	0.574148	0	-0.875267	NA	0	1.43483	0.394308	0	0.408913	0.852476	0	2.31121
ENSG00000248727	lncRNA	chr5:56451627-56481946	18	NA	NA	0	0	0	0	0	1	0.71166	NA	1.50902	0.510874	LINC01948	4	0.705827	-1.50834	NA	0	-0.426151	NA	0	0.833773	0.253952	0	-0.0525784	0.68498	0	0.0911273	NA	0	0.0869986	0.949455	0	1.16346	0.180509	0	-0.946545	NA	0	1.03851	0.166221	0	0.705827	0.406064	0	0.0475346
ENSG00000278434	lncRNA	chr16:4532216-4533670	18	ENSG00000089486	CDIP1	0	0	0	0	0	0	0.434843	NA	0.929223	NA	AC023830.3	4	0.702843	NA	NA	0	NA	NA	0	-0.498555	0.635802	0	1.66974	0.429235	0	NA	NA	0	-1.23295	0.571687	0	2.10767	0.297698	0	-1.81087	NA	0	-0.642265	0.447139	0	0.00607606	0.99493	0	-1.25321
ENSG00000237864	lncRNA	chr21:43322417-43332039	7	NA	NA	0	0	0	0	0	0	0	NA	NA	NA	LINC00322	4	0.701153	NA	NA	0	NA	NA	0	0.415081	NA	0	2.13612	1.62276e-08	1	NA	NA	0	1.82691	0.441667	0	1.76552	0.449208	0	NA	NA	0	0	NA	0	0.987225	NA	0	3.07611
ENSG00000262966	lncRNA	chr17:9171068-9179118	6	NA	NA	0	0	0	0	0	0	0	NA	-1.90059	NA	AC005695.1	4	0.696689	-0.509226	0.779734	0	0.422342	0.83866	0	-0.231302	NA	0	3.97311	0.00187127	1	-0.878476	NA	0	0.958222	NA	0	1.87904	NA	0	2.85744	NA	0	-0.0886296	NA	0	-1.09386	NA	0	-1.09651
ENSG00000259712	lncRNA	chr15:52056675-52100523	20	NA	NA	0	0	0	0	0	0	2.07947	NA	1.97794	0.397367	AC023906.5	4	0.672438	-2.1681	NA	0	1.16793	NA	0	0.741243	0.000112141	1	3.358	0.110233	0	0.649362	0.324358	0	0.779631	0.199637	0	0.698823	0.688825	0	0.898455	NA	0	-0.443027	NA	0	0.440472	NA	0	2.89436
ENSG00000215196	lncRNA	chr5:17089296-17217047	17	NA	NA	0	0	0	0	0	0	1.47111	NA	0.173016	NA	BASP1-AS1	4	0.671026	0.75967	NA	0	1.30507	NA	0	-0.0547209	NA	0	0.917569	0.0469309	1	-0.507676	0.610422	0	0.318498	0.906008	0	-0.588904	0.742175	0	NA	NA	0	-0.486698	0.448036	0	0.306017	0.633019	0	-0.401843
ENSG00000236658	lncRNA	chr9:130933851-130945520	10	NA	NA	0	0	0	0	0	0	NA	NA	NA	NA	AL161733.1	4	0.663506	0.920147	0.518537	0	-0.996363	0.543354	0	1.66669	NA	0	2.31433	0.0465076	1	1.42038	0.00802523	1	1.4774	NA	0	0.53524	NA	0	-0.00242894	NA	0	-0.443022	NA	0	-0.49845	NA	0	NA
ENSG00000177725	lncRNA	chr8:22169338-22171710	20	ENSG00000168487	BMP1	0	0	0	0	0	0	-2.56625	NA	1.95018	NA	AC105206.1	4	0.661925	1.1944	0.21295	0	0.90512	0.381469	0	0.661925	0.412937	0	0.729071	0.627957	0	0.657446	NA	0	1.86326	0.0194494	1	1.75105	0.0504043	0	1.00371	NA	0	1.68503	NA	0	1.06521	NA	0	-0.64076
ENSG00000236700	lncRNA	chr6:134343307-134504581	13	NA	NA	0	0	0	0	0	0	-0.687369	NA	0.929223	NA	LINC01010	4	0.657698	0.187442	NA	0	0.728001	NA	0	-0.284883	0.70613	0	1.04013	NA	0	0.106015	NA	0	-0.156334	0.931648	0	0.183957	0.943295	0	-0.946545	NA	0	NA	NA	0	NA	NA	0	1.66325
ENSG00000241769	lncRNA	chrX:149527591-149540959	21	ENSG00000241489	AC244197.3	0	0	0	0	0	0	-1.16928	NA	0.969408	NA	LINC00893	4	0.656106	2.37263	NA	0	1.88819	NA	0	-0.00525418	0.996399	0	0.656106	0.0164814	1	2.98191	NA	0	1.57543	0.258892	0	0.412073	0.823143	0	NA	NA	0	0.556055	0.0306925	1	1.41839	1.70514e-10	1	0.543295
ENSG00000234210	lncRNA	chr7:157466231-157499716	6	NA	NA	0	0	0	0	0	0	0	NA	-3.44615	NA	AC006372.3	4	0.650129	-0.327691	NA	0	0.728001	NA	0	2.15814	NA	0	3.60389	1.97302e-09	1	1.95833	NA	0	-0.887259	NA	0	0.948497	NA	0	0.977008	NA	0	0.0620659	NA	0	0.545922	NA	0	-2.02407
ENSG00000225279	lncRNA	chr1:160062461-160080769	13	NA	NA	0	0	0	0	0	0	NA	NA	NA	NA	AL121987.1	4	0.64548	-1.1966	0.314714	0	0.0429692	0.981262	0	-0.589221	NA	0	3.34534	0.0538276	0	NA	NA	0	NA	NA	0	-1.89239	NA	0	0.818077	0.488302	0	1.24387	0.696814	0	2.55947	NA	0	0.708181
ENSG00000259954	lncRNA	chr16:27447669-27453393	15	NA	NA	0	0	0	0	0	0	0	NA	-2.27331	NA	IL21R-AS1	4	0.644739	0.666009	0.274721	0	0.663305	0.274003	0	1.04304	NA	0	1.30918	0.0242139	1	1.04508	NA	0	0.422223	0.835083	0	-0.180128	0.923892	0	-0.54597	NA	0	0.378229	0.48485	0	1.51132	8.71553e-05	1	NA
ENSG00000261780	lncRNA	chr18:73324941-73349879	9	NA	NA	0	0	0	0	0	0	NA	NA	NA	NA	LINC02582	4	0.643013	NA	NA	0	NA	NA	0	0.300661	6.55694e-07	1	NA	NA	0	NA	NA	0	1.26288	0.000191177	1	1.22816	2.76649e-12	1	0.00384568	NA	0	NA	NA	0	NA	NA	0	-2.84817
ENSG00000257225	lncRNA	chr12:42459366-42466128	13	ENSG00000134283	PPHLN1	0	0	0	0	0	0	-3.69542	NA	-2.46425	NA	AC079601.1	4	0.64111	0.643005	NA	0	0.458831	NA	0	0.468763	0.60533	0	2.56385	0.0155322	1	NA	NA	0	0.646452	0.700425	0	0.639214	0.482981	0	0.00730355	0.999295	0	4.41523	0.00509277	1	2.78663	0.141226	0	0.383923
ENSG00000254039	lncRNA	chr17:49914403-49932918	7	NA	NA	0	0	0	0	0	0	-1.87489	NA	NA	NA	AC027801.4	4	0.639534	0.612045	NA	0	0.902053	NA	0	1.60302	NA	0	2.02504	0.00375992	1	NA	NA	0	0.565208	NA	0	-0.0628651	NA	0	NA	NA	0	0.384633	0.83518	0	-0.880674	0.642023	0	0.827045
ENSG00000283445	lncRNA	chr1:58715609-58771295	7	NA	NA	0	0	0	0	0	0	-0.409946	NA	-2.46425	NA	AL136985.3	4	0.638795	0.759649	NA	0	0	NA	0	NA	NA	0	1.55229	0.0931174	0	-1.3898	NA	0	NA	NA	0	NA	NA	0	NA	NA	0	-1.20733	NA	0	0.462469	NA	0	-1.93029
ENSG00000286241	lncRNA	chr4:119686538-119693563	5	NA	NA	0	0	0	0	0	0	0	NA	1.80071	NA	AC080089.2	4	0.636182	0.759669	NA	0	-1.00323	NA	0	NA	NA	0	5.0151	0.000215649	1	NA	NA	0	NA	NA	0	NA	NA	0	0.977008	NA	0	2.96327	NA	0	3.45247	NA	0	-1.09651
ENSG00000284606	lncRNA	chr8:8059572-8199973	24	NA	NA	0	0	0	0	0	0	2.81692	NA	0.929223	NA	AC105233.4	4	0.636182	0.841672	0.0138501	1	0.978506	0.00339127	1	-0.927207	0.358403	0	2.47435	0.00085826	1	NA	NA	0	-1.22381	0.355026	0	-0.950136	0.479548	0	0.751615	0.122414	0	-0.810057	NA	0	1.10235	NA	0	0.761878
ENSG00000245067	lncRNA	chr4:57109762-57207459	19	NA	NA	1	1	0	0	0	0	-0.511157	0.653436	0.640115	0.712193	IGFBP7-AS1	4	0.636182	0.759643	NA	0	-0.426149	NA	0	0.897753	NA	0	2.37981	NA	0	1.48193	0.00726402	1	3.20485	0.142927	0	0.615678	0.659565	0	NA	NA	0	1.37508	0.0527689	0	-0.65851	0.524618	0	0.45708
ENSG00000204362	lncRNA	chr1:17189783-17197617	18	NA	NA	0	0	0	0	0	1	-2.04334	NA	2.02163	0.359726	LINC02783	4	0.636182	-1.92873	NA	0	-0.426152	NA	0	0.764634	0.302853	0	NA	NA	0	0.821595	0.00307174	1	0.315183	0.86331	0	0.434085	0.837863	0	-0.946545	NA	0	NA	NA	0	NA	NA	0	-0.225135
ENSG00000272444	lncRNA	chr14:101952416-101953063	25	NA	NA	0	0	0	0	0	0	-1.95238	NA	0.486103	NA	AL118558.4	4	0.633463	0.186727	0.90923	0	-0.148376	0.936547	0	0.0547758	NA	0	2.34381	2.93825e-12	1	0.957798	0.536717	0	3.59405	0.0534654	0	1.51741	NA	0	1.58669	0.332059	0	1.72685	0.178743	0	2.19991	0.0674418	0	0.0377291
ENSG00000285492	lncRNA	chr6:159051674-159121495	14	NA	NA	0	0	0	0	0	0	NA	NA	-3.03219	NA	AL356417.3	4	0.628779	0.628779	0.600109	0	-0.183318	0.904084	0	-0.475339	NA	0	1.04013	NA	0	NA	NA	0	0.89149	NA	0	NA	NA	0	-0.578838	NA	0	2.90873	0.130702	0	3.87821	0.0273009	1	NA
ENSG00000273188	lncRNA	chr22:50191724-50192402	18	NA	NA	0	0	0	0	0	0	-1.77927	NA	3.28276	NA	AL022328.3	4	0.623804	1.16566	0.556849	0	1.15097	0.506591	0	0.797879	NA	0	3.56764	2.09607e-08	1	NA	NA	0	-0.965331	NA	0	1.7748	NA	0	-1.81087	NA	0	1.39485	0.048979	1	0.728618	0.402636	0	0.942604
ENSG00000248734	lncRNA	chr5:96784777-96785999	20	NA	NA	0	0	0	0	0	0	3.39792	NA	0.929223	NA	AC008906.1	4	0.623399	0.60089	0.644768	0	0.242914	0.88484	0	1.48262	0.186925	0	2.53159	6.41845e-06	1	0.0811705	NA	0	-0.00354634	NA	0	0.342855	NA	0	0.910808	NA	0	0.935723	0.553082	0	1.41012	0.316817	0	0.470979
ENSG00000248307	lncRNA	chr4:137978547-138131182	7	NA	NA	0	0	0	0	0	0	0	NA	NA	NA	LINC00616	4	0.620742	-0.971535	NA	0	1.30507	NA	0	0.147939	NA	0	4.45575	0.00226236	1	NA	NA	0	NA	NA	0	NA	NA	0	NA	NA	0	NA	NA	0	NA	NA	0	2.72714
ENSG00000253549	lncRNA	chr8:85440596-85464915	22	NA	NA	0	0	0	0	0	0	-0.968651	NA	NA	NA	CA3-AS1	4	0.619603	0.200201	0.828177	0	0.184601	0.852105	0	0.455061	0.576648	0	2.05528	6.8399e-104	1	NA	NA	0	-0.0530901	0.961669	0	-0.231828	0.778932	0	1.27412	0.0733797	0	NA	NA	0	NA	NA	0	-1.09651
ENSG00000232973	lncRNA	chr2:38073447-38231651	31	NA	NA	0	0	0	0	0	0	-0.565974	NA	-0.111715	NA	CYP1B1-AS1	4	0.618382	-0.596573	0.648657	0	0.490728	0.692789	0	0.0311243	0.982278	0	2.14471	9.86634e-46	1	1.89112	0.193043	0	-0.743737	0.778382	0	-0.393779	0.880134	0	0.205472	0.921304	0	0.618382	0.164958	0	-0.263392	0.649172	0	-0.394641
ENSG00000231419	lncRNA	chr7:159006522-159030195	10	NA	NA	0	0	0	0	0	0	0	NA	-4.75257	NA	LINC00689	4	0.614142	2.901	NA	0	-0.261717	NA	0	0.0743415	0.632703	0	2.60415	4.62368e-139	1	-0.878476	NA	0	-0.326293	0.542437	0	-0.455658	0.0743356	0	2.438	NA	0	2.39887	NA	0	0.442985	NA	0	-1.09651
ENSG00000275874	lncRNA	chr21:44999208-45004727	9	NA	NA	0	0	0	0	0	0	NA	NA	NA	NA	PICSAR	4	0.608906	-0.971522	NA	0	0	NA	0	0.753717	5.5275e-29	1	1.04013	NA	0	NA	NA	0	1.08241	1.98707e-41	1	1.11941	1.14891e-39	1	NA	NA	0	NA	NA	0	NA	NA	0	-1.09651
ENSG00000225857	lncRNA	chr1:180906651-180909166	18	NA	NA	0	0	0	0	0	0	-0.968632	NA	0.929223	NA	LINC02816	4	0.608353	1.87078	0.199437	0	-0.28087	0.872103	0	-0.410744	0.757152	0	4.32052	2.21508e-08	1	1.95833	NA	0	-1.49189	NA	0	0.229502	0.921872	0	1.0174	0.55684	0	2.33971	0.00138585	1	1.0375	0.275091	0	-1.27418
ENSG00000274370	lncRNA	chr17:83098377-83098987	25	NA	NA	0	0	0	0	0	0	0.180132	0.961574	0.435122	0.929499	AC130371.2	4	0.605781	1.58949	0.0162073	1	1.51727	0.0237898	1	0.614084	0.659796	0	2.53413	2.47111e-55	1	0.765265	0.166483	0	-0.708508	0.571672	0	0.50602	0.583661	0	0.829515	0.481131	0	NA	NA	0	NA	NA	0	-0.0715134
ENSG00000257817	lncRNA	chr12:114682292-114767989	12	NA	NA	0	0	0	0	0	0	-0.953753	0.715821	1.90711	0.408821	AC026765.3	4	0.603983	0.759638	NA	0	1.30507	NA	0	1.79927	NA	0	3.41896	0.00211271	1	NA	NA	0	1.17681	0.534632	0	0.453738	0.809903	0	2.8734	NA	0	1.30116	0.0626301	0	0.363342	0.714688	0	-0.79192
ENSG00000236039	lncRNA	chr7:17405479-17558909	14	NA	NA	0	0	0	0	0	1	-1.60234	NA	-0.863245	NA	AC019117.1	4	0.594434	0.594434	NA	0	-1.97937	NA	0	-1.10634	NA	0	2.02751	4.77471e-11	1	-0.835394	0.553753	0	NA	NA	0	0.0787131	0.969031	0	0.0152394	NA	0	2.46313	NA	0	1.60362	NA	0	0.178095
ENSG00000256982	lncRNA	chr16:89046172-89052966	22	NA	NA	0	0	0	0	0	0	NA	NA	NA	NA	AC135782.1	4	0.58953	0.48268	0.163808	0	0.352411	0.347526	0	2.00362	NA	0	0.18307	0.513806	0	NA	NA	0	0.988255	0.684498	0	0.640689	0.577736	0	1.4034	0.000202824	1	NA	NA	0	NA	NA	0	NA
ENSG00000253395	lncRNA	chr8:101122145-101126158	22	NA	NA	0	0	0	0	0	0	0.29255	NA	1.51901	NA	AP003469.2	4	0.578746	-0.662423	0.571434	0	-0.769274	0.584519	0	1.06736	0.0154438	1	-0.218689	0.337342	0	0.663035	0.609704	0	1.00178	0.265794	0	1.30056	0.0372279	1	-2.12484	0.329763	0	0.0931073	0.944796	0	0.695942	0.485741	0	1.88288
ENSG00000234199	lncRNA	chr2:113970719-114007304	20	NA	NA	0	0	0	0	0	0	-0.000858934	NA	-1.03238	NA	LINC01191	4	0.566877	-0.545819	0.708245	0	-0.513387	0.711728	0	0.211285	0.879361	0	2.3118	0.0749165	0	-0.0375997	0.979135	0	0.390816	0.726665	0	1.26172	0.261248	0	1.35873	0.629237	0	2.34637	NA	0	0	NA	0	-0.0327817
ENSG00000232233	lncRNA	chr3:186810880-186825521	23	NA	NA	0	0	0	0	0	0	-1.82183	NA	2.37925	NA	LINC02043	4	0.56533	1.22647	0.000279408	1	0.694231	0.0723201	0	0.869269	NA	0	1.1753	0.000139249	1	-2.97506	NA	0	0.958222	NA	0	-1.0082	NA	0	0.975829	0.258928	0	1.03168	NA	0	0	NA	0	NA
ENSG00000268189	lncRNA	chr19:15379076-15381194	28	NA	NA	0	0	0	0	0	0	0.338942	0.900894	0.720301	0.761541	AC005785.1	4	0.559118	1.1896	0.0193276	1	0.487566	0.438485	0	1.82229	0.0617779	0	3.79534	2.72822e-21	1	1.22075	0.317139	0	1.80049	0.0809097	0	1.48463	0.0663481	0	0.461994	0.523367	0	2.14891	NA	0	-0.428531	NA	0	-2.94771
ENSG00000286230	lncRNA	chr19:55214287-55217281	23	NA	NA	1	0	0	0	0	0	-0.604798	NA	0.930132	NA	AC010327.7	4	0.558457	0.823076	0.348977	0	0.522892	0.586923	0	-0.158833	NA	0	-0.135469	0.759196	0	-0.878476	NA	0	-0.00445535	0.999968	0	0.146205	0.941618	0	-1.22346	0.598891	0	-0.529213	0.159036	0	-0.0949661	0.843193	0	-2.02407
ENSG00000262884	lncRNA	chr17:2962248-2965895	16	NA	NA	0	0	0	0	0	0	-1.87489	NA	0.929223	NA	AC015921.1	4	0.556949	-1.34776	NA	0	-0.83531	NA	0	0.197938	0.771807	0	-0.009356	0.97861	0	-0.825352	0.5449	0	1.25369	0.0202035	1	0.946108	0.212232	0	0.608009	NA	0	2.3159	NA	0	-0.0345336	NA	0	NA
ENSG00000223776	lncRNA	chr1:236523052-236524508	22	NA	NA	0	0	0	0	0	0	-1.06513	0.799033	0.756741	NA	LGALS8-AS1	4	0.552857	0.0553229	0.949692	0	0.0507848	0.958467	0	1.18401	0.346011	0	0.724018	0.000604698	1	0.623338	0.634413	0	1.10682	0.468859	0	0.139455	0.91855	0	0.248746	0.824209	0	-0.801936	NA	0	-1.84363	NA	0	0.380378
ENSG00000273402	lncRNA	chr8:237045-237669	19	ENSG00000172748	ZNF596	0	0	0	0	0	0	-0.910442	NA	-3.03219	NA	AC004908.3	4	0.547984	0.0520271	0.978358	0	0.966456	0.571142	0	-0.591268	NA	0	1.11749	0.00407969	1	-0.167822	NA	0	1.83535	NA	0	NA	NA	0	0.910807	NA	0	0.329388	0.48485	0	0.547984	0.19056	0	0.937761
ENSG00000286634	lncRNA	chr5:177260340-177263909	20	ENSG00000165671	NSD1	0	0	0	0	0	0	0	NA	-3.03219	NA	AC146507.3	4	0.545806	1.35229	0.502538	0	1.28752	0.462497	0	0.545806	0.509948	0	1.70041	0.00338868	1	-3.12554	NA	0	1.28567	0.189897	0	1.77736	0.0965973	0	-2.30224	0.239241	0	0.0800377	0.971778	0	-0.932494	0.663194	0	-0.508867
ENSG00000224715	lncRNA	chr22:47345569-47373541	14	NA	NA	0	0	0	0	0	0	-0.477926	NA	NA	NA	Z82186.1	4	0.541832	-0.0305849	0.984247	0	-0.505426	0.667647	0	-0.553611	0.000669607	-1	1.76368	NA	0	-0.899363	NA	0	-0.0929539	0.903321	0	1.02984	0.00537253	1	-0.71029	0.803094	0	0.504825	0.42724	0	0.719049	0.217981	0	0.659903
ENSG00000287005	lncRNA	chr3:195260632-195263628	21	NA	NA	0	0	0	0	0	0	-1.04978	NA	-0.752876	0.842559	AC090018.2	4	0.540576	0.227119	0.927541	0	-0.293139	0.888034	0	0.340472	0.760651	0	3.0665	0.179719	0	0.55307	NA	0	0.346018	0.762532	0	0.540576	0.683078	0	-0.713289	0.786982	0	0.869734	0.713677	0	1.56604	0.438847	0	1.22425
ENSG00000228221	lncRNA	chr3:177441910-177767379	22	NA	NA	0	1	0	0	0	0	0.737843	0.655624	-0.794246	0.46086	LINC00578	4	0.539581	2.94086	0.0339229	1	1.13887	0.478804	0	-1.15881	0.0137674	-1	2.81661	3.811e-10	1	0.0855414	NA	0	-0.945665	0.33083	0	-1.67573	0.101998	0	4.15037	3.01737e-07	1	0.662639	0.539205	0	-1.5511	0.194354	0	-0.0323613
ENSG00000270127	lncRNA	chr15:100547765-100550153	29	NA	NA	0	0	0	0	0	0	-1.41908	NA	1.99895	NA	AC027020.2	4	0.535277	0.0284593	0.958908	0	-0.240444	0.572287	0	0.772236	NA	0	1.60879	3.93003e-13	1	1.04508	NA	0	0.900278	NA	0	0.940408	NA	0	0.470563	0.499278	0	0.621228	0.384691	0	0.782556	0.248435	0	-0.627534
ENSG00000287516	lncRNA	chr1:241413716-241468661	20	NA	NA	0	0	0	0	0	0	0.492323	0.793185	2.23862	0.00173083	AL359764.2	4	0.534848	0.759674	NA	0	0.150924	NA	0	0.409458	0.587149	0	2.36395	0.252343	0	-0.443883	0.197066	0	0.644409	0.568697	0	-0.347018	0.737529	0	NA	NA	0	0.393551	0.685641	0	1.32517	0.0623865	0	-0.649586
ENSG00000274383	lncRNA	chr15:64950916-64951435	30	NA	NA	0	0	0	0	0	0	-0.987365	NA	0.46756	0.892435	AC103691.1	4	0.529968	0.769047	0.00958307	1	0.56127	0.0894958	0	0.093974	0.907626	0	1.0061	2.58599e-06	1	0.29272	0.711508	0	0.691071	0.21778	0	0.216127	0.729431	0	0.0791184	0.940239	0	0.361321	0.509398	0	0.185904	0.765275	0	-0.0304809
ENSG00000228126	lncRNA	chr1:150515757-150518032	26	NA	NA	0	0	0	0	0	0	0.0267656	NA	1.53055	NA	FALEC	4	0.525747	1.04215	0.0640514	0	0.840258	0.163704	0	-0.432524	NA	0	1.76225	3.7232e-08	1	-1.91798	0.142529	0	0.580174	0.821712	0	-0.185341	0.919219	0	0.236434	0.877384	0	0.374651	0.704027	0	1.29726	0.0718406	0	2.06024
ENSG00000236871	lncRNA	chrX:1396427-1399402	31	NA	NA	0	0	0	0	0	0	-1.16838	NA	0.0683004	0.991528	LINC00106	4	0.519562	0.27938	0.54544	0	0.405419	0.343478	0	0.519562	0.422399	0	0.677991	0.000679714	1	0.61302	0.366036	0	0.933828	0.384511	0	0.454345	0.773572	0	-0.712767	0.691364	0	0.341576	0.377748	0	0.509362	0.150067	0	-0.157587
ENSG00000232759	lncRNA	chr7:22563337-22573996	15	NA	NA	0	0	0	0	0	0	-2.73071	NA	2.13451	NA	AC002480.1	4	0.518013	0	NA	0	-0.426149	NA	0	0.501199	0.699285	0	1.04013	NA	0	0.697382	1.46303e-05	1	-2.2116	NA	0	0.915352	NA	0	NA	NA	0	NA	NA	0	NA	NA	0	0.193303
ENSG00000274184	lncRNA	chr18:35268218-35270238	12	NA	NA	0	0	0	0	0	0	-2.56625	NA	-2.48785	NA	AC011815.2	4	0.517111	0.374057	0.820145	0	1.2673	0.367229	0	-0.87475	NA	0	4.75599	0.000557111	1	NA	NA	0	-2.45858	NA	0	-1.89616	NA	0	0.0152395	NA	0	0.517111	0.196865	0	0.585248	0.135081	0	-1.96816
ENSG00000250697	lncRNA	chr5:32888236-33298066	22	NA	NA	0	0	0	0	0	0	0	NA	-1.90059	NA	AC010343.3	4	0.516552	-0.990723	0.247881	0	-0.359084	0.751719	0	0.787764	0.00988068	1	4.50166	0.000565891	1	0.515656	0.00977054	1	1.13852	0.118902	0	1.38814	0.0264461	1	0.526168	0.765088	0	0.798955	NA	0	-0.0626655	NA	0	0.842933
ENSG00000240541	lncRNA	chr3:149377778-149386583	14	NA	NA	0	0	0	0	0	0	2.21788	NA	0.929223	NA	TM4SF1-AS1	4	0.50747	NA	NA	0	NA	NA	0	-0.465171	0.717905	0	2.6225	0.0202947	1	0.202765	0.84802	0	0.170488	0.930698	0	0.328523	NA	0	NA	NA	0	NA	NA	0	NA	NA	0	NA
ENSG00000267454	lncRNA	chr19:56393656-56399172	16	NA	NA	0	0	0	1	0	0	1.02965	0.648759	1.12968	0.457458	ZNF582-AS1	4	0.506511	0.759649	NA	0	0	NA	0	-1.52062	0.194204	0	NA	NA	0	NA	NA	0	1.88838	NA	0	-0.474602	NA	0	NA	NA	0	0.714094	9.54073e-05	1	0.487046	0.0151485	1	-0.228778
ENSG00000285884	lncRNA	chr10:42638314-42645542	22	NA	NA	0	0	1	1	0	0	-2.30607	NA	1.06301	NA	AL022345.4	4	0.503425	0.0278346	0.988916	0	0.15001	0.94417	0	0.135922	0.921838	0	4.12633	2.25837e-38	1	0.503425	NA	0	1.56509	0.285055	0	1.70156	0.212386	0	0.268984	0.909445	0	2.05318	0.00320979	1	1.04499	0.222588	0	0.473878
ENSG00000235726	lncRNA	chr2:234803808-234913384	20	NA	NA	0	0	0	0	0	0	-0.910437	NA	-0.676774	NA	AC010148.1	4	0.502559	0.502559	0.55828	0	0.885991	0.260168	0	0.757938	NA	0	0.442673	0.218424	0	NA	NA	0	2.20773	NA	0	2.45689	NA	0	0.50343	0.666707	0	0.0299966	0.991503	0	-0.126299	NA	0	-1.87221
ENSG00000250220	lncRNA	chr4:73259209-73317953	27	NA	NA	0	0	1	1	0	0	-1.59245	NA	0.902922	NA	AC053527.2	4	0.497674	0.236496	0.773803	0	0.440583	0.555112	0	0.0996849	0.929845	0	1.50823	9.03803e-07	1	0.221326	0.826275	0	-0.0771601	0.950754	0	0.0424722	0.976339	0	0.8837	0.46305	0	0.879396	0.121745	0	0.497674	0.457212	0	2.05063
ENSG00000267254	lncRNA	chr19:36797502-36831596	25	NA	NA	0	0	0	0	0	0	0.742866	NA	0.11043	0.970022	ZNF790-AS1	4	0.497393	1.7399	NA	0	1.2697	NA	0	0.0655207	0.886704	0	1.04984	5.75861e-18	1	1.04508	NA	0	0.618936	0.238807	0	0.642222	0.184764	0	0.977008	NA	0	0.497463	3.75048e-07	1	0.247468	0.0261952	0	0.0735903
ENSG00000232600	lncRNA	chr8:144437675-144439971	24	NA	NA	0	0	0	0	0	0	-0.128873	NA	0.647613	NA	TONSL-AS1	4	0.494951	-0.176655	0.923397	0	1.34402	0.329799	0	1.5129	0.104006	0	1.90319	1.64574e-14	1	1.51079	0.114462	0	1.99739	0.34893	0	-0.602318	0.591235	0	0.736158	0.791099	0	3.15217	0.0974737	0	3.09504	NA	0	-0.875564
ENSG00000286207	lncRNA	chr2:152635268-152641275	36	NA	NA	0	0	0	0	0	0	-0.374422	NA	-0.350314	NA	AC012443.2	4	0.489964	0.489964	0.296156	0	0.0186487	0.978972	0	-0.201377	0.696994	0	1.03169	0.0594127	0	1.07301	0.549891	0	-0.324361	0.829446	0	0.75089	0.597302	0	0.111683	0.934923	0	1.41938	0.128821	0	0.569451	0.636887	0	-0.048113
ENSG00000272768	lncRNA	chr7:44884953-44886393	28	NA	NA	0	0	1	1	0	0	-0.304077	0.908465	0.462776	0.869376	AC004854.2	4	0.478779	1.65999	NA	0	0.728001	NA	0	-0.0691657	0.906835	0	2.1631	2.37323e-21	1	0.658142	0.0720781	0	0.591325	0.266735	0	0.757587	0.124572	0	-0.74903	0.787607	0	1.07163	0.102889	0	1.32465	0.0339643	1	-0.817002
ENSG00000273797	lncRNA	chr14:69617122-69617648	10	ENSG00000100647	SUSD6	0	0	0	0	0	0	0	NA	NA	NA	AL133445.2	4	0.47852	0	NA	0	0.727996	NA	0	1.97872	NA	0	0.000280129	0.999863	0	0.0522119	NA	0	2.45713	0.189661	0	-0.245323	0.910584	0	-0.606338	NA	0	0	NA	0	2.04607	NA	0	NA
ENSG00000235865	lncRNA	chr9:121280768-121285530	17	NA	NA	0	0	0	0	0	1	-2.8171	NA	-0.0414995	NA	GSN-AS1	4	0.474534	1.17036	NA	0	-0.145805	NA	0	1.43174	NA	0	6.54896	1.91565e-88	1	NA	NA	0	1.8794	NA	0	0.474534	0.797408	0	0.623209	NA	0	NA	NA	0	NA	NA	0	-0.134725
ENSG00000272459	lncRNA	chr5:177554824-177555364	18	NA	NA	0	0	0	0	0	0	0.312196	0.936812	2.95975	0.211106	AC139795.3	4	0.472926	0.20088	NA	0	0.409869	NA	0	-0.244752	0.773898	0	1.26325	0.017166	1	0.441381	0.785487	0	0.944696	0.351201	0	0.487012	0.695158	0	0.608136	NA	0	1.26401	0.281328	0	0.946808	0.463044	0	0.0298342
ENSG00000287673	lncRNA	chr18:47263935-47282939	11	NA	NA	0	0	0	0	0	0	0.628855	0.76903	1.30635	0.572285	AC051635.1	4	0.471411	NA	NA	0	NA	NA	0	0.418527	0.000120572	1	NA	NA	0	NA	NA	0	1.47684	1.1134e-07	1	1.94978	9.27251e-12	1	NA	NA	0	2.98993	NA	0	2.65961	NA	0	-0.0828541
ENSG00000226985	lncRNA	chrX:13333952-13403035	11	NA	NA	0	0	0	0	0	0	1.96896	NA	4.57619	NA	LINC01203	4	0.471411	0	NA	0	0.727996	NA	0	-0.0537799	NA	0	4.1256	0.000969422	1	0.512672	0.535731	0	-0.903423	NA	0	-1.90652	NA	0	NA	NA	0	NA	NA	0	NA	NA	0	-0.0425971
ENSG00000234693	lncRNA	chr20:50645471-50662275	11	NA	NA	0	0	0	0	0	0	NA	NA	0.250193	NA	RIPOR3-AS1	4	0.471411	-2.53859	NA	0	-0.956218	NA	0	NA	NA	0	2.11035	0.0093808	1	NA	NA	0	NA	NA	0	NA	NA	0	0.9924	NA	0	-0.790661	0.733643	0	-0.410723	0.863	0	0.827045
ENSG00000277693	lncRNA	chr21:10328411-10342737	10	NA	NA	0	0	0	0	0	0	NA	NA	NA	NA	AP003900.1	4	0.468646	NA	NA	0	NA	NA	0	0.435037	0.0356093	1	-0.402547	NA	0	NA	NA	0	0.238601	0.443027	0	0.612814	0.0171695	1	NA	NA	0	0.22376	0.880385	0	0.728648	0.539907	0	NA
ENSG00000258940	lncRNA	chr14:39265703-39267061	32	NA	NA	0	0	0	0	0	0	0.375188	NA	0.0749315	0.993557	AL132639.2	4	0.467697	-0.27858	0.783991	0	0.674142	0.428826	0	1.64817	0.00654364	1	0.83857	9.56349e-10	1	0.682397	0.203843	0	1.24051	0.00470229	1	0.720064	0.116564	0	0.854817	0.428007	0	0.795726	0.564807	0	0.573076	0.7027	0	-0.196604
ENSG00000273102	lncRNA	chr21:33967101-33968573	22	NA	NA	0	0	0	0	0	0	0.717334	NA	2.26709	NA	AP000569.1	4	0.464971	-0.042833	0.978358	0	-0.038606	0.979224	0	1.00161	0.0107903	1	NA	NA	0	-0.484403	0.527284	0	0.847424	0.20088	0	1.7421	0.0203054	1	-0.182495	0.931211	0	-0.346073	0.743233	0	0.133649	0.902235	0	0.359515
ENSG00000230836	lncRNA	chr2:74940258-74942670	17	NA	NA	0	0	0	0	0	0	-0.189628	0.961686	0.0904836	0.981182	LINC01293	4	0.458533	-0.39447	NA	0	0	NA	0	0.542546	NA	0	2.00798	0	1	-1.34878	0.15512	0	-0.00354628	NA	0	0.915352	NA	0	NA	NA	0	NA	NA	0	NA	NA	0	0.415474
ENSG00000284707	lncRNA	chr7:97851688-97972985	33	NA	NA	0	0	0	0	0	0	1.12193	NA	0.343133	NA	AC079781.5	4	0.454444	0.628576	0.0807441	0	0.447613	0.24002	0	-0.152105	0.890336	0	1.93785	2.22257e-06	1	0.788283	0.253831	0	-0.144065	0.934185	0	-3.26448	0.105039	0	2.15322	0.00662049	1	0.554722	0.005584	1	1.06135	4.10928e-09	1	-0.289766
ENSG00000272148	lncRNA	chr2:27062428-27062907	27	NA	NA	0	0	0	0	0	0	0.443563	NA	0.0481631	0.995615	AC013403.2	4	0.45254	0.94903	0.118029	0	1.12129	0.0724363	0	0.109055	0.891106	0	0.489043	0.322803	0	1.78842	0.245223	0	0.318141	0.860133	0	-0.377437	0.888644	0	-2.14734	0.291668	0	-0.229975	0.855916	0	1.58545	0.0409672	1	0.815208
ENSG00000283128	lncRNA	chr7:155474256-155644406	19	NA	NA	1	0	0	0	0	0	3.80447	NA	1.13894	NA	AC009403.2	4	0.449751	0.255738	0.813176	0	0.0642786	0.959976	0	0.572776	0.599154	0	0.864132	0.0455666	1	-0.244585	NA	0	-0.580696	0.803142	0	-0.578112	0.737687	0	-2.6921	0.136432	0	0.497914	0.780956	0	1.30458	0.354095	0	-1.5428
ENSG00000232229	lncRNA	chr10:89829483-89840861	20	NA	NA	0	0	0	0	0	0	-1.90869	NA	-0.179232	0.956188	LINC00865	4	0.437559	-0.406983	NA	0	-0.79354	NA	0	-0.257031	NA	0	-0.636924	0.00130685	-1	NA	NA	0	-1.49188	NA	0	-1.49216	0.466528	0	-0.705074	0.792459	0	0.658218	NA	0	-1.23804	NA	0	0.632583
ENSG00000275294	lncRNA	chr13:27178263-27251288	28	NA	NA	0	0	0	1	0	0	-4.26041	NA	-0.394795	NA	LINC02340	4	0.433618	0.463532	0.25799	0	0.433618	0.2964	0	-0.00782278	0.98672	0	2.00429	0.00194287	1	-1.0624	0.51802	0	-0.0598863	0.957037	0	-0.124037	0.922483	0	-0.388721	0.643386	0	0.79943	0.405068	0	0.221877	0.859172	0	1.03969
ENSG00000283849	lncRNA	chr3:39152906-39154723	15	NA	NA	0	0	0	0	0	0	-0.180021	0.952571	0.414779	NA	AC092053.2	4	0.432683	0.351614	0.830681	0	0.0151857	0.994469	0	0.969209	0.460196	0	1.82907	0.154785	0	-0.402234	NA	0	1.0097	0.571739	0	0.95046	0.338313	0	1.91788	NA	0	NA	NA	0	NA	NA	0	0.543003
ENSG00000229140	lncRNA	chr8:128634199-129683770	19	NA	NA	0	0	0	0	0	0	0.582982	NA	2.36714	NA	CCDC26	4	0.428839	0.515333	NA	0	0.176611	NA	0	1.43807	0.0702433	0	1.62579	0.00061114	1	1.93306	NA	0	2.4392	NA	0	2.83606	NA	0	1.47836	0.403724	0	-0.626023	NA	0	-2.42244	NA	0	-1.14189
ENSG00000238005	lncRNA	chr1:234957342-234970062	19	NA	NA	0	0	0	0	0	0	-0.985604	NA	3.51946	NA	AL391832.2	4	0.423756	0.734613	NA	0	-1.00323	NA	0	-0.845651	NA	0	1.7945	3.7193e-13	1	-1.10691	0.143973	0	-0.965331	NA	0	-0.947292	NA	0	NA	NA	0	0.636257	0.852862	0	-0.810036	NA	0	0.654871
ENSG00000271788	lncRNA	chr5:43006733-43007543	21	NA	NA	1	1	0	0	0	0	0.214202	NA	0.0970162	NA	AC008875.1	4	0.422823	1.19091	NA	0	2.2834	NA	0	0.721877	0.613658	0	5.92086	7.792e-113	1	1.96414	NA	0	1.65464	0.142019	0	0.953347	0.507656	0	-2.21878	NA	0	-1.88934	NA	0	-1.94477	NA	0	-0.152032
ENSG00000234899	lncRNA	chr17:72067099-72237203	28	NA	NA	0	0	0	0	0	1	-1.16928	NA	0.929223	NA	SOX9-AS1	4	0.421073	-0.282794	0.444845	0	0.0935912	0.854442	0	-0.0433217	0.965899	0	4.02009	8.84637e-16	1	1.51692	0.0796063	0	-1.35833	0.00146128	-1	-0.74609	0.169906	0	0.575767	0.235168	0	-0.176638	0.890838	0	-1.50404	0.160461	0	-0.16506
ENSG00000204380	lncRNA	chr2:158658337-158735002	13	NA	NA	0	0	0	0	0	0	-2.45862	NA	NA	NA	PKP4-AS1	4	0.420348	NA	NA	0	NA	NA	0	0.469081	NA	0	6.24528	1.42883e-213	1	1.91482	NA	0	NA	NA	0	-1.37612	NA	0	0.413629	0.896736	0	1.53781	NA	0	0	NA	0	NA
ENSG00000224903	lncRNA	chr7:156654185-156659582	31	NA	NA	0	0	0	0	0	0	0	NA	NA	NA	RNF32-AS1	4	0.419254	0.663718	0.0473445	1	0.282869	0.48494	0	-0.610289	0.380225	0	-0.563022	0.0256425	-1	-1.81237	NA	0	-2.00916	0.345671	0	1.97584	0.355802	0	0.27315	0.784838	0	1.13605	0.00185721	1	1.55728	6.33597e-06	1	-0.452448
ENSG00000264635	lncRNA	chr18:738058-739662	27	ENSG00000176105	YES1	0	0	0	0	0	0	-0.310173	NA	-0.821898	NA	AP001020.2	4	0.418976	1.87674	0.0121707	1	-0.203164	0.861541	0	-0.0108656	0.989054	0	0.27523	0.627957	0	0.451517	0.803407	0	0.504116	0.615196	0	0.803827	0.364273	0	-0.292629	0.910937	0	-0.224848	0.863818	0	-0.0768515	0.954188	0	0.378916
ENSG00000240990	lncRNA	chr7:27184507-27189298	31	NA	NA	0	0	0	0	0	0	-0.202147	0.908253	0.642109	0.634615	HOXA11-AS	4	0.415596	0.309639	0.454603	0	0.540242	0.154725	0	0.227895	0.293924	0	0.380395	0.117311	0	NA	NA	0	0.6836	0.0135123	1	0.0232094	0.962034	0	0.429753	0.437821	0	NA	NA	0	NA	NA	0	-0.133616
ENSG00000249364	lncRNA	chr5:67379378-67806600	14	NA	NA	0	0	0	0	0	0	-3.23912	NA	NA	NA	AC112206.2	4	0.413585	-0.949797	0.48379	0	-1.56971	0.332414	0	-0.589676	NA	0	0.666651	1.43354e-08	1	NA	NA	0	-1.50294	NA	0	-0.438714	NA	0	1.91156	NA	0	3.10424	NA	0	2.35248	NA	0	1.7886
ENSG00000251209	lncRNA	chr15:97572185-97875650	24	NA	NA	0	0	0	0	0	0	0	NA	2.17712	NA	LINC00923	4	0.405295	0.710234	7.50661e-06	1	0.541305	0.00116915	1	-1.55271	NA	0	1.90428	0.357149	0	0.956059	NA	0	-0.00354647	NA	0	0.959508	NA	0	0.710409	0.0270973	1	0.696783	0.457396	0	2.32793	0.000679708	1	0.14805
ENSG00000261512	lncRNA	chr16:46622861-46624451	37	NA	NA	0	0	0	0	0	0	0.944022	0.596303	-0.00273362	0.999593	AC092368.3	4	0.397541	0.397541	0.379068	0	0.210344	0.699104	0	0.698029	0.0295455	1	0.412127	0.0310659	1	0.297611	0.458373	0	0.37003	0.442089	0	0.76657	0.050488	0	0.8139	0.048886	1	0.378107	0.843953	0	0.473923	0.794257	0	-1.49999
ENSG00000230303	lncRNA	chr9:85783668-85805154	19	NA	NA	0	0	0	0	0	0	NA	NA	NA	NA	AL353743.2	4	0.396903	0.697135	0.348807	0	0.703358	0.395168	0	0.756362	0.362014	0	0.129871	0.923157	0	0.083309	NA	0	-0.199964	0.890853	0	-0.295909	0.851258	0	0.497878	0.824531	0	0.809825	0.0214932	1	1.10904	0.000799008	1	1.58932
ENSG00000254887	lncRNA	chr19:42132555-42137099	11	NA	NA	0	0	0	0	0	0	-0.287682	NA	0.148137	0.977	AC010247.1	4	0.395621	0.182596	NA	0	-1.00323	NA	0	0.942317	0.124353	0	NA	NA	0	2.55339	NA	0	1.21914	0.397133	0	2.14445	NA	0	NA	NA	0	NA	NA	0	NA	NA	0	0.0570604
ENSG00000232855	lncRNA	chr21:28328738-28674848	21	NA	NA	0	0	0	0	0	0	-1.53392	NA	-0.483454	0.937884	AF165147.1	4	0.394804	1.30427	0.305262	0	0.179219	0.91818	0	0.380497	0.545975	0	2.13019	0.00777596	1	0.828509	NA	0	0.332693	0.728905	0	0.874422	0.301009	0	0.977008	NA	0	0.394804	0.725999	0	0.162365	0.897119	0	0.524864
ENSG00000286100	lncRNA	chr20:44864435-44885604	8	NA	NA	0	0	1	1	0	0	1.56854	NA	NA	NA	AL008725.1	4	0.39246	1.33674	NA	0	2.07138	NA	0	-0.60233	NA	0	4.52925	0.000149965	1	-0.878476	NA	0	NA	NA	0	0.915352	NA	0	-0.946545	NA	0	2.89165	0.0440224	1	3.50945	0.0103004	1	NA
ENSG00000261359	lncRNA	chr16:31201885-31203452	19	NA	NA	0	0	0	0	0	0	-0.196854	NA	0.565528	0.876955	PYCARD-AS1	4	0.384316	-0.245927	0.719169	0	-0.195774	0.786236	0	-0.257266	0.659112	0	0.888777	0.000959218	1	NA	NA	0	0.754588	0.416897	0	-1.07939	0.123531	0	0.376233	0.776122	0	1.09027	NA	0	1.40368	NA	0	0.639133
ENSG00000254990	lncRNA	chr11:111768668-111778350	16	NA	NA	0	0	0	0	0	0	-4.07945	NA	NA	NA	AP001781.1	4	0.384156	0.675624	0.437909	0	0.587576	0.510353	0	0.219663	0.736298	0	1.648	0.456657	0	1.04508	NA	0	-0.539911	0.709305	0	-0.16495	0.9163	0	3.68506	0.123636	0	0.248122	0.69954	0	0.919752	0.0478063	1	0.740045
ENSG00000230782	lncRNA	chr9:106974833-107102988	8	NA	NA	0	0	0	0	0	0	NA	NA	NA	NA	AL807761.4	4	0.38357	-0.901392	NA	0	0.150924	NA	0	NA	NA	0	5.4634	3.26756e-06	1	NA	NA	0	NA	NA	0	NA	NA	0	0.0053974	NA	0	-0.443028	NA	0	3.40838	NA	0	NA
ENSG00000249196	lncRNA	chr12:129109629-129113294	8	NA	NA	0	0	0	0	0	0	NA	NA	NA	NA	TMEM132D-AS1	4	0.381982	NA	NA	0	NA	NA	0	0.381982	4.15526e-07	1	0.0134212	0.995035	0	NA	NA	0	0.308136	0.000171633	1	0.593925	1.45155e-10	1	NA	NA	0	0.0699055	NA	0	-0.979341	NA	0	NA
ENSG00000233006	lncRNA	chr5:132311285-132370170	36	NA	NA	0	1	0	0	0	1	-1.37707	NA	0.198833	0.975813	MIR3936HG	4	0.375997	0.317496	0.381091	0	0.205209	0.625	0	0.0164529	0.958313	0	-0.171675	0.645895	0	0.274017	0.555187	0	0.245762	0.362734	0	0.375997	0.189583	0	-0.228123	0.707795	0	0.185667	0.584846	0	0.818442	0.000832181	1	-0.101797
ENSG00000259407	lncRNA	chr15:85744109-85750281	22	NA	NA	0	0	0	0	0	0	1.97213	NA	0.12939	NA	AC021739.2	4	0.375553	1.36622	0.000599606	1	1.2757	0.00271183	1	-0.00590088	0.993385	0	1.13409	0.00196734	1	-0.878476	NA	0	-0.366374	0.735665	0	0.204312	0.858181	0	0.375553	0.776386	0	0.174196	0.764793	0	0.20183	0.722991	0	1.38391
ENSG00000249700	lncRNA	chr4:55363971-55395847	25	NA	NA	0	0	0	1	0	0	-0.73453	NA	0.149478	NA	SRD5A3-AS1	4	0.374646	-0.144728	0.90742	0	-0.530354	0.6414	0	0.603891	NA	0	0.3129	0.745928	0	1.49691	0.17785	0	-0.0114109	0.999968	0	-1.73613	0.250468	0	-0.215397	0.923719	0	0.644959	0.500906	0	-0.414364	0.720618	0	0.403796
ENSG00000285856	lncRNA	chr13:111148196-111153171	12	NA	NA	0	0	1	1	0	0	-1.07294	NA	NA	NA	AL353704.1	4	0.369027	1.29237	NA	0	1.36821	NA	0	1.66684	NA	0	2.85951	1.40187e-06	1	0.309287	0.883	0	0.900317	NA	0	-1.93328	NA	0	0.428919	NA	0	3.41361	0.00197316	1	1.36151	0.374398	0	2.22485
ENSG00000267265	lncRNA	chr19:55006193-55048086	29	NA	NA	0	0	0	0	0	0	-0.910442	NA	NA	NA	AC011476.3	4	0.367608	0.155037	0.751176	0	0.327007	0.458033	0	0.778672	0.105853	0	1.13114	0.0320562	1	NA	NA	0	1.32527	NA	0	-0.371328	0.89467	0	0.608353	0.416138	0	1.44355	0.124653	0	3.1394	5.9388e-05	1	NA
ENSG00000259895	lncRNA	chr16:2464950-2468213	18	NA	NA	0	0	0	0	0	0	-1.49869	NA	2.36332	NA	AC106820.2	4	0.367493	-0.613122	NA	0	3.10152	NA	0	0.543732	NA	0	1.79608	0.000227077	1	2.94303	NA	0	-0.402609	NA	0	2.42481	0.192784	0	0.977008	NA	0	0.336176	0.681702	0	-0.0857013	0.929	0	1.26923
ENSG00000287917	lncRNA	chr11:65305406-65314244	27	NA	NA	0	0	0	0	0	0	-1.39648	NA	0.650664	NA	AP000944.7	4	0.364861	-0.250739	0.804799	0	-0.166459	0.8854	0	0.956408	0.039724	1	-0.354683	0.764921	0	-0.436806	0.792752	0	0.637672	0.344602	0	1.22064	0.082834	0	1.00978	0.411199	0	3.39857	0.017776	1	2.34475	0.157723	0	0.466544
ENSG00000259341	lncRNA	chr15:99423769-99435160	16	NA	NA	0	0	0	0	0	0	2.14018	NA	0.929223	NA	AC015660.1	4	0.357456	-0.850848	0.179164	0	-0.849829	0.269087	0	1.38584	NA	0	0.10509	0.920506	0	2.95573	NA	0	2.39768	0.00785788	1	2.48435	0.0441454	1	0.415731	0.846455	0	0.548125	NA	0	0.502778	NA	0	1.4654
ENSG00000218416	lncRNA	chr2:240449315-240456714	16	NA	NA	0	0	0	0	0	0	NA	NA	NA	NA	AC110619.1	4	0.357253	0.548597	0.719076	0	0.604127	0.685233	0	-0.573404	NA	0	0.238171	1.43213e-05	0	-0.878476	NA	0	-0.965331	NA	0	-1.89239	NA	0	0.977008	NA	0	1.16287	0.507635	0	-0.847858	NA	0	-1.09651
ENSG00000181097	lncRNA	chr8:143696154-143698413	39	ENSG00000181135	ZNF707	0	0	0	0	0	0	-0.526585	NA	0.198948	0.968923	LINC02878	4	0.356602	0.671646	0.000866726	1	0.351573	0.139982	0	0.00572533	0.990287	0	0.380867	0.0779728	0	0.245436	0.820007	0	-0.039815	0.949687	0	0.0481438	0.93299	0	0.866991	0.00758024	1	0.510908	0.553946	0	0.371756	0.69047	0	-0.249508
ENSG00000215022	lncRNA	chr6:13264861-13295586	32	ENSG00000145979	TBC1D7	0	0	0	0	0	0	-1.79405	NA	-0.93109	NA	AL008729.1	4	0.355526	0.182797	0.722452	0	0.26826	0.571649	0	0.00799985	0.99	0	2.25639	3.96808e-09	1	0.0944702	0.958585	0	0.072632	0.938508	0	0.461137	0.555356	0	0.625504	0.631156	0	0.443819	0.0788999	0	0.386319	0.144792	0	0.0223037
ENSG00000259424	lncRNA	chr15:98646951-98647371	20	NA	NA	0	0	0	0	0	0	0.163839	0.961686	5.35228	0.0262699	IRAIN	4	0.35325	0	NA	0	0.727996	NA	0	0.646726	0.384189	0	0.010655	0.934998	0	2.885	0.0862918	0	0.0770355	0.939985	0	1.25758	0.200857	0	NA	NA	0	-0.178695	0.937605	0	-3.03308	0.142676	0	0.35325
ENSG00000271858	lncRNA	chr3:50365334-50368197	24	NA	NA	0	0	0	0	0	0	-1.9812	NA	-0.521862	NA	Z84492.1	4	0.351661	0.886216	0.0154114	1	0.94259	0.0120804	1	0.0522844	NA	0	-0.436895	0.0202616	-1	1.58037	NA	0	0.582953	0.721772	0	0.307562	0.851633	0	0.454336	0.549088	0	0.222125	0.930417	0	-0.459621	0.855953	0	-0.651243
ENSG00000260778	lncRNA	chr16:2268155-2273418	31	NA	NA	0	0	1	1	0	0	0.79066	NA	0.109715	0.988386	AC009065.4	4	0.349888	0.277034	0.760439	0	0.539651	0.549314	0	0.0151286	0.982278	0	1.02673	2.88608e-12	1	-0.427564	0.577137	0	0.069931	0.914106	0	0.323286	0.61839	0	2.12386	0.192779	0	-0.183382	0.79094	0	0.355992	0.53896	0	0.77779
[truncated: 8,283 more rows]
[truncated: 101 more columns]
